# Supplementary material for: Transcriptome analysis of Gossypium hirsutum cultivar Zhongzhimian No.2 uncovers the gene regulatory networks involved in defense against Verticillium dahliae
Source: BMC Plant Biol. 2024 May 27;24:457. doi: 10.1186/s12870-024-05165-7 (PMC11129388; doi:10.1186/s12870-024-05165-7)
Supplement: Supplementary file 1 — Supplementary Material 1 [file 12870_2024_5165_MOESM1_ESM.xlsx]

## Sheet: Sheet1
Table S2 Statistics of the sequencing data
Sample	Total Raw Reads(M)	Total Clean Reads(M)	Total Clean Bases(Gb)	Clean Reads Q20(%)	Clean Reads Q30(%)	Clean Reads Ratio(%)
Z2_0h_1	70.12	67.65	10.15	98.59	94.88	96.47
Z2_0h_2	70.12	68.25	10.24	98.54	94.81	97.33
Z2_0h_3	68.53	67.33	10.1	98.8	95.43	98.25
Z2_6h_1	35.06	34.24	5.14	98.91	95.98	97.67
Z2_6h_2	70.12	68.21	10.23	98.73	95.47	97.27
Z2_6h_3	70.12	68.14	10.22	98.72	95.41	97.18
Z2_12h_1	70.12	68.23	10.23	98.71	95.41	97.31
Z2_12h_2	70.12	68.26	10.24	98.66	95.23	97.35
Z2_12h_3	70.12	68.07	10.21	98.68	95.31	97.07
Z2_24h_1	35.06	34.24	5.14	98.5	94.67	97.67
Z2_24h_2	70.12	67.85	10.18	98.64	95	96.76
Z2_24h_3	68.53	67.12	10.07	99.03	96.15	97.95
Z2_48h_1	70.12	68.16	10.22	98.68	95.31	97.2
Z2_48h_2	70.12	68.28	10.24	98.74	95.49	97.37
Z2_48h_3	70.12	68.28	10.24	98.78	95.58	97.37
Z2_72h_1	70.12	68.62	10.29	98.94	96	97.86
Z2_72h_2	70.12	68.17	10.23	98.77	95.41	97.22
Z2_72h_3	70.12	68.57	10.29	98.98	96.11	97.79
