# Supplementary material for: Transcriptome analysis of Gossypium hirsutum cultivar Zhongzhimian No.2 uncovers the gene regulatory networks involved in defense against Verticillium dahliae
Source: BMC Plant Biol. 2024 May 27;24:457. doi: 10.1186/s12870-024-05165-7 (PMC11129388; doi:10.1186/s12870-024-05165-7)
Supplement: Supplementary file 2 — Supplementary Material 2 [file 12870_2024_5165_MOESM2_ESM.xlsx]

## Sheet: Sheet1
Table S1 List of primers used in this study
Primer	Sequence (5’-3’)
qPCR-NbEF-1α-F	AGGATACAACCCTGACAAGA
qPCR-NbEF-1α-R	GTGGGACCAAAAGTAACAAC
qPCR-GhUbiquitin-F	GAGTCTTCGGACACCATTG
qPRC-GhUbiquitin-R	CTTGACCTTCTTCTTCTTGTGC
pTRV2-COX1-F	gtgagtaaggttaccgaattcATGACAAATCCGGTCCGATG
pTRV2-COX1-R	cgtgagctcggtaccggatccCTTAATAGGAGCAAGAGACTTGGTGG
qPCR-COX1-F	CTGACATGGCATTTCCGCGATTA
qPCR-COX1-R	GGCTGGTAATACCGCTTAAGGGC
