# Supplementary material for: Transcriptome analysis of Gossypium hirsutum cultivar Zhongzhimian No.2 uncovers the gene regulatory networks involved in defense against Verticillium dahliae
Source: BMC Plant Biol. 2024 May 27;24:457. doi: 10.1186/s12870-024-05165-7 (PMC11129388; doi:10.1186/s12870-024-05165-7)
Supplement: Supplementary file 3 — Supplementary Material 3 [file 12870_2024_5165_MOESM3_ESM.xlsx]

## Sheet: Sheet1
Table S5 KEGG pathway of DEGs at each stage
Pathway	No.(6/0)	Percentage(5858)	6/genome	No.(12/0)	Percentage(5833)	12/genome	No.(24/0)	Percentage(5214)	24/genome	No.(48/0)	Percentage(8324)	48/genome	No.(72/0)	Percentage(6985)	72/genome	No.(genome)	Percentage(38090)
Metabolic pathways	3972	67.8047	4.53898	3923	67.2553	4.5022	3806	72.9958	4.88648	4419	53.0875	3.55378	4069	58.2534	3.8996	5690	14.9383
Biosynthesis of secondary metabolites	2211	37.7433	4.62859	2216	37.9907	4.65894	2224	42.6544	5.23086	2533	30.4301	3.73175	2367	33.8869	4.15567	3106	8.15437
Plant hormone signal transduction	773	13.1956	6.2052	775	13.2865	6.24792	775	14.8638	6.98967	797	9.57472	4.50248	784	11.2241	5.27808	810	2.12654
Plant-pathogen interaction	520	8.87675	6.02701	516	8.84622	6.00628	516	9.89643	6.71934	525	6.30706	4.28228	519	7.43021	5.04486	561	1.47283
Carbon metabolism	437	7.45988	4.241	415	7.11469	4.04476	380	7.28807	4.14332	521	6.25901	3.55829	425	6.08447	3.45906	670	1.75899
MAPK signaling pathway - plant	357	6.09423	5.51376	341	5.84605	5.28922	340	6.52091	5.89979	380	4.56511	4.13029	364	5.21117	4.71481	421	1.10528
Biosynthesis of amino acids	350	5.97474	3.99259	350	6.00034	4.0097	377	7.23053	4.83177	443	5.32196	3.55638	393	5.62634	3.75978	570	1.49646
Phenylpropanoid biosynthesis	336	5.73575	6.31429	336	5.76033	6.34136	336	6.44419	7.0942	336	4.03652	4.44367	334	4.78168	5.26399	346	0.908375
Protein processing in endoplasmic reticulum	334	5.7016	3.76385	306	5.24601	3.4631	301	5.77292	3.81093	396	4.75733	3.1405	343	4.91052	3.24163	577	1.51483
Biosynthesis of cofactors	328	5.59918	3.7482	321	5.50317	3.68393	304	5.83046	3.90302	389	4.67323	3.12836	358	5.12527	3.43096	569	1.49383
Ribosome	314	5.36019	2.1813	230	3.94308	1.60462	165	3.16456	1.2878	279	3.35175	1.36398	174	2.49105	1.01372	936	2.45734
Pentose and glucuronate interconversions	311	5.30898	6.14647	309	5.29745	6.13312	305	5.84964	6.77242	310	3.72417	4.31166	319	4.56693	5.28737	329	0.863744
Endocytosis	280	4.77979	3.85725	305	5.22887	4.21965	291	5.58113	4.50392	330	3.96444	3.19927	300	4.29492	3.46596	472	1.23917
Starch and sucrose metabolism	275	4.69443	5.16795	307	5.26316	5.79404	290	5.56195	6.12297	335	4.02451	4.43045	332	4.75304	5.23247	346	0.908375
Glycolysis / Gluconeogenesis	251	4.28474	4.81433	231	3.96023	4.44971	245	4.69889	5.27966	305	3.6641	4.11698	261	3.73658	4.19842	339	0.889997
Amino sugar and nucleotide sugar metabolism	251	4.28474	4.93069	277	4.74884	5.46476	280	5.37016	6.17974	285	3.42383	3.94	292	4.18039	4.8106	331	0.868994
Pyruvate metabolism	235	4.01161	5.34273	218	3.73736	4.97748	186	3.56732	4.75102	243	2.91927	3.88794	208	2.97781	3.9659	286	0.750853
Cysteine and methionine metabolism	231	3.94333	5.32629	234	4.01166	5.41858	209	4.00844	5.41424	237	2.84719	3.84572	230	3.29277	4.44758	282	0.740352
Glutathione metabolism	201	3.43121	5.75747	200	3.42877	5.75338	211	4.0468	6.79042	213	2.55887	4.29371	197	2.82033	4.73244	227	0.595957
Glycerophospholipid metabolism	186	3.17515	4.72427	185	3.17161	4.71901	185	3.54814	5.27924	204	2.45074	3.64644	192	2.74875	4.08984	256	0.672092
Phagosome	184	3.141	4.36645	184	3.15447	4.38517	192	3.68239	5.11906	214	2.57088	3.5739	177	2.534	3.52263	274	0.719349
Glycerolipid metabolism	174	2.9703	5.36202	174	2.98303	5.385	169	3.24127	5.85119	168	2.01826	3.64339	168	2.40515	4.34182	211	0.553951
mRNA surveillance pathway	172	2.93616	3.08945	168	2.88016	3.03054	128	2.45493	2.5831	216	2.59491	2.73039	164	2.34789	2.47047	362	0.950381
Biosynthesis of nucleotide sugars	162	2.76545	4.46339	186	3.18875	5.14659	191	3.66321	5.91237	196	2.35464	3.80034	192	2.74875	4.43643	236	0.619585
Nucleotide metabolism	153	2.61181	5.02444	134	2.29727	4.41935	109	2.09053	4.02162	163	1.95819	3.76705	144	2.06156	3.9659	198	0.519821
Phosphatidylinositol signaling system	139	2.37282	4.85919	132	2.26299	4.63426	135	2.58918	5.30226	160	1.92215	3.93628	148	2.11883	4.33904	186	0.488317
Ascorbate and aldarate metabolism	138	2.35575	5.47138	144	2.46871	5.73374	140	2.68508	6.23626	146	1.75396	4.07369	140	2.00429	4.6551	164	0.430559
Arginine and proline metabolism	137	2.33868	5.93869	129	2.21155	5.61588	128	2.45493	6.23388	137	1.64584	4.17934	128	1.8325	4.65332	150	0.393804
alpha-Linolenic acid metabolism	135	2.30454	6.27	135	2.31442	6.29687	124	2.37821	6.47044	121	1.45363	3.95491	119	1.70365	4.63515	140	0.367551
Fatty acid metabolism	133	2.2704	4.4808	127	2.17727	4.297	94	1.80284	3.55804	133	1.59779	3.15336	104	1.4889	2.93847	193	0.506695
Fatty acid degradation	125	2.13383	6.02057	129	2.21155	6.23986	115	2.2056	6.22306	88	1.05718	2.98283	74	1.05941	2.98911	135	0.354424
Galactose metabolism	123	2.09969	5.71266	117	2.00583	5.45729	118	2.26314	6.15735	132	1.58578	4.31444	130	1.86113	5.06361	140	0.367551
Tryptophan metabolism	117	1.99727	5.28305	117	2.00583	5.3057	117	2.24396	5.93558	116	1.39356	3.68616	122	1.7466	4.62	144	0.378052
Inositol phosphate metabolism	117	1.99727	4.04659	125	2.14298	4.34181	122	2.33985	4.74069	151	1.81403	3.67534	114	1.63207	3.30668	188	0.493568
Glyoxylate and dicarboxylate metabolism	115	1.96313	4.10855	123	2.10869	4.41319	69	1.32336	2.7696	135	1.62182	3.39423	116	1.6607	3.47561	182	0.477816
Spliceosome	115	1.96313	1.74302	130	2.2287	1.97881	75	1.43843	1.27716	169	2.03027	1.80264	95	1.36006	1.20757	429	1.12628
Biosynthesis of various plant secondary metabolites	14	0.238989	0.798518	103	1.76582	5.89999	86	1.64941	5.51104	114	1.36953	4.57593	107	1.53185	5.11827	114	0.299291
Carbon fixation in photosynthetic organisms	113	1.92899	3.90825	82	1.40579	2.84823	82	1.57269	3.18637	158	1.89813	3.84572	122	1.7466	3.53872	188	0.493568
Ubiquitin mediated proteolysis	112	1.91192	2.21352	135	2.31442	2.67952	120	2.3015	2.66456	187	2.24652	2.60091	144	2.06156	2.38677	329	0.863744
Purine metabolism	111	1.89484	3.50362	106	1.81725	3.36014	107	2.05217	3.79452	148	1.77799	3.28756	144	2.06156	3.81189	206	0.540824
RNA degradation	110	1.87777	2.59146	120	2.05726	2.83917	106	2.03299	2.80567	111	1.33349	1.84032	117	1.67502	2.31165	276	0.7246
Pyrimidine metabolism	106	1.80949	4.56447	89	1.5258	3.84886	60	1.15075	2.90278	114	1.36953	3.45467	83	1.18826	2.99741	151	0.39643
ABC transporters	105	1.79242	6.38068	105	1.8001	6.40803	105	2.01381	7.16878	105	1.26141	4.49039	105	1.50322	5.35119	107	0.280914
Pentose phosphate pathway	101	1.72414	4.72463	95	1.62866	4.46301	99	1.89873	5.20308	123	1.47765	4.0492	95	1.36006	3.72695	139	0.364925
Alanine, aspartate and glutamate metabolism	100	1.70707	4.96353	96	1.64581	4.78541	93	1.78366	5.18623	97	1.16531	3.38828	93	1.33142	3.87129	131	0.343922
Flavonoid biosynthesis	99	1.69	5.96037	102	1.74867	6.1673	92	1.76448	6.22306	108	1.29745	4.57593	96	1.37437	4.84721	108	0.283539
beta-Alanine metabolism	98	1.67293	5.79289	94	1.61152	5.58026	94	1.80284	6.24274	90	1.08121	3.74394	86	1.23121	4.26334	110	0.28879
Peroxisome	97	1.65586	3.15358	104	1.78296	3.39565	122	2.33985	4.45625	98	1.17732	2.2422	89	1.27416	2.42664	200	0.525072
Photosynthesis	95	1.62171	4.47617	78	1.33722	3.69092	98	1.87956	5.18784	102	1.22537	3.38221	98	1.40301	3.8725	138	0.3623
Fatty acid biosynthesis	93	1.58757	4.83765	85	1.45723	4.44046	49	0.939778	2.86369	89	1.0692	3.25806	59	0.844667	2.57387	125	0.32817
Valine, leucine and isoleucine degradation	91	1.55343	5.05728	89	1.5258	4.96733	85	1.63023	5.30729	83	0.997117	3.24617	85	1.21689	3.96166	117	0.307167
Cyanoamino acid metabolism	90	1.53636	6.50222	81	1.38865	5.87708	66	1.26582	5.35724	87	1.04517	4.42339	87	1.24553	5.27134	90	0.236282
Tyrosine metabolism	88	1.50222	5.34762	84	1.44008	5.12642	81	1.55351	5.5302	94	1.12926	4.01997	59	0.844667	3.00686	107	0.280914
Glycine, serine and threonine metabolism	88	1.50222	3.86618	101	1.73153	4.45634	93	1.78366	4.59051	111	1.33349	3.43194	109	1.56049	4.01614	148	0.388553
Fructose and mannose metabolism	88	1.50222	4.20732	92	1.57723	4.41741	108	2.07135	5.80129	115	1.38155	3.86935	108	1.54617	4.33041	136	0.357049
Oxidative phosphorylation	84	1.43394	1.62073	76	1.30293	1.47266	69	1.32336	1.49575	138	1.65786	1.87382	102	1.46027	1.6505	337	0.884747
Nitrogen metabolism	82	1.3998	6.19979	82	1.40579	6.22636	64	1.22746	5.43653	78	0.937049	4.15026	82	1.17394	5.19948	86	0.225781
Phenylalanine, tyrosine and tryptophan biosynthesis	81	1.38272	5.1134	72	1.23436	4.56472	59	1.13157	4.18461	86	1.03316	3.82068	47	0.67287	2.48831	103	0.270412
Nucleocytoplasmic transport	77	1.31444	1.92566	56	0.960055	1.40648	52	0.997315	1.46107	82	0.985103	1.44318	69	0.987831	1.44717	260	0.682594
Circadian rhythm - plant	75	1.2803	3.83989	104	1.78296	5.34747	76	1.45761	4.37169	94	1.12926	3.38691	82	1.17394	3.52091	127	0.333421
Ubiquinone and other terpenoid-quinone biosynthesis	69	1.17788	4.77291	57	0.977199	3.95973	65	1.24664	5.05156	61	0.732821	2.96948	61	0.8733	3.53872	94	0.246784
Terpenoid backbone biosynthesis	68	1.16081	3.11374	70	1.20007	3.21906	76	1.45761	3.9099	82	0.985103	2.64244	73	1.0451	2.80336	142	0.372801
Citrate cycle (TCA cycle)	67	1.14374	3.06795	67	1.14864	3.0811	54	1.03567	2.77808	93	1.11725	2.99691	75	1.07373	2.88017	142	0.372801
2-Oxocarboxylic acid metabolism	65	1.10959	2.99748	67	1.14864	3.10295	86	1.64941	4.45573	101	1.21336	3.27779	90	1.28848	3.48071	141	0.370176
Propanoate metabolism	64	1.09252	4.07982	56	0.960055	3.58515	55	1.05485	3.93915	63	0.756848	2.82631	54	0.773085	2.88694	102	0.267787
Ribosome biogenesis in eukaryotes	63	1.07545	2.3275	56	0.960055	2.07776	37	0.709628	1.53578	37	0.444498	0.961984	30	0.429492	0.929508	176	0.462064
Tropane, piperidine and pyridine alkaloid biosynthesis	62	1.05838	6.01698	58	0.994343	5.65291	55	1.05485	5.99691	65	0.780875	4.43933	52	0.744452	4.23227	67	0.175899
Phenylalanine metabolism	60	1.02424	5.13333	56	0.960055	4.81164	53	1.01649	5.09451	63	0.756848	3.7932	50	0.71582	3.58757	76	0.199527
Autophagy - other	60	1.02424	4.19498	60	1.02863	4.21296	34	0.652091	2.67077	36	0.432484	1.77133	29	0.415175	1.70043	93	0.244159
Pantothenate and CoA biosynthesis	59	1.00717	4.26257	60	1.02863	4.35339	61	1.16993	4.95139	58	0.69678	2.94893	64	0.916249	3.87777	90	0.236282
Stilbenoid, diarylheptanoid and gingerol biosynthesis	58	0.990099	6.50222	58	0.994343	6.53009	58	1.11239	7.30533	58	0.69678	4.57593	58	0.830351	5.45311	58	0.152271
Fatty acid elongation	58	0.990099	4.96222	62	1.06292	5.32718	66	1.26582	6.3441	66	0.792888	3.97383	62	0.887616	4.44859	76	0.199527
Ether lipid metabolism	56	0.955958	5.05728	66	1.13149	5.98591	52	0.997315	5.27607	64	0.768861	4.06749	52	0.744452	3.93836	72	0.189026
Sulfur metabolism	55	0.938887	4.20732	53	0.908623	4.0717	53	1.01649	4.55509	57	0.684767	3.06856	68	0.973515	4.36249	85	0.223156
Zeatin biosynthesis	55	0.938887	5.86266	55	0.942911	5.88778	55	1.05485	6.58677	55	0.66074	4.12583	55	0.787402	4.91674	61	0.160147
SNARE interactions in vesicular transport	55	0.938887	2.81592	55	0.942911	2.82799	42	0.805524	2.41594	74	0.888996	2.66629	40	0.572656	1.71752	127	0.333421
Sesquiterpenoid and triterpenoid biosynthesis	55	0.938887	5.96037	55	0.942911	5.98591	58	1.11239	7.06182	53	0.636713	4.04207	58	0.830351	5.27134	60	0.157522
Sphingolipid metabolism	54	0.921816	3.94517	54	0.925767	3.96208	54	1.03567	4.43245	64	0.768861	3.29055	52	0.744452	3.18609	89	0.233657
Cutin, suberine and wax biosynthesis	54	0.921816	4.18	56	0.960055	4.35339	63	1.20829	5.479	47	0.564632	2.56034	47	0.67287	3.05115	84	0.22053
Carotenoid biosynthesis	54	0.921816	4.18	66	1.13149	5.13078	56	1.07403	4.87022	54	0.648727	2.94167	42	0.601288	2.72656	84	0.22053
Steroid biosynthesis	53	0.904746	4.41817	53	0.908623	4.43711	56	1.07403	5.24485	63	0.756848	3.69594	63	0.901933	4.40444	78	0.204778
Protein export	51	0.870604	2.69604	44	0.754329	2.33597	53	1.01649	3.14783	55	0.66074	2.04615	41	0.586972	1.8177	123	0.322919
Porphyrin metabolism	46	0.785251	2.69461	40	0.685753	2.35318	54	1.03567	3.55395	67	0.804901	2.76204	64	0.916249	3.14414	111	0.291415
Isoquinoline alkaloid biosynthesis	45	0.76818	5.32	41	0.702897	4.86788	38	0.728807	5.04732	48	0.576646	3.99353	35	0.501074	3.47016	55	0.144395
Photosynthesis - antenna proteins	43	0.734039	100	23	0.394308	100	34	0.652091	100	43	0.516579	100	20	0.286328	100	0	0
Thiamine metabolism	43	0.734039	4.05211	57	0.977199	5.39442	51	0.978136	5.39959	61	0.732821	4.04538	57	0.816034	4.50475	69	0.18115
Biosynthesis of unsaturated fatty acids	42	0.716968	4.13778	46	0.788616	4.55127	39	0.747986	4.31679	58	0.69678	4.02127	54	0.773085	4.46164	66	0.173274
Arginine biosynthesis	41	0.699898	3.0999	37	0.634322	2.80946	48	0.920598	4.07739	67	0.804901	3.56496	55	0.787402	3.48746	86	0.225781
N-Glycan biosynthesis	40	0.682827	2.36444	31	0.531459	1.8403	32	0.613732	2.12519	49	0.588659	2.03837	46	0.658554	2.28039	110	0.28879
Base excision repair	38	0.648686	3.05042	40	0.685753	3.22473	40	0.767165	3.60757	40	0.480538	2.25972	38	0.544023	2.55825	81	0.212654
Diterpenoid biosynthesis	37	0.631615	4.07766	37	0.634322	4.09514	37	0.709628	4.58131	50	0.600673	3.8779	50	0.71582	4.62128	59	0.154896
Glycosaminoglycan degradation	35	0.597474	4.2144	35	0.600034	4.23246	2	0.0383583	0.270568	35	0.420471	2.96588	39	0.558339	3.93836	54	0.141769
Lysine degradation	35	0.597474	3.99259	35	0.600034	4.0097	37	0.709628	4.74206	39	0.468525	3.1309	47	0.67287	4.49643	57	0.149646
Arachidonic acid metabolism	35	0.597474	9.10311	24	0.411452	6.26888	25	0.479478	7.30533	31	0.372417	5.67415	25	0.35791	5.45311	25	0.065634
Butanoate metabolism	34	0.580403	3.62419	34	0.58289	3.63972	27	0.517837	3.23351	42	0.504565	3.15064	41	0.586972	3.66521	61	0.160147
Viral life cycle - HIV-1	30	0.51212	2.16741	36	0.617178	2.61203	24	0.460299	1.94809	52	0.6247	2.64387	36	0.51539	2.18125	90	0.236282
One carbon pool by folate	29	0.49505	3.62624	31	0.531459	3.89294	25	0.479478	3.51218	48	0.576646	4.22393	35	0.501074	3.67037	52	0.136519
Valine, leucine and isoleucine biosynthesis	27	0.460908	3.5112	32	0.548603	4.17926	35	0.67127	5.11373	23	0.276309	2.10493	36	0.51539	3.92624	50	0.131268
Linoleic acid metabolism	27	0.460908	6.50222	27	0.462884	6.53009	23	0.44112	6.22306	25	0.300336	4.23697	23	0.329277	4.64525	27	0.0708847
Vitamin B6 metabolism	27	0.460908	4.74486	29	0.497171	5.11818	29	0.556195	5.7258	26	0.31235	3.21551	19	0.272011	2.80025	37	0.0971384
Glycosphingolipid biosynthesis - globo and isoglobo series	26	0.443837	100	26	0.44574	100	26	0.498657	100	26	0.31235	100	26	0.372226	100	0	0
Various types of N-glycan biosynthesis	26	0.443837	1.94319	26	0.44574	1.95152	24	0.460299	2.01526	49	0.588659	2.57725	32	0.458125	2.00574	87	0.228406
Selenocompound metabolism	25	0.426767	4.39339	25	0.428596	4.41222	25	0.479478	4.93603	29	0.34839	3.58654	25	0.35791	3.68454	37	0.0971384
Glucosinolate biosynthesis	25	0.426767	6.50222	23	0.394308	6.00768	25	0.479478	7.30533	25	0.300336	4.57593	25	0.35791	5.45311	25	0.065634
Taurine and hypotaurine metabolism	25	0.426767	6.50222	18	0.308589	4.70166	25	0.479478	7.30533	25	0.300336	4.57593	25	0.35791	5.45311	25	0.065634
Aminoacyl-tRNA biosynthesis	24	0.409696	1.43168	12	0.205726	0.718909	13	0.249329	0.871278	22	0.264296	0.923581	15	0.214746	0.750429	109	0.286164
Biotin metabolism	24	0.409696	3.90133	24	0.411452	3.91805	7	0.134254	1.27843	34	0.408457	3.88954	28	0.400859	3.81718	40	0.105014
Homologous recombination	24	0.409696	1.6088	14	0.240014	0.942487	21	0.402762	1.58157	46	0.552619	2.17003	46	0.658554	2.58601	97	0.25466
Other glycan degradation	23	0.392625	4.04192	23	0.394308	4.05924	23	0.44112	4.54115	20	0.240269	2.47347	24	0.343593	3.53715	37	0.0971384
Nicotinate and nicotinamide metabolism	22	0.375555	2.86098	22	0.377164	2.87324	11	0.21097	1.60717	30	0.360404	2.74556	28	0.400859	3.05374	50	0.131268
Folate biosynthesis	20	0.341413	2.32222	22	0.377164	2.56539	22	0.421941	2.86995	31	0.372417	2.5331	27	0.386543	2.62918	56	0.14702
Histidine metabolism	20	0.341413	3.17181	20	0.342877	3.18541	23	0.44112	4.09811	25	0.300336	2.7902	27	0.386543	3.59107	41	0.10764
Brassinosteroid biosynthesis	20	0.341413	3.61234	20	0.342877	3.62783	28	0.537016	5.68192	36	0.432484	4.57593	34	0.486757	5.15016	36	0.094513
Limonene and pinene degradation	19	0.324343	5.3714	19	0.325733	5.39442	19	0.364404	6.03484	19	0.228256	3.78011	19	0.272011	4.50475	23	0.0603833
Mismatch repair	18	0.307272	1.69623	16	0.274301	1.51422	17	0.326045	1.79986	23	0.276309	1.52531	19	0.272011	1.50158	69	0.18115
RNA polymerase	18	0.307272	1.01774	12	0.205726	0.6814	13	0.249329	0.82582	16	0.192215	0.63665	13	0.186113	0.616439	115	0.301917
Nucleotide excision repair	18	0.307272	0.893435	18	0.308589	0.897264	21	0.402762	1.17108	25	0.300336	0.873268	27	0.386543	1.12392	131	0.343922
DNA replication	18	0.307272	1.21917	20	0.342877	1.36043	17	0.326045	1.29365	44	0.528592	2.0973	38	0.544023	2.15852	96	0.252035
Phosphonate and phosphinate metabolism	16	0.273131	6.50222	16	0.274301	6.53009	16	0.306866	7.30533	16	0.192215	4.57593	16	0.229062	5.45311	16	0.0420058
Other types of O-glycan biosynthesis	14	0.238989	2.75852	14	0.240014	2.77034	24	0.460299	5.31297	8	0.0961076	1.10932	10	0.143164	1.65246	33	0.0866369
Riboflavin metabolism	11	0.187777	1.78811	20	0.342877	3.26504	8	0.153433	1.46107	17	0.204229	1.94477	13	0.186113	1.77226	40	0.105014
C5-Branched dibasic acid metabolism	11	0.187777	3.25111	11	0.188582	3.26504	11	0.21097	3.65267	11	0.132148	2.28796	16	0.229062	3.9659	22	0.0577579
Proteasome	10	0.170707	0.406389	6	0.102863	0.244878	0	0	0	42	0.504565	1.20118	16	0.229062	0.545311	160	0.420058
Glycosphingolipid biosynthesis - lacto and neolacto series	9	0.153636	100	9	0.154295	100	9	0.172612	100	9	0.108121	100	9	0.128848	100	0	0
Exopolysaccharide biosynthesis	8	0.136565	6.50222	8	0.137151	6.53009	8	0.153433	7.30533	8	0.0961076	4.57593	8	0.114531	5.45311	8	0.0210029
Monobactam biosynthesis	6	0.102424	1.77333	9	0.154295	2.6714	10	0.191791	3.32061	13	0.156175	2.70396	10	0.143164	2.47869	22	0.0577579
Isoflavonoid biosynthesis	5	0.0853534	6.50222	5	0.0857192	6.53009	5	0.0958957	7.30533	5	0.0600673	4.57593	5	0.071582	5.45311	5	0.0131268
Caffeine metabolism	4	0.0682827	6.50222	4	0.0685753	6.53009	4	0.0767165	7.30533	4	0.0480538	4.57593	4	0.0572656	5.45311	4	0.0105014
Glycosylphosphatidylinositol (GPI)-anchor biosynthesis	4	0.0682827	0.702943	4	0.0685753	0.705955	2	0.0383583	0.394883	4	0.0480538	0.494695	2	0.0286328	0.294763	37	0.0971384
Basal transcription factors	4	0.0682827	0.226164	4	0.0685753	0.227133	14	0.268508	0.889345	13	0.156175	0.517278	10	0.143164	0.474184	115	0.301917
Glycosphingolipid biosynthesis - ganglio series	2	0.0341413	1.62555	2	0.0342877	1.63252	2	0.0383583	1.82633	2	0.0240269	1.14398	2	0.0286328	1.36328	8	0.0210029
D-Amino acid metabolism	2	0.0341413	1.0837	2	0.0342877	1.08835	2	0.0383583	1.21756	5	0.0600673	1.90664	2	0.0286328	0.908852	12	0.0315043
Betalain biosynthesis	1	0.0170707	0.812777	1	0.0171438	0.816261	0	0	0	1	0.0120135	0.571991	1	0.0143164	0.681639	8	0.0210029
Anthocyanin biosynthesis	1	0.0170707	2.16741	3	0.0514315	6.53009	1	0.0191791	2.43511	1	0.0120135	1.52531	1	0.0143164	1.8177	3	0.00787608
Flavone and flavonol biosynthesis	1	0.0170707	0.650222	1	0.0171438	0.653009	2	0.0383583	1.46107	5	0.0600673	2.28796	2	0.0286328	1.09062	10	0.0262536
Lysine biosynthesis	0	0	0	8	0.137151	2.00926	9	0.172612	2.52877	15	0.180202	2.63996	9	0.128848	1.88762	26	0.0682594
Sulfur relay system	0	0	0	3	0.0514315	0.890466	0	0	0	5	0.0600673	1.03998	3	0.0429492	0.743606	22	0.0577579
