# Supplementary material for: Transcriptome analysis of Gossypium hirsutum cultivar Zhongzhimian No.2 uncovers the gene regulatory networks involved in defense against Verticillium dahliae
Source: BMC Plant Biol. 2024 May 27;24:457. doi: 10.1186/s12870-024-05165-7 (PMC11129388; doi:10.1186/s12870-024-05165-7)
Supplement: Supplementary file 4 — Supplementary Material 4 [file 12870_2024_5165_MOESM4_ESM.xlsx]

## Sheet: Sheet1
Table S4 GO enrichment of DEGs at each stage
GO-ID	Pathway	Per-6h	No-6h	P-value	Per-12h	No-12h	P-value	Per-24h	No-24h	P-value	Per-48h	No-48h	P-value	Per-72h	No-72h	P-value	Per-genome
GO:0071944	cell periphery	0.7	74	0.002	0.7	78	<0.001	0.7	64	0.009	0.7	108	<0.001	0.7	89	0.001	0.5
GO:0030312	external encapsulating structure	0.4	46	0.027	0.5	50	0.005	0	0	0	0.5	70	0.002	0.4	55	0.018	0.3
GO:0044425	membrane part	4.3	449	<0.001	4.3	458	<0.001	4.8	454	<0.001	4.7	711	<0.001	4.1	521	<0.001	3.4
GO:0031224	intrinsic component of membrane	3.8	393	<0.001	3.9	416	<0.001	4.2	394	<0.001	4.3	648	<0.001	3.7	465	<0.001	2.5
GO:0099023	tethering complex	0.2	21	0.019	0.2	20	0.039	0.2	19	0.022	0	0	0	0	0	0	0.1
GO:0099081	supramolecular polymer	0.2	21	0.039	0.3	27	0.001	0	0	0	0	0	0	0.2	25	0.029	0.1
GO:0016787	hydrolase activity	8.2	857	0.037	8.5	894	0.002	0	0	0	9	1354	<0.001	8.9	1122	<0.001	7.6
GO:0016740	transferase activity	13.4	1400	<0.001	13.1	1387	<0.001	14	1314	<0.001	13.4	2015	<0.001	14	1757	<0.001	8.1
GO:0140096	catalytic activity, acting on a protein	8.8	922	<0.001	8.8	925	<0.001	9.6	900	<0.001	9.2	1386	<0.001	9.6	1210	<0.001	5.6
GO:0016491	oxidoreductase activity	8.3	869	<0.001	8.3	873	<0.001	7.9	739	<0.001	7.2	1089	<0.001	7.2	905	<0.001	4.7
GO:0016853	isomerase activity	0.7	72	0.001	0.6	67	0.014	0.7	69	<0.001	0.6	92	0.013	0.7	88	<0.001	0.5
GO:0097367	carbohydrate derivative binding	11.5	1204	<0.001	11.4	1204	<0.001	12.5	1178	<0.001	12.4	1871	<0.001	13	1635	<0.001	8.1
GO:0048037	cofactor binding	5.3	551	<0.001	5.3	555	<0.001	5.1	477	<0.001	4.1	624	<0.001	4.1	520	<0.001	2.9
GO:0036094	small molecule binding	13.2	1385	<0.001	13.1	1387	<0.001	14.2	1340	<0.001	14	2103	<0.001	14.6	1828	<0.001	9.2
GO:0005515	protein binding	13.6	1425	<0.001	13.5	1427	<0.001	13.7	1288	<0.001	14	2109	<0.001	15	1886	<0.001	11
GO:0008144	drug binding	9.5	994	<0.001	9.5	1007	<0.001	10.4	981	<0.001	10.6	1596	<0.001	11	1387	<0.001	6.3
GO:0030246	carbohydrate binding	0.9	98	<0.001	1	105	<0.001	0.9	89	<0.001	1.1	158	<0.001	1.1	137	<0.001	0.6
GO:0008289	lipid binding	0.5	49	0.024	0.5	51	0.012	0.5	48	0.005	0.5	72	0.005	0.5	60	0.009	0.3
GO:0001871	pattern binding	0.4	43	<0.001	0.5	49	<0.001	0.5	43	<0.001	0.5	70	<0.001	0.4	56	<0.001	0.2
GO:0004601	peroxidase activity	0.9	93	<0.001	0.9	96	<0.001	0.7	70	<0.001	0.6	92	<0.001	0.7	87	<0.001	0.3
GO:0005319	lipid transporter activity	0.2	18	<0.001	0.2	17	<0.001	0.2	18	<0.001	0.2	25	<0.001	0.2	20	<0.001	0.1
GO:0022857	transmembrane transporter activity	3.6	381	<0.001	3.7	388	<0.001	3.6	335	<0.001	3.6	547	<0.001	3.3	418	<0.001	2.3
GO:0005200	structural constituent of cytoskeleton	0.2	20	0.018	0.3	27	<0.001	0	0	0	0	0	0	0.2	24	0.011	0.1
GO:0003700	DNA-binding transcription factor activity	3.3	345	<0.001	3.4	358	<0.001	3.9	365	<0.001	0	0	0	3.4	430	<0.001	1.5
GO:0051234	establishment of localization	5.7	601	<0.001	5.7	604	<0.001	5.7	533	<0.001	5.6	845	<0.001	5.1	645	<0.001	4
GO:0065008	regulation of biological quality	0.8	88	0.001	0.8	86	0.002	0.8	71	0.030	0.8	118	0.002	0	0	0	0.6
GO:0050789	regulation of biological process	7.2	750	<0.001	7.3	773	<0.001	7.9	744	<0.001	6.7	1015	<0.001	7.2	903	<0.001	4.3
GO:0042221	response to chemical	0.8	86	0.005	0.8	89	0.002	0.8	76	0.013	0.7	110	0.050	0	0	0	0.6
GO:0051716	cellular response to stimulus	1.5	153	0.003	1.5	158	0.001	1.7	160	<0.001	1.5	232	<0.001	1.7	211	<0.001	1.1
GO:0006950	response to stress	1.5	154	<0.001	1.6	165	<0.001	1.3	123	<0.001	1.3	189	<0.001	1.3	162	<0.001	0.9
GO:0009628	response to abiotic stimulus	0.2	18	0.002	0.2	21	<0.001	0.2	15	0.008	0.2	26	<0.001	0	0	0	0.1
GO:0009058	biosynthetic process	10.1	1055	<0.001	9.8	1036	<0.001	10.2	961	<0.001	9.9	1492	<0.001	9.8	1237	<0.001	7.5
GO:0006807	nitrogen compound metabolic process	18.9	1978	<0.001	18.4	1947	<0.001	0	0	0	18.7	2818	<0.001	19.1	2397	<0.001	13.6
GO:0019222	regulation of metabolic process	5.3	554	<0.001	5.4	566	<0.001	5.8	548	<0.001	4.9	735	<0.001	5.3	662	<0.001	3
GO:0009056	catabolic process	1.8	185	<0.001	1.8	190	<0.001	1.6	155	<0.001	1.8	272	<0.001	1.6	207	<0.001	1.2
GO:0044281	small molecule metabolic process	3	319	<0.001	2.8	297	<0.001	2.9	270	<0.001	3	450	<0.001	2.7	343	0.001	2.3
GO:0042440	pigment metabolic process	0.2	22	0.003	0.2	24	0.001	0.2	21	0.001	0.2	31	0.001	0.2	25	0.004	0.1
GO:0055114	oxidation-reduction process	7.6	794	<0.001	7.4	786	<0.001	7	661	<0.001	6.4	957	<0.001	6.6	826	<0.001	4.2
GO:0071554	cell wall organization or biogenesis	0.8	87	<0.001	1	104	<0.001	0.9	80	<0.001	1.1	165	<0.001	1.1	142	<0.001	0.5
GO:0050794	regulation of cellular process	7	729	<0.001	7.1	751	<0.001	7.8	732	<0.001	6.5	981	<0.001	7	885	<0.001	4.1
GO:0007154	cell communication	1.5	162	<0.001	1.6	173	<0.001	1.9	176	<0.001	1.5	224	<0.001	1.7	209	<0.001	1
GO:0007165	signal transduction	1.3	134	<0.001	1.3	141	<0.001	1.6	148	<0.001	1.3	191	<0.001	1.4	178	<0.001	0.9
GO:0032940	secretion by cell	0.2	18	0.047	0	0	0	0.2	19	0.007	0	0	0	0.2	21	0.045	0.1
GO:0019725	cellular homeostasis	0.6	58	0.006	0.5	58	0.008	0	0	0	0	0	0	0	0	0	0.4
GO:0008037	cell recognition	0.3	28	0.001	0.3	32	<0.001	0.3	28	<0.001	0.2	33	0.017	0.2	31	0.003	0.1
GO:0044706	multi-multicellular organism process	0.3	28	0.001	0.3	32	<0.001	0.3	28	<0.001	0.2	33	0.017	0.2	31	0.003	0.1
GO:0044085	cellular component biogenesis	0.9	99	0.002	0	0	0	0	0	0	0	0	0	0.9	119	0.001	0.7
GO:0009856	pollination	0.3	28	0.001	0.3	32	<0.001	0.3	28	<0.001	0.2	33	0.017	0.2	31	0.003	0.1
GO:0009875	pollen-pistil interaction	0.3	28	0.001	0.3	32	<0.001	0.3	28	<0.001	0.2	33	0.017	0.2	31	0.003	0.1
GO:0048544	recognition of pollen	0.3	28	0.001	0.3	32	<0.001	0.3	28	<0.001	0.2	33	0.017	0.2	31	0.003	0.1
GO:0022414	reproductive process	0.4	39	<0.001	0.4	43	<0.001	0.4	39	<0.001	0.3	49	<0.001	0.4	44	<0.001	0.2
GO:0032993	protein-DNA complex	0	0	0	0.5	50	<0.001	0	0	0	0.5	72	<0.001	0.6	79	<0.001	0.2
GO:0044815	DNA packaging complex	0	0	0	0.5	50	<0.001	0	0	0	0.5	70	<0.001	0.6	76	<0.001	0.2
GO:0048046	apoplast	0	0	0	0.4	41	<0.001	0.3	31	<0.001	0.5	74	<0.001	0.5	68	<0.001	0.2
GO:0007017	microtubule-based process	0	0	0	0.7	73	<0.001	0	0	0	0.8	125	<0.001	1	120	<0.001	0.4
GO:0006928	movement of cell or subcellular component	0	0	0	0.4	41	<0.001	0	0	0	0.6	92	<0.001	0.7	87	<0.001	0.2
GO:0044464	cell part	0	0	0	0	0	0	5.4	508	<0.001	0	0	0	0	0	0	6.6
GO:0034357	photosynthetic membrane	0	0	0	0	0	0	0.6	54	0.002	0.6	85	<0.001	0	0	0	0.4
GO:0070085	glycosylation	0	0	0	0	0	0	0.4	41	0.004	0.4	61	0.004	0.4	56	0.001	0.3
GO:0043167	ion binding	0	0	0	0	0	0	0	0	0	20.3	3053	<0.001	20.7	2603	<0.001	14.3
GO:1901363	heterocyclic compound binding	0	0	0	0	0	0	0	0	0	25.5	3832	Ml	0	0	0	19.5
GO:0009607	response to biotic stimulus	0	0	0	0	0	0	0	0	0	0.1	12	0.001	0	0	0	0
GO:0009605	response to external stimulus	0	0	0	0	0	0	0	0	0	0.1	13	0.008	0.1	15	<0.001	0
GO:0071704	organic substance metabolic process	0	0	0	0	0	0	0	0	0	24.2	3639	<0.001	0	0	0	16.7
GO:0044237	cellular metabolic process	0	0	0	0	0	0	0	0	0	21.3	3196	<0.001	21.4	2688	<0.001	14.8
GO:0044238	primary metabolic process	0	0	0	0	0	0	0	0	0	23	3454	<0.001	0	0	0	16
GO:0019748	secondary metabolic process	0	0	0	0	0	0	0	0	0	0.3	47	<0.001	0.3	40	<0.001	0.1
GO:0042445	hormone metabolic process	0	0	0	0	0	0	0	0	0	0.1	16	<0.001	0.1	13	0.001	0
GO:0006457	protein folding	0	0	0	0	0	0	0	0	0	0.5	82	<0.001	0	0	0	0.3
GO:0016049	cell growth	0	0	0	0	0	0	0	0	0	0.1	14	0.005	0.1	14	0.001	0
GO:0016458	gene silencing	0	0	0	0	0	0	0	0	0	0.1	13	0.017	0	0	0	0
GO:0051707	response to other organism	0	0	0	0	0	0	0	0	0	0.1	12	0.001	0	0	0	0
GO:0038023	signaling receptor activity	0	0	0	0	0	0	0	0	0	0	0	0	0.2	25	<0.001	0.1
