# Supplementary material for: Transcriptome analysis of Gossypium hirsutum cultivar Zhongzhimian No.2 uncovers the gene regulatory networks involved in defense against Verticillium dahliae
Source: BMC Plant Biol. 2024 May 27;24:457. doi: 10.1186/s12870-024-05165-7 (PMC11129388; doi:10.1186/s12870-024-05165-7)
Supplement: Supplementary file 5 — Supplementary Material 5 [file 12870_2024_5165_MOESM5_ESM.xlsx]

## Sheet: Sheet1
Table S9 GO enrichment of specific DEGs at each stage
Pathway	No.(6h:genome)	Percentage(6h:genome)	P-value	No.(12h:genome)	Percentage(12h:genome)	P-value	No.(24h:genome)	Percentage(24h:genome)	P-value	No.(48h:genome)	Percentage(48h:genome)	P-value	No.(72h:genome)	Percentage(72h:genome)	P-value
intracellular	78:5920	8.5:6.2	0.004							253:5920	8.0:6.2	<0.001
intracellular organelle	52:3950	5.7:4.1	0.019
membrane-bounded organelle	35:2422	3.8:2.5	0.014										40:2422	3.5:2.5	0.045
ribonucleoprotein complex	19:1254	2.1:1.3	0.044
oxidoreductase activity	69:4440	7.6:4.7	<0.001	43:4440	6.3:4.7	0.041	41:4440	7.0:4.7	0.007	236:4440	7.5:4.7	<0.001	79:4440	6.9:4.7	<0.001
structural constituent of ribosome	18:1110	2.0:1.2	0.024
macromolecule localization	16:769	1.8:0.8	0.002
cellular localization	14:609	1.5:0.6	0.001
small molecule metabolic process	37:2152	4.1:2.3	<0.001							135:2152	4.3:2.3	<0.001	42:2152	3.7:2.3	0.002
oxidation-reduction process	62:4040	6.8:4.2	<0.001	41:4040	6.0:4.2	0.022	37:4040	6.3:4.2	0.013	200:4040	6.3:4.2	<0.001	74:4040	6.4:4.2	<0.001
cellular component biogenesis	14:642	1.5:0.7	0.002
catalytic activity, acting on a protein				63:5313	9.3:5.6	<0.001				246:5313	7.8:5.6	<0.001	83:5313	7.2:5.6	0.016
cofactor binding				29:2808	4.3:2.9	0.044	28:2808	4.8:2.9	0.009	135:2808	4.3:2.9	<0.001	50:2808	4.3:2.9	0.005
regulation of biological process				50:4064	7.3:4.3	<0.001	39:4064	6.7:4.3	0.004	173:4064	5.5:4.3	0.001	84:4064	7.3:4.3	<0.001
cellular response to stimulus				16:1084	2.3:1.1	0.003
regulation of metabolic process				33:2847	4.8:3.0	0.005	26:2847	4.4:3.0	0.040	120:2847	3.8:3.0	0.008	62:2847	5.4:3.0	<0.001
catabolic process				19:1120	2.8:1.2	<0.001				56:1120	1.8:1.2	0.002
regulation of cellular process				49:3932	7.2:4.1	<0.001	39:3932	6.7:4.1	0.002	166:3932	5.3:4.1	0.002	84:3932	7.3:4.1	<0.001
cell communication				16:943	2.3:1.0	<0.001
signal transduction				14:811	2.1:0.9	0.001	10:811	1.7:0.9	0.025				17:811	1.5:0.9	0.022
membrane part							31:3281	5.3:3.4	0.015	201:3281	6.4:3.4	<0.001
membrane protein complex							14:922	2.4:1.0	<0.001	55:922	1.7:1.0	<0.001
photosynthetic membrane										56:353	1.8:0.4	<0.001
intrinsic component of membrane										187:2430	5.9:2.5	<0.001	43:2430	3.7:2.5	0.011
apoplast										11:148	0.3:0.2	0.008
hydrolase activity										270:7257	8.6:7.6	0.047
transferase activity										362:7722	11.5:8.1	<0.001
lyase activity										34:721	1.1:0.8	0.041
isomerase activity										27:439	0.9:0.5	0.001
carbohydrate derivative binding										344:7755	10.9:8.1	<0.001
drug binding										282:6041	8.9:6.3	<0.001	92:6041	8.0:6.3	0.022
transmembrane transporter activity										136:2220	4.3:2.3	<0.001	48:2220	4.2:2.3	<0.001
DNA-binding transcription factor activity										63:1422	2.0:1.5	0.021	48:1422	4.2:1.5	<0.001
establishment of localization										202:3793	6.4:4.0	<0.001	60:3793	5.2:4.0	0.033
regulation of biological quality										31:548	1.0:0.6	0.003
biosynthetic process										310:7110	9.8:7.5	<0.001
cell wall organization or biogenesis										28:512	0.9:0.5	0.009
cellular homeostasis										21:360	0.7:0.4	0.010
protein folding										37:267	1.2:0.3	<0.001
