# Supplementary material for: Transcriptome analysis of Gossypium hirsutum cultivar Zhongzhimian No.2 uncovers the gene regulatory networks involved in defense against Verticillium dahliae
Source: BMC Plant Biol. 2024 May 27;24:457. doi: 10.1186/s12870-024-05165-7 (PMC11129388; doi:10.1186/s12870-024-05165-7)
Supplement: Supplementary file 6 — Supplementary Material 6 [file 12870_2024_5165_MOESM6_ESM.xlsx]

## Sheet: Sheet2
Table S6 KEGG pathway of co-expressed DEGs
Pathway	CO-DEGs_no.	CO-DEGs_Percentage	Genome_no.	Genome_Percentage
Metabolic pathways	2706	1.11175	5690	0.149383
Biosynthesis of secondary metabolites	1552	0.637634	3106	0.0815437
Ribosome	40	0.0164339	936	0.0245734
Plant hormone signal transduction	684	0.281019	810	0.0212654
Carbon metabolism	219	0.0899753	670	0.0175899
Protein processing in endoplasmic reticulum	244	0.100247	577	0.0151483
Biosynthesis of amino acids	188	0.0772391	570	0.0149646
Biosynthesis of cofactors	183	0.0751849	569	0.0149383
Plant-pathogen interaction	486	0.199671	561	0.0147283
Endocytosis	241	0.099014	472	0.0123917
Spliceosome	64	0.0262942	429	0.0112628
MAPK signaling pathway - plant	277	0.113804	421	0.0110528
mRNA surveillance pathway	93	0.0382087	362	0.00950381
Phenylpropanoid biosynthesis	297	0.122021	346	0.00908375
Starch and sucrose metabolism	204	0.0838127	346	0.00908375
Glycolysis / Gluconeogenesis	134	0.0550534	339	0.00889997
Oxidative phosphorylation	63	0.0258833	337	0.00884747
Amino sugar and nucleotide sugar metabolism	214	0.0879211	331	0.00868994
Ubiquitin mediated proteolysis	92	0.0377979	329	0.00863744
Pentose and glucuronate interconversions	296	0.121611	329	0.00863744
Pyruvate metabolism	100	0.0410846	286	0.00750853
Cysteine and methionine metabolism	148	0.0608053	282	0.00740352
RNA degradation	59	0.0242399	276	0.007246
Phagosome	104	0.042728	274	0.00719349
Nucleocytoplasmic transport	38	0.0156122	260	0.00682594
Glycerophospholipid metabolism	159	0.0653246	256	0.00672092
Biosynthesis of nucleotide sugars	118	0.0484799	236	0.00619585
Glutathione metabolism	180	0.0739523	227	0.00595957
Glycerolipid metabolism	134	0.0550534	211	0.00553951
Purine metabolism	54	0.0221857	206	0.00540824
Peroxisome	43	0.0176664	200	0.00525072
Nucleotide metabolism	50	0.0205423	198	0.00519821
Fatty acid metabolism	38	0.0156122	193	0.00506695
Inositol phosphate metabolism	80	0.0328677	188	0.00493568
Carbon fixation in photosynthetic organisms	33	0.0135579	188	0.00493568
Phosphatidylinositol signaling system	120	0.0493016	186	0.00488317
Glyoxylate and dicarboxylate metabolism	29	0.0119145	182	0.00477816
Ribosome biogenesis in eukaryotes	22	0.00903862	176	0.00462064
Ascorbate and aldarate metabolism	113	0.0464256	164	0.00430559
Pyrimidine metabolism	25	0.0102712	151	0.0039643
Arginine and proline metabolism	80	0.0328677	150	0.00393804
Glycine, serine and threonine metabolism	45	0.0184881	148	0.00388553
Tryptophan metabolism	83	0.0341002	144	0.00378052
Terpenoid backbone biosynthesis	58	0.0238291	142	0.00372801
2-Oxocarboxylic acid metabolism	34	0.0139688	141	0.00370176
alpha-Linolenic acid metabolism	105	0.0431389	140	0.00367551
Galactose metabolism	92	0.0377979	140	0.00367551
Pentose phosphate pathway	70	0.0287592	139	0.00364925
Photosynthesis	63	0.0258833	138	0.003623
Fructose and mannose metabolism	67	0.0275267	136	0.00357049
Fatty acid degradation	56	0.0230074	135	0.00354424
Alanine, aspartate and glutamate metabolism	54	0.0221857	131	0.00343922
SNARE interactions in vesicular transport	36	0.0147905	127	0.00333421
Circadian rhythm - plant	55	0.0225965	127	0.00333421
Protein export	31	0.0127362	123	0.00322919
Valine, leucine and isoleucine degradation	65	0.026705	117	0.00307167
Biosynthesis of various plant secondary metabolites	62	0.0254725	114	0.00299291
Porphyrin metabolism	20	0.00821693	111	0.00291415
beta-Alanine metabolism	80	0.0328677	110	0.0028879
N-Glycan biosynthesis	18	0.00739523	110	0.0028879
Flavonoid biosynthesis	82	0.0336894	108	0.00283539
ABC transporters	105	0.0431389	107	0.00280914
Tyrosine metabolism	40	0.0164339	107	0.00280914
Phenylalanine, tyrosine and tryptophan biosynthesis	23	0.00944947	103	0.00270412
Propanoate metabolism	45	0.0184881	102	0.00267787
Ubiquinone and other terpenoid-quinone biosynthesis	24	0.00986031	94	0.00246784
Autophagy - other	27	0.0110929	93	0.00244159
Pantothenate and CoA biosynthesis	40	0.0164339	90	0.00236282
Cyanoamino acid metabolism	44	0.0180772	90	0.00236282
Viral life cycle - HIV-1	20	0.00821693	90	0.00236282
Sphingolipid metabolism	29	0.0119145	89	0.00233657
Nitrogen metabolism	48	0.0197206	86	0.00225781
Arginine biosynthesis	16	0.00657354	86	0.00225781
Sulfur metabolism	33	0.0135579	85	0.00223156
Carotenoid biosynthesis	36	0.0147905	84	0.0022053
Cutin, suberine and wax biosynthesis	34	0.0139688	84	0.0022053
Steroid biosynthesis	34	0.0139688	78	0.00204778
Phenylalanine metabolism	41	0.0168447	76	0.00199527
Fatty acid elongation	58	0.0238291	76	0.00199527
Ether lipid metabolism	52	0.021364	72	0.00189026
Thiamine metabolism	17	0.00698439	69	0.0018115
Tropane, piperidine and pyridine alkaloid biosynthesis	49	0.0201315	67	0.00175899
Biosynthesis of unsaturated fatty acids	23	0.00944947	66	0.00173274
Butanoate metabolism	17	0.00698439	61	0.00160147
Zeatin biosynthesis	51	0.0209532	61	0.00160147
Sesquiterpenoid and triterpenoid biosynthesis	44	0.0180772	60	0.00157522
Diterpenoid biosynthesis	29	0.0119145	59	0.00154896
Stilbenoid, diarylheptanoid and gingerol biosynthesis	53	0.0217749	58	0.00152271
Lysine degradation	29	0.0119145	57	0.00149646
Folate biosynthesis	15	0.0061627	56	0.0014702
Isoquinoline alkaloid biosynthesis	32	0.0131471	55	0.00144395
One carbon pool by folate	19	0.00780608	52	0.00136519
Valine, leucine and isoleucine biosynthesis	23	0.00944947	50	0.00131268
Histidine metabolism	20	0.00821693	41	0.0010764
Selenocompound metabolism	21	0.00862777	37	0.000971384
Brassinosteroid biosynthesis	20	0.00821693	36	0.00094513
Linoleic acid metabolism	23	0.00944947	27	0.000708847
Taurine and hypotaurine metabolism	18	0.00739523	25	0.00065634
Glucosinolate biosynthesis	23	0.00944947	25	0.00065634
Limonene and pinene degradation	19	0.00780608	23	0.000603833
Phosphonate and phosphinate metabolism	16	0.00657354	16	0.000420058
