# Supplementary material for: Transcriptome analysis of Gossypium hirsutum cultivar Zhongzhimian No.2 uncovers the gene regulatory networks involved in defense against Verticillium dahliae
Source: BMC Plant Biol. 2024 May 27;24:457. doi: 10.1186/s12870-024-05165-7 (PMC11129388; doi:10.1186/s12870-024-05165-7)
Supplement: Supplementary file 7 — Supplementary Material 7 [file 12870_2024_5165_MOESM7_ESM.xlsx]

## Sheet: Sheet1
Table S8 KEGG pathway of specific-expressed DEGs at each stage
ID	Pathway	No. of 6h	Percentage of 6h/530	No. of 12h	Percentage of 12h/353	No. of 24h	Percentage of 24h/293	No. of 48h	Percentage of 48h/1718	No. of 72h	Percentage of 72h/617	No. of genome	Percentage of genome/38090
ghi01100	Metabolic pathways	1312	247.547	941	266.572	994	339.249	2684	156.228	1375	222.853	5690	14.9383
ghi01110	Biosynthesis of secondary metabolites	710	133.962	467	132.295	587	200.341	1556	90.5704	840	136.143	3106	8.15437
ghi04626	Plant-pathogen interaction	283	53.3962	360	101.983	342	116.724	434	25.2619	230	37.2771	561	1.47283
ghi00940	Phenylpropanoid biosynthesis	229	43.2075	256	72.5212	204	69.6246	262	15.2503	280	45.3809	346	0.908375
ghi04075	Plant hormone signal transduction	196	36.9811	293	83.0028	275	93.8567	559	32.5378	468	75.8509	810	2.12654
ghi01200	Carbon metabolism	153	28.8679	35	9.91501	100	34.1297	301	17.5204	156	25.2836	670	1.75899
ghi00040	Pentose and glucuronate interconversions	142	26.7925	103	29.1785	121	41.2969	289	16.8219	137	22.2042	329	0.863744
ghi03010	Ribosome	129	24.3396	53	15.0142	15	5.11945	115	6.69383	24	3.88979	936	2.45734
ghi01230	Biosynthesis of amino acids	118	22.2642	53	15.0142	82	27.9863	245	14.2608	169	27.3906	570	1.49646
ghi01240	Biosynthesis of cofactors	113	21.3208	99	28.0453	24	8.19113	195	11.3504	98	15.8833	569	1.49383
ghi00480	Glutathione metabolism	109	20.566	103	29.1785	117	39.9317	156	9.08033	155	25.1216	227	0.595957
ghi00500	Starch and sucrose metabolism	102	19.2453	57	16.1473	48	16.3823	255	14.8428	38	6.15883	346	0.908375
ghi01232	Nucleotide metabolism	96	18.1132	45	12.7479	0	0	57	3.31781	24	3.88979	198	0.519821
ghi04016	MAPK signaling pathway - plant	87	16.4151	160	45.3258	34	11.6041	216	12.5728	184	29.8217	421	1.10528
ghi03015	mRNA surveillance pathway	83	15.6604	65	18.4136	53	18.0887	129	7.50873	62	10.0486	362	0.950381
ghi00010	Glycolysis / Gluconeogenesis	75	14.1509	12	3.39943	90	30.7167	215	12.5146	85	13.7763	339	0.889997
ghi00520	Amino sugar and nucleotide sugar metabolism	69	13.0189	77	21.813	65	22.1843	194	11.2922	108	17.5041	331	0.868994
ghi04144	Endocytosis	67	12.6415	62	17.5637	67	22.8669	193	11.234	102	16.5316	472	1.23917
ghi03018	RNA degradation	65	12.2642	22	6.23229	22	7.50853	41	2.3865	67	10.859	276	0.7246
ghi00240	Pyrimidine metabolism	62	11.6981	17	4.81586	4	1.36519	24	1.39697	24	3.88979	151	0.39643
ghi02010	ABC transporters	57	10.7547	101	28.6119	57	19.4539	103	5.99534	105	17.0178	107	0.280914
ghi00230	Purine metabolism	56	10.566	28	7.93201	0	0	76	4.42375	37	5.99676	206	0.540824
ghi00620	Pyruvate metabolism	53	10	17	4.81586	45	15.3584	151	8.78929	104	16.8558	286	0.750853
ghi00062	Fatty acid elongation	52	9.81132	0	0	52	17.7474	56	3.2596	0	0	76	0.199527
ghi00561	Glycerolipid metabolism	50	9.43396	35	9.91501	36	12.2867	142	8.26542	33	5.34846	211	0.553951
ghi04070	Phosphatidylinositol signaling system	48	9.0566	42	11.898	16	5.46075	94	5.47148	29	4.70016	186	0.488317
ghi04145	Phagosome	48	9.0566	37	10.4816	59	20.1365	166	9.6624	103	16.6937	274	0.719349
ghi04141	Protein processing in endoplasmic reticulum	47	8.86792	64	18.1303	36	12.2867	261	15.1921	159	25.7699	577	1.51483
ghi03013	Nucleocytoplasmic transport	45	8.49057	0	0	26	8.87372	33	1.92084	18	2.91734	260	0.682594
ghi00270	Cysteine and methionine metabolism	38	7.16981	41	11.6147	35	11.9454	131	7.62515	97	15.7212	282	0.740352
ghi00052	Galactose metabolism	38	7.16981	40	11.3314	29	9.89761	95	5.52969	43	6.96921	140	0.367551
ghi00562	Inositol phosphate metabolism	38	7.16981	12	3.39943	28	9.55631	63	3.66705	30	4.86224	188	0.493568
ghi00380	Tryptophan metabolism	37	6.98113	26	7.36544	6	2.04778	93	5.41327	38	6.15883	144	0.378052
ghi00941	Flavonoid biosynthesis	35	6.60377	35	9.91501	9	3.07167	79	4.59837	19	3.07942	108	0.283539
ghi00945	Stilbenoid, diarylheptanoid and gingerol biosynthesis	35	6.60377	35	9.91501	0	0	35	2.03725	19	3.07942	58	0.152271
ghi03040	Spliceosome	32	6.03774	37	10.4816	11	3.75427	126	7.33411	34	5.51053	429	1.12628
ghi00564	Glycerophospholipid metabolism	32	6.03774	23	6.51558	72	24.5734	150	8.73108	90	14.5867	256	0.672092
ghi04146	Peroxisome	31	5.84906	2	0.566572	47	16.041	16	0.931315	13	2.10697	200	0.525072
ghi00910	Nitrogen metabolism	30	5.66038	14	3.96601	2	0.682594	30	1.74622	14	2.26904	86	0.225781
ghi00710	Carbon fixation in photosynthetic organisms	29	5.4717	26	7.36544	12	4.09556	111	6.461	15	2.43112	188	0.493568
ghi01212	Fatty acid metabolism	27	5.09434	3	0.849858	25	8.53242	69	4.0163	0	0	193	0.506695
ghi00020	Citrate cycle (TCA cycle)	27	5.09434	14	3.96601	26	8.87372	64	3.72526	33	5.34846	142	0.372801
ghi00730	Thiamine metabolism	26	4.90566	32	9.06516	0	0	28	1.6298	0	0	69	0.18115
ghi00920	Sulfur metabolism	26	4.90566	0	0	0	0	13	0.756694	14	2.26904	85	0.223156
ghi00061	Fatty acid biosynthesis	25	4.71698	3	0.849858	25	8.53242	58	3.37602	0	0	125	0.32817
ghi00195	Photosynthesis	25	4.71698	0	0	57	19.4539	41	2.3865	0	0	138	0.3623
ghi03008	Ribosome biogenesis in eukaryotes	24	4.5283	18	5.09915	13	4.43686	0	0	6	0.972447	176	0.462064
ghi00030	Pentose phosphate pathway	23	4.33962	12	3.39943	6	2.04778	59	3.43423	35	5.67261	139	0.364925
ghi00190	Oxidative phosphorylation	22	4.15094	42	11.898	4	1.36519	107	6.22817	24	3.88979	337	0.884747
ghi00630	Glyoxylate and dicarboxylate metabolism	22	4.15094	32	9.06516	2	0.682594	108	6.28638	68	11.0211	182	0.477816
ghi04136	Autophagy - other	21	3.96226	0	0	21	7.16724	4	0.232829	0	0	93	0.244159
ghi01250	Biosynthesis of nucleotide sugars	20	3.77358	31	8.78187	28	9.55631	108	6.28638	35	5.67261	236	0.619585
ghi04120	Ubiquitin mediated proteolysis	20	3.77358	40	11.3314	12	4.09556	125	7.2759	43	6.96921	329	0.863744
ghi04130	SNARE interactions in vesicular transport	18	3.39623	0	0	0	0	32	1.86263	4	0.648298	127	0.333421
ghi00780	Biotin metabolism	17	3.20755	0	0	0	0	6	0.349243	0	0	40	0.105014
ghi01210	2-Oxocarboxylic acid metabolism	17	3.20755	12	3.39943	9	3.07167	71	4.13271	35	5.67261	141	0.370176
ghi00051	Fructose and mannose metabolism	17	3.20755	16	4.53258	32	10.9215	79	4.59837	37	5.99676	136	0.357049
ghi04712	Circadian rhythm - plant	16	3.01887	31	8.78187	11	3.75427	51	2.96857	8	1.2966	127	0.333421
ghi00960	Tropane, piperidine and pyridine alkaloid biosynthesis	16	3.01887	0	0	7	2.38908	43	2.50291	0	0	67	0.175899
ghi00591	Linoleic acid metabolism	14	2.64151	0	0	14	4.77816	25	1.45518	0	0	27	0.0708847
ghi03020	RNA polymerase	14	2.64151	0	0	0	0	3	0.174622	7	1.13452	115	0.301917
ghi00908	Zeatin biosynthesis	14	2.64151	11	3.11615	0	0	26	1.51339	14	2.26904	61	0.160147
ghi00130	Ubiquinone and other terpenoid-quinone biosynthesis	14	2.64151	0	0	30	10.2389	19	1.10594	41	6.64506	94	0.246784
ghi00640	Propanoate metabolism	14	2.64151	3	0.849858	0	0	15	0.873108	6	0.972447	102	0.267787
ghi00592	alpha-Linolenic acid metabolism	14	2.64151	5	1.41643	46	15.6997	47	2.73574	41	6.64506	140	0.367551
ghi00970	Aminoacyl-tRNA biosynthesis	14	2.64151	0	0	13	4.43686	10	0.582072	9	1.45867	109	0.286164
ghi00360	Phenylalanine metabolism	13	2.45283	0	0	7	2.38908	47	2.73574	13	2.10697	76	0.199527
ghi00600	Sphingolipid metabolism	12	2.26415	17	4.81586	2	0.682594	27	1.57159	20	3.24149	89	0.233657
ghi00053	Ascorbate and aldarate metabolism	12	2.26415	31	8.78187	13	4.43686	92	5.35506	45	7.29335	164	0.430559
ghi00250	Alanine, aspartate and glutamate metabolism	10	1.88679	30	8.49858	12	4.09556	38	2.21187	28	4.53809	131	0.343922
ghi00220	Arginine biosynthesis	10	1.88679	14	3.96601	0	0	50	2.91036	14	2.26904	86	0.225781
ghi00400	Phenylalanine, tyrosine and tryptophan biosynthesis	10	1.88679	0	0	13	4.43686	45	2.61932	16	2.59319	103	0.270412
ghi00750	Vitamin B6 metabolism	10	1.88679	0	0	5	1.70648	24	1.39697	0	0	37	0.0971384
ghi03050	Proteasome	10	1.88679	6	1.69972	0	0	38	2.21187	6	0.972447	160	0.420058
ghi00999	Biosynthesis of various plant secondary metabolites	0	0	28	7.93201	0	0	95	5.52969	32	5.18639	114	0.299291
ghi00860	Porphyrin metabolism	9	1.69811	0	0	6	2.04778	17	0.989523	4	0.648298	111	0.291415
ghi03440	Homologous recombination	8	1.50943	4	1.13314	0	0	21	1.22235	12	1.94489	97	0.25466
ghi00904	Diterpenoid biosynthesis	8	1.50943	8	2.26629	0	0	29	1.68801	21	3.40357	59	0.154896
ghi00905	Brassinosteroid biosynthesis	8	1.50943	0	0	3	1.02389	22	1.28056	0	0	36	0.094513
ghi00760	Nicotinate and nicotinamide metabolism	8	1.50943	9	2.54958	0	0	5	0.291036	10	1.62075	50	0.131268
ghi00543	Exopolysaccharide biosynthesis	8	1.50943	0	0	0	0	0	0	8	1.2966	8	0.0210029
ghi00280	Valine, leucine and isoleucine degradation	8	1.50943	12	3.39943	0	0	46	2.67753	18	2.91734	117	0.307167
ghi03060	Protein export	7	1.32075	5	1.41643	14	4.77816	7	0.407451	16	2.59319	123	0.322919
ghi00460	Cyanoamino acid metabolism	7	1.32075	0	0	14	4.77816	65	3.78347	36	5.83468	90	0.236282
ghi00909	Sesquiterpenoid and triterpenoid biosynthesis	7	1.32075	20	5.66572	0	0	45	2.61932	22	3.56564	60	0.157522
ghi00410	beta-Alanine metabolism	6	1.13208	0	0	4	1.36519	38	2.21187	14	2.26904	110	0.28879
ghi00100	Steroid biosynthesis	5	0.943396	20	5.66572	5	1.70648	54	3.14319	26	4.21394	78	0.204778
ghi00906	Carotenoid biosynthesis	4	0.754717	0	0	0	0	26	1.51339	29	4.70016	84	0.22053
ghi00590	Arachidonic acid metabolism	4	0.754717	0	0	0	0	13	0.756694	0	0	25	0.065634
ghi00770	Pantothenate and CoA biosynthesis	4	0.754717	12	3.39943	7	2.38908	38	2.21187	28	4.53809	90	0.236282
ghi00196	Photosynthesis - antenna proteins	4	0.754717	6	1.69972	3	1.02389	22	1.28056	0	0	0	0
ghi00073	Cutin, suberine and wax biosynthesis	4	0.754717	19	5.38244	29	9.89761	10	0.582072	0	0	84	0.22053
ghi00900	Terpenoid backbone biosynthesis	4	0.754717	2	0.566572	0	0	35	2.03725	7	1.13452	142	0.372801
ghi03250	Viral life cycle - HIV-1	4	0.754717	6	1.69972	0	0	20	1.16414	10	1.62075	90	0.236282
ghi00740	Riboflavin metabolism	2	0.377358	9	2.54958	0	0	9	0.523865	0	0	40	0.105014
ghi03430	Mismatch repair	2	0.377358	6	1.69972	0	0	11	0.640279	0	0	69	0.18115
ghi00966	Glucosinolate biosynthesis	2	0.377358	12	3.39943	0	0	17	0.989523	14	2.26904	25	0.065634
ghi00071	Fatty acid degradation	2	0.377358	6	1.69972	31	10.5802	50	2.91036	0	0	135	0.354424
ghi00310	Lysine degradation	2	0.377358	5	1.41643	8	2.73038	25	1.45518	12	1.94489	57	0.149646
ghi00790	Folate biosynthesis	2	0.377358	0	0	0	0	8	0.465658	8	1.2966	56	0.14702
ghi00531	Glycosaminoglycan degradation	0	0	33	9.34844	2	0.682594	2	0.116414	39	6.32091	54	0.141769
ghi00603	Glycosphingolipid biosynthesis - globo and isoglobo series	0	0	17	4.81586	0	0	0	0	0	0	0	0
ghi00290	Valine, leucine and isoleucine biosynthesis	0	0	12	3.39943	0	0	12	0.698487	22	3.56564	50	0.131268
ghi03410	Base excision repair	0	0	10	2.83286	2	0.682594	20	1.16414	20	3.24149	81	0.212654
ghi03420	Nucleotide excision repair	0	0	8	2.26629	0	0	7	0.407451	2	0.324149	131	0.343922
ghi03030	DNA replication	0	0	8	2.26629	0	0	11	0.640279	0	0	96	0.252035
ghi00513	Various types of N-glycan biosynthesis	0	0	6	1.69972	0	0	17	0.989523	0	0	87	0.228406
ghi00670	One carbon pool by folate	0	0	6	1.69972	0	0	36	2.09546	29	4.70016	52	0.136519
ghi00943	Isoflavonoid biosynthesis	0	0	5	1.41643	0	0	5	0.291036	0	0	5	0.0131268
ghi00260	Glycine, serine and threonine metabolism	0	0	4	1.13314	12	4.09556	64	3.72526	37	5.99676	148	0.388553
ghi00942	Anthocyanin biosynthesis	0	0	2	0.566572	0	0	0	0	0	0	3	0.00787608
ghi00232	Caffeine metabolism	0	0	2	0.566572	0	0	0	0	0	0	4	0.0105014
ghi00565	Ether lipid metabolism	0	0	0	0	33	11.2628	51	2.96857	43	6.96921	72	0.189026
ghi00514	Other types of O-glycan biosynthesis	0	0	0	0	16	5.46075	8	0.465658	10	1.62075	33	0.0866369
ghi00510	N-Glycan biosynthesis	0	0	0	0	12	4.09556	12	0.698487	0	0	110	0.28879
ghi00450	Selenocompound metabolism	0	0	0	0	11	3.75427	8	0.465658	21	3.40357	37	0.0971384
ghi00603	Glycosphingolipid biosynthesis - globo and isoglobo series	0	0	0	0	9	3.07167	0	0	0	0	0	0
ghi00601	Glycosphingolipid biosynthesis - lacto and neolacto series	0	0	0	0	9	3.07167	0	0	0	0	0	0
ghi00950	Isoquinoline alkaloid biosynthesis	0	0	0	0	7	2.38908	28	1.6298	0	0	55	0.144395
ghi00350	Tyrosine metabolism	0	0	0	0	7	2.38908	64	3.72526	0	0	107	0.280914
ghi03022	Basal transcription factors	0	0	0	0	6	2.04778	9	0.523865	2	0.324149	115	0.301917
ghi00330	Arginine and proline metabolism	0	0	0	0	6	2.04778	99	5.76251	17	2.75527	150	0.393804
ghi00511	Other glycan degradation	0	0	0	0	2	0.682594	12	0.698487	9	1.45867	37	0.0971384
ghi00604	Glycosphingolipid biosynthesis - ganglio series	0	0	0	0	2	0.682594	2	0.116414	2	0.324149	8	0.0210029
ghi01040	Biosynthesis of unsaturated fatty acids	0	0	0	0	0	0	31	1.80442	0	0	66	0.173274
ghi00340	Histidine metabolism	0	0	0	0	0	0	22	1.28056	2	0.324149	41	0.10764
ghi00903	Limonene and pinene degradation	0	0	0	0	0	0	19	1.10594	0	0	23	0.0603833
ghi00650	Butanoate metabolism	0	0	0	0	0	0	19	1.10594	15	2.43112	61	0.160147
ghi00430	Taurine and hypotaurine metabolism	0	0	0	0	0	0	15	0.873108	10	1.62075	25	0.065634
ghi00300	Lysine biosynthesis	0	0	0	0	0	0	12	0.698487	0	0	26	0.0682594
ghi00440	Phosphonate and phosphinate metabolism	0	0	0	0	0	0	12	0.698487	0	0	16	0.0420058
ghi00261	Monobactam biosynthesis	0	0	0	0	0	0	4	0.232829	6	0.972447	22	0.0577579
ghi00470	D-Amino acid metabolism	0	0	0	0	0	0	3	0.174622	0	0	12	0.0315043
ghi00944	Flavone and flavonol biosynthesis	0	0	0	0	0	0	3	0.174622	0	0	10	0.0262536
ghi04122	Sulfur relay system	0	0	0	0	0	0	2	0.116414	3	0.486224	22	0.0577579
ghi00660	C5-Branched dibasic acid metabolism	0	0	0	0	0	0	0	0	5	0.810373	22	0.0577579
