# Supplementary material for: Transcriptome analysis of Gossypium hirsutum cultivar Zhongzhimian No.2 uncovers the gene regulatory networks involved in defense against Verticillium dahliae
Source: BMC Plant Biol. 2024 May 27;24:457. doi: 10.1186/s12870-024-05165-7 (PMC11129388; doi:10.1186/s12870-024-05165-7)
Supplement: Supplementary file 8 — Supplementary Material 8 [file 12870_2024_5165_MOESM8_ESM.xlsx]

## Sheet: Sheet1
Table S3 Statistics of DEGs by transcriptome sequencing
Gene_id	Z2_0h-Expression	Z2_6h-Expression	log2FoldChange(Z2_6h/Z2_0h)	Padj	Up/Down-Regulation	Pvalue	Z2_0h-Expression	Z2_12h-Expression	log2FoldChange(Z2_12h/Z2_0h)	Padj	Up/Down-Regulation	Pvalue	Z2_0h-Expression	Z2_24h-Expression	log2FoldChange(Z2_24h/Z2_0h)	Padj	Up/Down-Regulation	Pvalue	Z2_0h-Expression	Z2_48h-Expression	log2FoldChange(Z2_48h/Z2_0h)	Padj	Up/Down-Regulation	Pvalue	Z2_0h-Expression	Z2_72h-Expression	log2FoldChange(Z2_72h/Z2_0h)	Padj	Up/Down-Regulation	Pvalue	KEGG:[PATH:Ko_class]Level1--Note | Level2--Note | Level3--Nate;[PATH:Ko_class] Level1--Note | Level2--Note | Level3--Nate;..	KEGG:Ko_id	GO:GO_id; GO_description; GO_class	IPR:InterPro_entry; InterPro_description	Chr	Start	End	Flanking
A01G00003	41.0168	44.9578	0.132355	0.889864	*	0.719389	46.7339	46.987	0.00779166	0.998074	*	0.983139	43.3266	44.9397	0.0527354	0.952961	*	0.891514	49.7212	47.7711	-0.0577249	0.923919	*	0.868491	49.6521	65.2366	0.393827	0.495775	*	0.271406	NA	NA	NA	{IPR001310; Histidine triad (HIT) protein} {IPR036265; HIT-like superfamily}	A01	7944	12119	-
A01G00006	1.21683	2.49829	1.03781	0.795343	*	0.565671	1.34572	2.27512	0.757566	0.882138	*	0.718811	1.26776	2.76619	1.12562	0.795125	*	0.527647	1.43015	2.44653	0.774573	0.818278	*	0.656581	1.4283	2.14499	0.586679	0.897624	*	0.745671	[PATH:ko01110] Level1--Metabolism | Level2--Global and overview maps | Level3--Biosynthesis of secondary metabolites;[PATH:ko01100] Level1--Metabolism | Level2--Global and overview maps | Level3--Metabolic pathways;[PATH:ko00564] Level1--Metabolism | Level2--Lipid metabolism | Level3--Glycerophospholipid metabolism;[PATH:ko00565] Level1--Metabolism | Level2--Lipid metabolism | Level3--Ether lipid…	K13519	NA	{IPR004299; Membrane bound O-acyl transferase, MBOAT}	A01	14762	17136	+
A01G00008	147.58	186.796	0.339972	0.300138	*	0.127594	167.47	235.665	0.492833	0.0773454	*	0.0234872	156.703	205.669	0.392289	0.279659	*	0.104354	178.126	213.262	0.25973	0.392083	*	0.223554	177.956	238.271	0.421089	0.175024	*	0.0667851	NA	NA	NA	NA	A01	25143	25463	+
A01G00009	179.61	306.137	0.769306	0.000133447	*	1.56986e-05	204.257	368.668	0.851939	5.83995e-06	*	5.56616e-07	190.876	284.916	0.577905	0.00620972	*	0.000996633	217.399	317.9	0.548227	0.00427831	*	0.00111037	217.265	289.702	0.415116	0.0944833	*	0.0307704	--	K17604	{GO:0008270; zinc ion binding; molecular_function}	{IPR004332; Transposase, MuDR, plant} {IPR006564; Zinc finger, PMZ-type} {IPR007527; Zinc finger, SWIM-type} {IPR018289; MULE transposase domain}	A01	28814	30646	-
A01G00010	1.59155	0.183209	-3.11887	0.636557	*	0.380487	2.00861	0.960206	-1.06478	0.836096	*	0.630121	1.79518	0.358601	-2.32368	0.702673	*	0.415825	2.13985	1.51139	-0.501638	0.88385	*	0.779264	2.13455	0.596202	-1.84006	0.677037	*	0.435067	--	K18172	NA	{IPR013892; Cytochrome c oxidase biogenesis protein Cmc1-like}	A01	34738	35170	-
A01G00011	225.45	76.6292	-1.55684	0.000122167	Down	1.42229e-05	256.779	110.924	-1.21096	1.14743e-06	Down	9.73958e-08	240.031	88.6727	-1.43666	2.52702e-07	Down	1.47836e-08	273.309	165.568	-0.723105	0.00182402	*	0.000428338	273.003	85.3065	-1.67819	1.64451e-08	Down	1.03723e-09	--	K07943	NA	NA	A01	39304	39747	-
A01G00012	NA	NA	NA	NA	NA	NA	NA	NA	NA	NA	NA	NA	0.159207	2.55704	4.0055	0.450446	*	0.204927	0.191754	8.19721	5.4178	0.0116043	Up	0.00339902	0.19257	12.602	6.03213	0.00302131	Up	0.000546551	[PATH:ko01110] Level1--Metabolism | Level2--Global and overview maps | Level3--Biosynthesis of secondary metabolites;[PATH:ko01040] Level1--Metabolism | Level2--Lipid metabolism | Level3--Biosynthesis of unsaturated fatty acids;[PATH:ko01100] Level1--Metabolism | Level2--Global and overview maps | Level3--Metabolic pathways;[PATH:ko00062] Level1--Metabolism | Level2--Lipid metabolism | Level3--Fa…	K10249	{GO:0016021; integral component of membrane; cellular_component}	{IPR002076; ELO family} {IPR030457; ELO family, conserved site}	A01	46536	47393	+
A01G00014	NA	NA	NA	NA	NA	NA	NA	NA	NA	NA	NA	NA	NA	NA	NA	NA	NA	NA	NA	NA	NA	NA	NA	NA	NA	NA	NA	NA	NA	NA	[PATH:ko01110] Level1--Metabolism | Level2--Global and overview maps | Level3--Biosynthesis of secondary metabolites;[PATH:ko01040] Level1--Metabolism | Level2--Lipid metabolism | Level3--Biosynthesis of unsaturated fatty acids;[PATH:ko01100] Level1--Metabolism | Level2--Global and overview maps | Level3--Metabolic pathways;[PATH:ko00062] Level1--Metabolism | Level2--Lipid metabolism | Level3--Fa…	K10249	{GO:0016021; integral component of membrane; cellular_component}	{IPR002076; ELO family}	A01	51746	52387	+
A01G00015	41.6398	43.5692	0.0653425	0.943284	*	0.866642	47.1554	51.9455	0.139575	0.877285	*	0.712136	43.89	49.9218	0.185776	0.865194	*	0.632744	50.1527	71.2317	0.506193	0.270189	*	0.138446	50.1287	60.8963	0.280718	0.681204	*	0.44192	NA	NA	{GO:0006629; lipid metabolic process; biological_process}	{IPR002641; Patatin-like phospholipase domain} {IPR016035; Acyl transferase/acyl hydrolase/lysophospholipase}	A01	53894	57372	+
A01G00016	464.883	423.215	-0.135479	0.664829	*	0.408746	528.095	479.261	-0.139986	0.560272	*	0.320199	493.039	494.455	0.00413861	0.989644	*	0.978255	561.79	491.723	-0.192186	0.309263	*	0.164584	561.253	556.334	-0.0127016	0.968383	*	0.929098	[PATH:ko03013] Level1--Genetic Information Processing | Level2--Translation | Level3--RNA transport;[PATH:ko03015] Level1--Genetic Information Processing | Level2--Translation | Level3--mRNA surveillance pathway	K13114	NA	{IPR006786; Pinin/SDK/MemA protein}	A01	59492	62591	+
A01G00017	NA	NA	NA	NA	NA	NA	NA	NA	NA	NA	NA	NA	NA	NA	NA	NA	NA	NA	0.149505	0.475308	1.66867	0.831517	*	0.679251	NA	NA	NA	NA	NA	NA	NA	NA	NA	{IPR004864; Late embryogenesis abundant protein, LEA_2 subgroup}	A01	63477	65461	+
A01G00019	6334.07	1853.59	-1.77281	1.07977e-13	Down	3.35137e-15	7190.4	2010.74	-1.83835	3.92086e-11	Down	1.90242e-12	6714.47	784.824	-3.09683	4.16348e-54	Down	7.07199e-57	7652.5	585.893	-3.70722	9.48384e-99	Down	1.28037e-101	7645.29	512.376	-3.8993	1.93186e-38	Down	1.04766e-40	--	K10355	NA	{IPR004000; Actin family} {IPR004001; Actin, conserved site} {IPR020902; Actin/actin-like conserved site}	A01	66567	68004	-
A01G00020	529.504	505.933	-0.0656968	0.881692	*	0.688253	602.14	582.933	-0.0467707	0.899145	*	0.742729	562.263	687.324	0.289745	0.202907	*	0.0680517	640.446	658.459	0.0400168	0.879306	*	0.770709	639.891	653.685	0.0307709	0.947075	*	0.891246	[PATH:ko01100] Level1--Metabolism | Level2--Global and overview maps | Level3--Metabolic pathways;[PATH:ko04260] Level1--Organismal Systems | Level2--Circulatory system | Level3--Cardiac muscle contraction;[PATH:ko04714] Level1--Organismal Systems | Level2--Environmental adaptation | Level3--Thermogenesis;[PATH:ko00190] Level1--Metabolism | Level2--Energy metabolism | Level3--Oxidative phosphoryl…	K00416	NA	{IPR023184; Ubiquinol-cytochrome C reductase hinge domain} {IPR036811; Ubiquinol-cytochrome C reductase hinge domain superfamily}	A01	68534	71669	+
A01G00022	202.558	292.937	0.532252	0.0195463	*	0.00433493	230.163	389.635	0.759468	0.000179172	*	2.3022e-05	215.389	378.817	0.814555	0.000207321	*	2.16586e-05	244.784	301.082	0.298644	0.204384	*	0.0974825	244.663	390.517	0.674591	0.0026549	*	0.000473591	NA	NA	NA	{IPR005178; Organic solute transporter subunit alpha/Transmembrane protein 184}	A01	72683	77570	-
A01G00023	NA	NA	NA	NA	NA	NA	NA	NA	NA	NA	NA	NA	NA	NA	NA	NA	NA	NA	NA	NA	NA	NA	NA	NA	0.146039	0.439244	1.58867	0.862283	*	0.694392	NA	NA	NA	{IPR004320; Protein of unknown function DUF241, plant}	A01	78702	79625	+
A01G00024	73.05	31.7202	-1.20348	0.00372839	Down	0.000641946	82.5159	65.2927	-0.337751	0.466352	*	0.24444	77.1086	35.3641	-1.12461	0.00799847	Down	0.00133438	87.7486	31.4783	-1.47902	0.0194238	Down	0.00609015	87.6987	30.6308	-1.51757	6.33375e-05	Down	7.48358e-06	NA	NA	{GO:0003677; DNA binding; molecular_function} {GO:0006355; regulation of transcription, DNA-templated; biological_process}	{IPR003441; NAC domain} {IPR036093; NAC domain superfamily}	A01	81861	82935	-
A01G00026	NA	NA	NA	NA	NA	NA	NA	NA	NA	NA	NA	NA	0.0860013	0.187667	1.12575	0.918416	*	0.782635	NA	NA	NA	NA	NA	NA	NA	NA	NA	NA	NA	NA	--	K22522	NA	{IPR005269; Cytokinin riboside 5'-monophosphate phosphoribohydrolase LOG} {IPR031100; LOG family}	A01	86003	87320	-
A01G00027	NA	NA	NA	NA	NA	NA	NA	NA	NA	NA	NA	NA	NA	NA	NA	NA	NA	NA	NA	NA	NA	NA	NA	NA	NA	NA	NA	NA	NA	NA	NA	NA	NA	NA	A01	88945	89160	-
A01G00028	108.96	1218.17	3.48285	6.48215e-26	Up	6.9838e-28	123.861	1094.07	3.14291	5.9507e-31	Up	6.69386e-33	115.812	583.665	2.33335	4.47557e-12	Up	1.36779e-13	131.745	407.775	1.63002	0.000183514	Up	3.43971e-05	131.666	603.617	2.19675	1.18051e-07	Up	8.44005e-09	--	K17535	{GO:0004672; protein kinase activity; molecular_function} {GO:0005524; ATP binding; molecular_function} {GO:0006468; protein phosphorylation; biological_process}	{IPR000719; Protein kinase domain} {IPR001245; Serine-threonine/tyrosine-protein kinase, catalytic domain} {IPR008271; Serine/threonine-protein kinase, active site} {IPR011009; Protein kinase-like domain superfamily}	A01	95869	101340	+
A01G00030	634.664	575.102	-0.142176	0.657785	*	0.401551	720.075	688.472	-0.0647481	0.864128	*	0.69172	672.059	576.554	-0.221131	0.413121	*	0.180581	765.805	631.781	-0.277551	0.181817	*	0.084461	765.116	659.736	-0.213791	0.452754	*	0.238218	--	K18752	{GO:0005515; protein binding; molecular_function} {GO:0006886; intracellular protein transport; biological_process} {GO:0008536; Ran GTPase binding; molecular_function}	{IPR000357; HEAT repeat} {IPR001494; Importin-beta, N-terminal domain} {IPR011989; Armadillo-like helical} {IPR016024; Armadillo-type fold}	A01	102322	111477	-
A01G00032	572.721	651.412	0.185737	0.429831	*	0.21016	650.37	737.496	0.181375	0.425286	*	0.214055	607.432	625.769	0.0429083	0.92829	*	0.798431	691.733	639.755	-0.112697	0.624119	*	0.423696	691.134	684.289	-0.0143599	0.96516	*	0.923552	--	K13091	{GO:0003676; nucleic acid binding; molecular_function} {GO:0003723; RNA binding; molecular_function} {GO:0005634; nucleus; cellular_component} {GO:0006397; mRNA processing; biological_process}	{IPR000504; RNA recognition motif domain} {IPR006509; Splicing factor, RBM39-like} {IPR012677; Nucleotide-binding alpha-beta plait domain superfamily} {IPR029123; Splicing factor RBM39, linker} {IPR035979; RNA-binding domain superfamily}	A01	114014	120788	+
A01G00034	8.56827	12.5228	0.547479	0.683602	*	0.427012	9.6744	10.7374	0.150403	0.911218	*	0.829963	8.95048	15.7768	0.817769	0.460145	*	0.211647	10.2839	13.4303	0.385098	0.764851	*	0.581897	10.2675	18.7377	0.867854	0.466728	*	0.248693	--	K20815	NA	{IPR009688; Domain of unknown function DUF1279}	A01	121476	121883	-
A01G00035	89.3359	126.384	0.500498	0.203029	*	0.0764007	101.536	56.9098	-0.835248	0.0595379	*	0.0170987	94.4085	119.447	0.339382	0.820817	*	0.562359	108.006	430.558	1.9951	2.76425e-19	Up	1.03116e-20	107.892	525.172	2.28321	2.1586e-20	Up	3.97557e-22	--	K09872	{GO:0015267; channel activity; molecular_function} {GO:0016020; membrane; cellular_component} {GO:0055085; transmembrane transport; biological_process}	{IPR000425; Major intrinsic protein} {IPR022357; Major intrinsic protein, conserved site} {IPR023271; Aquaporin-like}	A01	123298	124307	-
A01G00038	NA	NA	NA	NA	NA	NA	NA	NA	NA	NA	NA	NA	NA	NA	NA	NA	NA	NA	NA	NA	NA	NA	NA	NA	NA	NA	NA	NA	NA	NA	[PATH:ko04141] Level1--Genetic Information Processing | Level2--Folding, sorting and degradation | Level3--Protein processing in endoplasmic reticulum;[PATH:ko04350] Level1--Environmental Information Processing | Level2--Signal transduction | Level3--TGF-beta signaling pathway;[PATH:ko04110] Level1--Cellular Processes | Level2--Cell growth and death | Level3--Cell cycle;[PATH:ko05170] Level1--Hum…	K03094	{GO:0006511; ubiquitin-dependent protein catabolic process; biological_process}	{IPR001232; S-phase kinase-associated protein 1-like} {IPR011333; SKP1/BTB/POZ domain superfamily} {IPR016072; SKP1 component, dimerisation} {IPR016073; SKP1 component, POZ domain} {IPR016897; S-phase kinase-associated protein 1} {IPR036296; SKP1-like, dimerisation domain superfamily}	A01	136354	136904	-
A01G00039	NA	NA	NA	NA	NA	NA	NA	NA	NA	NA	NA	NA	0.165514	2.44133	3.88264	0.523003	*	0.257177	NA	NA	NA	NA	NA	NA	0.108977	0.183665	0.753046	0.926129	*	0.853583	[PATH:ko04141] Level1--Genetic Information Processing | Level2--Folding, sorting and degradation | Level3--Protein processing in endoplasmic reticulum;[PATH:ko04350] Level1--Environmental Information Processing | Level2--Signal transduction | Level3--TGF-beta signaling pathway;[PATH:ko04110] Level1--Cellular Processes | Level2--Cell growth and death | Level3--Cell cycle;[PATH:ko05170] Level1--Hum…	K03094	{GO:0006511; ubiquitin-dependent protein catabolic process; biological_process}	{IPR001232; S-phase kinase-associated protein 1-like} {IPR011333; SKP1/BTB/POZ domain superfamily} {IPR016072; SKP1 component, dimerisation} {IPR016073; SKP1 component, POZ domain} {IPR016897; S-phase kinase-associated protein 1} {IPR036296; SKP1-like, dimerisation domain superfamily}	A01	139011	139594	-
A01G00040	0.0845188	0.207127	1.29317	0.89262	*	0.751307	NA	NA	NA	NA	NA	NA	NA	NA	NA	NA	NA	NA	NA	NA	NA	NA	NA	NA	NA	NA	NA	NA	NA	NA	--	K19042	NA	{IPR001841; Zinc finger, RING-type} {IPR013083; Zinc finger, RING/FYVE/PHD-type} {IPR017066; E3 ubiquitin-protein ligase BOI-like}	A01	141327	142277	-
A01G00041	392.303	378.602	-0.0512846	0.89262	*	0.74501	445.381	459.948	0.0464321	0.906652	*	0.757363	415.358	424.51	0.0314451	0.930473	*	0.838294	473.794	544.613	0.200972	0.313204	*	0.167343	473.346	479.074	0.0173536	0.963168	*	0.919886	[PATH:ko04218] Level1--Cellular Processes | Level2--Cell growth and death | Level3--Cellular senescence	K10752	{GO:0005515; protein binding; molecular_function}	{IPR001680; WD40 repeat} {IPR015943; WD40/YVTN repeat-like-containing domain superfamily} {IPR017986; WD40-repeat-containing domain} {IPR019775; WD40 repeat, conserved site} {IPR020472; G-protein beta WD-40 repeat} {IPR022052; Histone-binding protein RBBP4, N-terminal} {IPR036322; WD40-repeat-containing domain superfamily}	A01	144006	146186	+
A01G00042	110.935	83.1027	-0.416745	0.261203	*	0.106074	125.928	114.694	-0.134804	0.769569	*	0.542909	117.656	94.1326	-0.321804	0.389108	*	0.165729	133.98	101.074	-0.406604	0.141248	*	0.0621195	133.894	118.635	-0.174565	0.693312	*	0.454543	NA	NA	{GO:0003700; DNA-binding transcription factor activity; molecular_function} {GO:0006355; regulation of transcription, DNA-templated; biological_process}	{IPR004827; Basic-leucine zipper domain}	A01	148264	149058	-
A01G00044	473.772	385.583	-0.297149	0.472382	*	0.241146	538.611	443.838	-0.279208	0.44294	*	0.226978	503.657	463.861	-0.118749	0.88255	*	0.68939	573.068	197.854	-1.53427	1.27434e-07	Down	1.41894e-08	572.62	480.009	-0.254516	0.627906	*	0.385457	[PATH:ko04120] Level1--Genetic Information Processing | Level2--Folding, sorting and degradation | Level3--Ubiquitin mediated proteolysis	K10590	{GO:0004842; ubiquitin-protein transferase activity; molecular_function} {GO:0005515; protein binding; molecular_function}	{IPR000225; Armadillo} {IPR000569; HECT domain} {IPR011989; Armadillo-like helical} {IPR016024; Armadillo-type fold} {IPR035983; HECT, E3 ligase catalytic domain}	A01	151877	160771	-
A01G00045	12.8678	8.41381	-0.612937	0.631216	*	0.375401	14.7016	11.5644	-0.346293	0.839305	*	0.652664	13.986	16.6284	0.249672	0.894306	*	0.709524	15.6031	3.3417	-2.22318	0.0202791	Down	0.00639117	15.6247	16.0713	0.0406621	0.976988	*	0.947259	--	K19916	{GO:0008289; lipid binding; molecular_function}	{IPR000008; C2 domain} {IPR031468; Synaptotagmin-like mitochondrial-lipid-binding domain} {IPR035892; C2 domain superfamily} {IPR039010; Synaptotagmin, SMP domain}	A01	165251	171125	+
A01G00047	31.2756	45.4691	0.539852	0.398903	*	0.188961	35.6967	51.6711	0.533565	0.422801	*	0.212285	33.0736	50.384	0.607286	0.39416	*	0.168815	37.9535	64.5944	0.767176	0.0728351	*	0.0281983	37.9141	59.5866	0.652254	0.323921	*	0.149229	--	K01802	{GO:0000413; protein peptidyl-prolyl isomerization; biological_process} {GO:0003755; peptidyl-prolyl cis-trans isomerase activity; molecular_function} {GO:0006457; protein folding; biological_process}	{IPR002130; Cyclophilin-type peptidyl-prolyl cis-trans isomerase domain} {IPR020892; Cyclophilin-type peptidyl-prolyl cis-trans isomerase, conserved site} {IPR024936; Cyclophilin-type peptidyl-prolyl cis-trans isomerase} {IPR029000; Cyclophilin-like domain superfamily}	A01	172154	175168	-
A01G00048	8.94016	16.2798	0.864706	0.428856	*	0.209481	10.0234	5.34453	-0.907229	0.727415	*	0.487181	9.20549	14.8407	0.688993	0.667927	*	0.380923	10.6477	3.04303	-1.80696	0.136866	*	0.0598159	10.6743	18.9378	0.827123	0.497028	*	0.272414	--	K18754	{GO:0003676; nucleic acid binding; molecular_function} {GO:0003677; DNA binding; molecular_function} {GO:0006355; regulation of transcription, DNA-templated; biological_process} {GO:0008270; zinc ion binding; molecular_function}	{IPR001878; Zinc finger, CCHC-type} {IPR002059; Cold-shock protein, DNA-binding} {IPR011129; Cold shock domain} {IPR012340; Nucleic acid-binding, OB-fold} {IPR019844; Cold-shock conserved site} {IPR036875; Zinc finger, CCHC-type superfamily}	A01	177692	178150	-
A01G00050	0.575091	1.56395	1.44333	0.773989	*	0.535829	0.658927	0.343501	-0.939804	0.906652	*	0.791245	0.479762	0.147518	-1.70143	0.876096	*	0.673426	0.57648	0.136732	-2.07592	0.778918	*	0.607125	0.714738	0.33142	-1.10875	0.897624	*	0.759452	[PATH:ko05133] Level1--Human Diseases | Level2--Infectious diseases: Bacterial | Level3--Pertussis;[PATH:ko05170] Level1--Human Diseases | Level2--Infectious diseases: Viral | Level3--Human immunodeficiency virus 1 infection;[PATH:ko04722] Level1--Organismal Systems | Level2--Nervous system | Level3--Neurotrophin signaling pathway;[PATH:ko05145] Level1--Human Diseases | Level2--Infectious disease…	K04733	{GO:0005515; protein binding; molecular_function}	{IPR000225; Armadillo} {IPR011989; Armadillo-like helical} {IPR016024; Armadillo-type fold}	A01	179981	181909	-
A01G00051	112.795	80.0536	-0.494665	0.316338	*	0.136914	128.389	70.4307	-0.866246	0.0250923	*	0.00606857	119.891	85.8377	-0.482046	0.307458	*	0.118651	136.594	126.202	-0.114167	0.857011	*	0.717476	136.488	84.6156	-0.689777	0.0843003	*	0.0267397	NA	NA	{GO:0016491; oxidoreductase activity; molecular_function} {GO:0055114; oxidation-reduction process; biological_process}	{IPR005123; Oxoglutarate/iron-dependent dioxygenase} {IPR026992; Non-haem dioxygenase N-terminal domain} {IPR027443; Isopenicillin N synthase-like}	A01	183204	186473	-
A01G00052	1.77953	2.47767	0.477486	0.943284	*	0.847653	2.00397	2.64264	0.399118	0.919534	*	0.844955	1.90336	3.64502	0.937379	0.865906	*	0.63352	2.11925	0.607937	-1.80156	0.714533	*	0.523558	2.1255	1.58474	-0.423555	0.926129	*	0.851204	NA	NA	NA	{IPR004265; Dirigent protein}	A01	188467	189036	-
A01G00053	1.75285	3.06936	0.808241	0.831777	*	0.621686	2.00785	2.91233	0.536527	0.891242	*	0.732308	1.90603	4.7331	1.31222	0.642904	*	0.357771	2.13061	3.01817	0.502408	0.890087	*	0.791667	2.13368	3.72304	0.803136	0.809524	*	0.60301	--	K01802	{GO:0000413; protein peptidyl-prolyl isomerization; biological_process} {GO:0003755; peptidyl-prolyl cis-trans isomerase activity; molecular_function} {GO:0006457; protein folding; biological_process}	{IPR002130; Cyclophilin-type peptidyl-prolyl cis-trans isomerase domain} {IPR020892; Cyclophilin-type peptidyl-prolyl cis-trans isomerase, conserved site} {IPR024936; Cyclophilin-type peptidyl-prolyl cis-trans isomerase} {IPR029000; Cyclophilin-like domain superfamily}	A01	191117	191632	-
A01G00056	263.542	486.584	0.884656	4.93412e-05	*	5.25132e-06	299.293	539.769	0.850784	1.21065e-05	*	1.22006e-06	279.353	463.754	0.731271	0.000695724	*	8.35279e-05	318.337	780.605	1.29404	4.60257e-14	Up	2.55125e-15	318.012	519.304	0.707497	0.00810416	*	0.00168557	[PATH:ko00040] Level1--Metabolism | Level2--Carbohydrate metabolism | Level3--Pentose and glucuronate interconversions;[PATH:ko01100] Level1--Metabolism | Level2--Global and overview maps | Level3--Metabolic pathways;[PATH:ko00052] Level1--Metabolism | Level2--Carbohydrate metabolism | Level3--Galactose metabolism;[PATH:ko00051] Level1--Metabolism | Level2--Carbohydrate metabolism | Level3--Fruct…	K00011	{GO:0016491; oxidoreductase activity; molecular_function} {GO:0055114; oxidation-reduction process; biological_process}	{IPR018170; Aldo/keto reductase, conserved site} {IPR020471; Aldo/keto reductase} {IPR023210; NADP-dependent oxidoreductase domain} {IPR036812; NADP-dependent oxidoreductase domain superfamily}	A01	199610	202681	-
A01G00057	12.5422	6.39006	-0.972888	0.440305	*	0.217966	14.3813	6.1288	-1.23052	0.319506	*	0.143776	13.3377	11.4034	-0.226037	0.911137	*	0.736027	15.3149	57.0927	1.89837	0.000851609	Up	0.00018544	15.2834	26.2373	0.779655	0.351982	*	0.167431	NA	NA	{GO:0005622; intracellular; cellular_component} {GO:0008270; zinc ion binding; molecular_function}	{IPR000315; B-box-type zinc finger}	A01	210895	212706	+
A01G00058	205.421	141.341	-0.539407	0.1596	*	0.0559602	233.872	188.291	-0.312753	0.342312	*	0.158092	218.386	121.898	-0.841201	0.000641722	*	7.63263e-05	248.817	136.017	-0.871295	4.63364e-05	*	7.75886e-06	248.691	134.802	-0.883518	0.00100648	*	0.000159118	[PATH:ko04144] Level1--Cellular Processes | Level2--Transport and catabolism | Level3--Endocytosis	K11247	{GO:0005515; protein binding; molecular_function}	{IPR001452; SH3 domain} {IPR027267; AH/BAR domain superfamily} {IPR036028; SH3-like domain superfamily}	A01	221436	229500	+
A01G00059	190.551	316.802	0.733407	0.0408838	*	0.010427	216.815	312.924	0.529349	0.0490236	*	0.0135379	201.669	167.8	-0.265248	0.40373	*	0.174644	230.652	425.278	0.88269	7.48429e-07	*	9.30569e-08	230.362	253.59	0.138599	0.699265	*	0.4608	[PATH:ko01110] Level1--Metabolism | Level2--Global and overview maps | Level3--Biosynthesis of secondary metabolites;[PATH:ko00909] Level1--Metabolism | Level2--Metabolism of terpenoids and polyketides | Level3--Sesquiterpenoid and triterpenoid biosynthesis;[PATH:ko01100] Level1--Metabolism | Level2--Global and overview maps | Level3--Metabolic pathways;[PATH:ko01130] Level1--Metabolism | Level2-…	K00801	{GO:0004310; farnesyl-diphosphate farnesyltransferase activity; molecular_function} {GO:0006696; ergosterol biosynthetic process; biological_process} {GO:0016765; transferase activity, transferring alkyl or aryl (other than methyl) groups; molecular_function} {GO:0051996; squalene synthase activity; molecular_function}	{IPR008949; Isoprenoid synthase domain superfamily} {IPR019845; Squalene/phytoene synthase, conserved site} {IPR033904; Trans-Isoprenyl Diphosphate Synthases, head-to-head}	A01	230761	234734	-
A01G00060	NA	NA	NA	NA	NA	NA	NA	NA	NA	NA	NA	NA	NA	NA	NA	NA	NA	NA	0.1095	0.183938	0.748289	0.915286	*	0.854498	NA	NA	NA	NA	NA	NA	NA	NA	{GO:0003676; nucleic acid binding; molecular_function}	{IPR007201; Mei2/Mei2-like, C-terminal RNA recognition motif} {IPR012677; Nucleotide-binding alpha-beta plait domain superfamily} {IPR035979; RNA-binding domain superfamily}	A01	239972	241995	-
A01G00062	313.378	364.86	0.21944	0.429787	*	0.210105	354.932	363.383	0.0339497	0.906652	*	0.811982	330.403	337.537	0.0308188	0.957402	*	0.899169	377.624	671.715	0.830897	8.96866e-09	*	8.61329e-10	377.148	442.437	0.23034	0.502458	*	0.276671	--	K11498	{GO:0003777; microtubule motor activity; molecular_function} {GO:0005524; ATP binding; molecular_function} {GO:0007018; microtubule-based movement; biological_process} {GO:0008017; microtubule binding; molecular_function}	{IPR001752; Kinesin motor domain} {IPR019821; Kinesin motor domain, conserved site} {IPR027417; P-loop containing nucleoside triphosphate hydrolase} {IPR036961; Kinesin motor domain superfamily}	A01	254904	264368	+
A01G00064	182.139	43.8324	-2.05497	5.69209e-07	Down	4.20241e-08	206.692	31.0349	-2.73552	1.02323e-15	Down	3.24366e-17	193.327	18.8382	-3.35931	4.32188e-19	Down	6.54433e-21	219.864	12.8533	-4.0964	5.65001e-29	Down	1.15158e-30	219.702	14.1556	-3.9561	1.99502e-24	Down	2.66818e-26	NA	NA	{GO:0005622; intracellular; cellular_component} {GO:0008270; zinc ion binding; molecular_function}	{IPR000315; B-box-type zinc finger}	A01	266897	269283	-
A01G00066	1.59384	0.428335	-1.89569	0.752621	*	0.506199	1.64828	0.343198	-2.26384	0.680127	*	0.432334	1.51151	0.606451	-1.31753	0.868668	*	0.64462	1.77997	3.86033	1.11687	0.714858	*	0.523824	1.7796	0.894024	-0.99317	0.880246	*	0.718468	[PATH:ko04145] Level1--Cellular Processes | Level2--Transport and catabolism | Level3--Phagosome;[PATH:ko04142] Level1--Cellular Processes | Level2--Transport and catabolism | Level3--Lysosome;[PATH:ko04721] Level1--Organismal Systems | Level2--Nervous system | Level3--Synaptic vesicle cycle;[PATH:ko01100] Level1--Metabolism | Level2--Global and overview maps | Level3--Metabolic pathways;[PATH:ko…	K02154	{GO:0000220; vacuolar proton-transporting V-type ATPase, V0 domain; cellular_component} {GO:0015078; proton transmembrane transporter activity; molecular_function} {GO:0015991; ATP hydrolysis coupled proton transport; biological_process} {GO:0033179; proton-transporting V-type ATPase, V0 domain; cellular_component}	{IPR002490; V-type ATPase, V0 complex, 116kDa subunit family} {IPR026028; ATPase, V0 complex, subunit 116kDa, eukaryotic}	A01	274539	281492	+
A01G00067	294.078	233.628	-0.33199	0.349029	*	0.156939	333.923	294.494	-0.181279	0.660666	*	0.413168	311.612	197.132	-0.660593	0.02233	*	0.00443126	355.349	252.799	-0.491246	0.0548805	*	0.0202105	355.032	240.96	-0.559155	0.0526526	*	0.0151183	NA	NA	{GO:0005515; protein binding; molecular_function}	{IPR001680; WD40 repeat} {IPR015943; WD40/YVTN repeat-like-containing domain superfamily} {IPR017986; WD40-repeat-containing domain} {IPR019775; WD40 repeat, conserved site} {IPR036322; WD40-repeat-containing domain superfamily}	A01	283595	288223	+
A01G00069	71.0454	102.699	0.531603	0.291623	*	0.122778	80.4928	76.0929	-0.0810973	0.913716	*	0.833888	75.6905	74.3921	-0.0249613	0.981565	*	0.947359	85.6756	68.4144	-0.324586	0.557665	*	0.361134	85.6198	64.4449	-0.409878	0.620932	*	0.379143	NA	NA	{GO:0003682; chromatin binding; molecular_function}	{IPR001025; Bromo adjacent homology (BAH) domain} {IPR001965; Zinc finger, PHD-type} {IPR011011; Zinc finger, FYVE/PHD-type} {IPR013083; Zinc finger, RING/FYVE/PHD-type} {IPR019786; Zinc finger, PHD-type, conserved site} {IPR019787; Zinc finger, PHD-finger}	A01	291504	293991	-
A01G00072	174.675	239.688	0.456489	0.0427759	*	0.0110018	198.701	279.377	0.491611	0.0127216	*	0.0027403	186.275	207.621	0.156517	0.727335	*	0.442438	211.381	301.865	0.514055	0.00484396	*	0.0012779	211.135	287.427	0.445031	0.0483973	*	0.0136689	[PATH:ko00670] Level1--Metabolism | Level2--Metabolism of cofactors and vitamins | Level3--One carbon pool by folate;[PATH:ko00240] Level1--Metabolism | Level2--Nucleotide metabolism | Level3--Pyrimidine metabolism;[PATH:ko01100] Level1--Metabolism | Level2--Global and overview maps | Level3--Metabolic pathways;[PATH:ko00790] Level1--Metabolism | Level2--Metabolism of cofactors and vitamins | Lev…	K13998	{GO:0004146; dihydrofolate reductase activity; molecular_function} {GO:0004799; thymidylate synthase activity; molecular_function} {GO:0006231; dTMP biosynthetic process; biological_process} {GO:0006730; one-carbon metabolic process; biological_process} {GO:0046654; tetrahydrofolate biosynthetic process; biological_process} {GO:0055114; oxidation-reduction process; biological_process}	{IPR000398; Thymidylate synthase} {IPR001796; Dihydrofolate reductase domain} {IPR012262; Bifunctional dihydrofolate reductase/thymidylate synthase} {IPR020940; Thymidylate synthase, active site} {IPR023451; Thymidylate synthase/dCMP hydroxymethylase domain} {IPR024072; Dihydrofolate reductase-like domain superfamily} {IPR036926; Thymidylate synthase/dCMP hydroxymethylase superfamily}	A01	305115	307819	+
A01G00074	632.206	501.212	-0.334976	0.0340253	*	0.00837745	718.152	623.108	-0.204806	0.366823	*	0.173723	669.356	788.138	0.235675	0.227981	*	0.0793486	763.985	887.323	0.215914	0.21052	*	0.101219	763.253	774.419	0.0209532	0.964251	*	0.921837	[PATH:ko03010] Level1--Genetic Information Processing | Level2--Translation | Level3--Ribosome	K02975	NA	{IPR004977; Ribosomal protein S25}	A01	309849	311670	+
A01G00076	70.8802	67.8324	-0.0634071	0.93548	*	0.822187	80.7888	78.8498	-0.0350493	0.948023	*	0.894889	75.4296	70.0185	-0.107395	0.888565	*	0.701459	85.9716	83.2986	-0.0455667	0.915286	*	0.850926	85.9673	83.4209	-0.0433799	0.941025	*	0.880871	NA	NA	{GO:0016021; integral component of membrane; cellular_component}	{IPR004932; Retrieval of early ER protein Rer1}	A01	314256	316119	+
A01G00079	21.9372	12.8456	-0.772111	0.541864	*	0.296045	24.9175	10.436	-1.25559	0.241709	*	0.0987727	22.9875	6.96693	-1.72225	0.286706	*	0.107915	26.5408	1.84739	-3.84465	0.00088955	Down	0.000194471	26.5165	1.22345	-4.43786	0.000384255	Down	5.44464e-05	[PATH:ko01110] Level1--Metabolism | Level2--Global and overview maps | Level3--Biosynthesis of secondary metabolites;[PATH:ko01100] Level1--Metabolism | Level2--Global and overview maps | Level3--Metabolic pathways;[PATH:ko00062] Level1--Metabolism | Level2--Lipid metabolism | Level3--Fatty acid elongation	K15397	{GO:0003824; catalytic activity; molecular_function} {GO:0006633; fatty acid biosynthetic process; biological_process} {GO:0016020; membrane; cellular_component} {GO:0016747; transferase activity, transferring acyl groups other than amino-acyl groups; molecular_function}	{IPR012392; Very-long-chain 3-ketoacyl-CoA synthase} {IPR013601; FAE1/Type III polyketide synthase-like protein} {IPR013747; 3-Oxoacyl-[acyl-carrier-protein (ACP)] synthase III, C-terminal} {IPR016039; Thiolase-like}	A01	318871	320352	-
A01G00085	NA	NA	NA	NA	NA	NA	NA	NA	NA	NA	NA	NA	NA	NA	NA	NA	NA	NA	NA	NA	NA	NA	NA	NA	NA	NA	NA	NA	NA	NA	NA	NA	NA	NA	A01	338276	339337	+
A01G00086	NA	NA	NA	NA	NA	NA	NA	NA	NA	NA	NA	NA	NA	NA	NA	NA	NA	NA	NA	NA	NA	NA	NA	NA	NA	NA	NA	NA	NA	NA	[PATH:ko01110] Level1--Metabolism | Level2--Global and overview maps | Level3--Biosynthesis of secondary metabolites;[PATH:ko01100] Level1--Metabolism | Level2--Global and overview maps | Level3--Metabolic pathways;[PATH:ko00062] Level1--Metabolism | Level2--Lipid metabolism | Level3--Fatty acid elongation	K15397	{GO:0003824; catalytic activity; molecular_function} {GO:0006633; fatty acid biosynthetic process; biological_process} {GO:0016020; membrane; cellular_component} {GO:0016747; transferase activity, transferring acyl groups other than amino-acyl groups; molecular_function}	{IPR012328; Chalcone/stilbene synthase, C-terminal} {IPR013601; FAE1/Type III polyketide synthase-like protein} {IPR016039; Thiolase-like}	A01	350512	351316	+
A01G00087	24.4897	69.5711	1.50631	0.372835	*	0.172197	27.7797	43.0446	0.631802	0.794851	*	0.575319	25.8733	106.65	2.04334	0.166872	*	0.0524238	29.6395	1.8671	-3.98865	0.0544608	*	0.0200281	29.63	24.2492	-0.28912	0.926129	*	0.84613	[PATH:ko01110] Level1--Metabolism | Level2--Global and overview maps | Level3--Biosynthesis of secondary metabolites;[PATH:ko01100] Level1--Metabolism | Level2--Global and overview maps | Level3--Metabolic pathways;[PATH:ko00062] Level1--Metabolism | Level2--Lipid metabolism | Level3--Fatty acid elongation	K15397	{GO:0003824; catalytic activity; molecular_function} {GO:0006633; fatty acid biosynthetic process; biological_process} {GO:0016020; membrane; cellular_component} {GO:0016747; transferase activity, transferring acyl groups other than amino-acyl groups; molecular_function}	{IPR012392; Very-long-chain 3-ketoacyl-CoA synthase} {IPR013601; FAE1/Type III polyketide synthase-like protein} {IPR013747; 3-Oxoacyl-[acyl-carrier-protein (ACP)] synthase III, C-terminal} {IPR016039; Thiolase-like}	A01	358245	359759	-
A01G00090	NA	NA	NA	NA	NA	NA	NA	NA	NA	NA	NA	NA	NA	NA	NA	NA	NA	NA	NA	NA	NA	NA	NA	NA	NA	NA	NA	NA	NA	NA	NA	NA	{GO:0003677; DNA binding; molecular_function}	{IPR001005; SANT/Myb domain} {IPR009057; Homeobox-like domain superfamily} {IPR017884; SANT domain}	A01	373860	374195	-
A01G00091	NA	NA	NA	NA	NA	NA	NA	NA	NA	NA	NA	NA	NA	NA	NA	NA	NA	NA	NA	NA	NA	NA	NA	NA	NA	NA	NA	NA	NA	NA	[PATH:ko05133] Level1--Human Diseases | Level2--Infectious diseases: Bacterial | Level3--Pertussis;[PATH:ko05170] Level1--Human Diseases | Level2--Infectious diseases: Viral | Level3--Human immunodeficiency virus 1 infection;[PATH:ko04722] Level1--Organismal Systems | Level2--Nervous system | Level3--Neurotrophin signaling pathway;[PATH:ko05145] Level1--Human Diseases | Level2--Infectious disease…	K04733	{GO:0004672; protein kinase activity; molecular_function} {GO:0005524; ATP binding; molecular_function} {GO:0006468; protein phosphorylation; biological_process}	{IPR000719; Protein kinase domain} {IPR001245; Serine-threonine/tyrosine-protein kinase, catalytic domain} {IPR008271; Serine/threonine-protein kinase, active site} {IPR011009; Protein kinase-like domain superfamily} {IPR017441; Protein kinase, ATP binding site}	A01	384183	389742	-
A01G00093	0.176717	0.11416	-0.630383	0.943284	*	0.877225	0.220147	0.110144	-0.999074	0.906652	*	0.806578	0.195484	0.112447	-0.797806	0.930473	*	0.844987	0.244391	0.108217	-1.17526	0.879306	*	0.77333	0.244118	0.108453	-1.17051	0.897624	*	0.774223	NA	NA	NA	NA	A01	389856	390472	+
A01G00095	625.406	708.486	0.179947	0.504327	*	0.265564	710.401	800.417	0.172119	0.311875	*	0.139159	664.281	467.611	-0.506483	0.0154791	*	0.00288258	755.722	556.896	-0.440448	0.00276264	*	0.000679752	755.347	451.028	-0.743922	0.000159432	*	2.05814e-05	NA	NA	NA	{IPR019144; Membralin}	A01	395984	401125	+
A01G00098	5.49554	1.54816	-1.82771	0.493835	*	0.257248	6.33879	5.5002	-0.204723	0.910146	*	0.82825	6.06687	6.07006	0.000759265	0.999905	*	0.99939	6.70826	0.327599	-4.35594	0.0303929	Down	0.0101541	6.75136	4.04557	-0.738833	0.717099	*	0.478695	--	K09519	{GO:0006457; protein folding; biological_process} {GO:0051082; unfolded protein binding; molecular_function}	{IPR002939; Chaperone DnaJ, C-terminal} {IPR008971; HSP40/DnaJ peptide-binding}	A01	407446	409888	-
A01G00099	840.865	716.897	-0.230108	0.274427	*	0.113312	955.51	771.912	-0.307834	0.0751953	*	0.0227003	890.697	684.973	-0.378889	0.0141398	*	0.00259147	1016.52	1033.88	0.0244343	0.910984	*	0.821083	1015.53	899.442	-0.175134	0.429351	*	0.221098	--	K17087	{GO:0016021; integral component of membrane; cellular_component}	{IPR004240; Nonaspanin (TM9SF)}	A01	410788	415547	+
A01G00102	0.181197	0.117054	-0.630383	0.943284	*	0.877225	0.225271	0.112708	-0.999074	0.906652	*	0.806578	0.200646	0.115416	-0.797806	0.930473	*	0.844987	0.249433	0.110449	-1.17526	0.879306	*	0.77333	0.248629	0.110457	-1.17051	0.897624	*	0.774223	NA	NA	{GO:0010215; cellulose microfibril organization; biological_process} {GO:0016049; cell growth; biological_process} {GO:0031225; anchored component of membrane; cellular_component}	{IPR006918; COBRA, plant}	A01	416092	419080	-
A01G00103	0.582056	0.919132	0.659113	0.940589	*	0.8304	0.673777	0.958498	0.508505	0.933159	*	0.869536	0.615141	1.10485	0.844855	0.918416	*	0.780918	0.707791	0.32438	-1.12564	0.88385	*	0.780339	0.721256	0.66455	-0.118133	0.986682	*	0.976346	NA	NA	{GO:0003677; DNA binding; molecular_function}	{IPR003340; B3 DNA binding domain} {IPR015300; DNA-binding pseudobarrel domain superfamily}	A01	419998	420300	+
A01G00105	0.89347	2.89199	1.69457	0.67201	*	0.415779	1.00015	1.32545	0.406269	0.930707	*	0.864741	0.85807	0.345966	-1.31047	0.88519	*	0.69559	1.06007	1.52738	0.526902	0.90571	*	0.814003	1.05661	0.595714	-0.826745	0.908002	*	0.794043	NA	NA	{GO:0003677; DNA binding; molecular_function}	{IPR003340; B3 DNA binding domain} {IPR015300; DNA-binding pseudobarrel domain superfamily}	A01	424578	424961	+
A01G00107	483.156	465.982	-0.0522125	0.89262	*	0.723674	547.884	511.779	-0.098351	0.728706	*	0.488893	511.006	456.155	-0.163815	0.505458	*	0.24413	582.86	562.581	-0.0510876	0.845132	*	0.703083	582.416	549.984	-0.0826602	0.77706	*	0.553961	NA	NA	{GO:0003677; DNA binding; molecular_function}	{IPR003340; B3 DNA binding domain} {IPR015300; DNA-binding pseudobarrel domain superfamily}	A01	428175	430135	-
A01G00108	0.176717	0.11416	-0.630383	0.943284	*	0.877225	0.337218	0.328612	-0.0372937	0.998074	*	0.992708	0.195484	0.112447	-0.797806	0.930473	*	0.844987	0.34688	0.299167	-0.213484	0.973018	*	0.958275	0.244118	0.108453	-1.17051	0.897624	*	0.774223	NA	NA	NA	NA	A01	433353	436653	+
A01G00109	123.266	10.3849	-3.56922	1.08904e-05	Down	1.01232e-06	140.044	5.51035	-4.66759	1.94904e-14	Down	6.90672e-16	130.332	7.04082	-4.2103	4.96589e-10	Down	1.94592e-11	149.025	2.73612	-5.76728	7.23182e-15	Down	3.75179e-16	148.946	8.1198	-4.19721	3.03247e-10	Down	1.50827e-11	NA	NA	{GO:0016491; oxidoreductase activity; molecular_function} {GO:0055114; oxidation-reduction process; biological_process}	{IPR005123; Oxoglutarate/iron-dependent dioxygenase} {IPR026992; Non-haem dioxygenase N-terminal domain} {IPR027443; Isopenicillin N synthase-like}	A01	444863	447133	+
A01G00111	68.8083	85.1257	0.307013	0.585459	*	0.333214	77.7566	70.5858	-0.139587	0.836096	*	0.626226	73.0314	71.6105	-0.0283442	0.970576	*	0.926566	82.7651	111.388	0.428503	0.249869	*	0.125113	82.6551	89.1243	0.108714	0.891078	*	0.733945	NA	NA	{GO:0016491; oxidoreductase activity; molecular_function} {GO:0055114; oxidation-reduction process; biological_process}	{IPR005123; Oxoglutarate/iron-dependent dioxygenase} {IPR026992; Non-haem dioxygenase N-terminal domain} {IPR027443; Isopenicillin N synthase-like}	A01	448408	449420	+
A01G00113	169.5	215.128	0.343912	0.485435	*	0.250919	192.22	272.124	0.501501	0.171549	*	0.0632418	179.514	243.177	0.437908	0.253364	*	0.0915544	204.402	366.17	0.841107	0.00183617	*	0.000431504	204.235	304.317	0.575341	0.183874	*	0.0710968	NA	NA	{GO:0016491; oxidoreductase activity; molecular_function} {GO:0055114; oxidation-reduction process; biological_process}	{IPR005123; Oxoglutarate/iron-dependent dioxygenase} {IPR027443; Isopenicillin N synthase-like}	A01	454655	455347	+
A01G00114	1.28018	0.179078	-2.83769	0.704666	*	0.4518	1.49607	0.161958	-3.20748	0.626117	*	0.380498	1.37494	0.171292	-3.00484	0.717517	*	0.431846	1.61026	0.154229	-3.38415	0.540395	*	0.345211	1.76065	0.596807	-1.56077	0.798833	*	0.581789	[PATH:ko04075] Level1--Environmental Information Processing | Level2--Signal transduction | Level3--Plant hormone signal transduction;[PATH:ko04016] Level1--Environmental Information Processing | Level2--Signal transduction | Level3--MAPK signaling pathway - plant	K14498	{GO:0004672; protein kinase activity; molecular_function} {GO:0005524; ATP binding; molecular_function} {GO:0006468; protein phosphorylation; biological_process}	{IPR000719; Protein kinase domain} {IPR011009; Protein kinase-like domain superfamily} {IPR017441; Protein kinase, ATP binding site}	A01	456330	459335	-
A01G00116	109.815	101.654	-0.11141	0.870095	*	0.671323	124.824	124.7	-0.00143954	0.999062	*	0.994902	117.172	106.549	-0.137113	0.842659	*	0.603451	132.784	125.05	-0.0865816	0.86729	*	0.730172	132.735	122.467	-0.116165	0.841555	*	0.652941	NA	NA	{GO:0004519; endonuclease activity; molecular_function} {GO:0005515; protein binding; molecular_function}	{IPR002885; Pentatricopeptide repeat} {IPR004860; Homing endonuclease, LAGLIDADG} {IPR011990; Tetratricopeptide-like helical domain superfamily} {IPR027434; Homing endonuclease}	A01	461919	465311	+
A01G00117	NA	NA	NA	NA	NA	NA	NA	NA	NA	NA	NA	NA	NA	NA	NA	NA	NA	NA	NA	NA	NA	NA	NA	NA	NA	NA	NA	NA	NA	NA	--	K15191	{GO:0003676; nucleic acid binding; molecular_function} {GO:0003723; RNA binding; molecular_function} {GO:0005634; nucleus; cellular_component} {GO:0006396; RNA processing; biological_process} {GO:1990904; ribonucleoprotein complex; cellular_component}	{IPR002344; Lupus La protein} {IPR006630; La-type HTH domain} {IPR012677; Nucleotide-binding alpha-beta plait domain superfamily} {IPR035979; RNA-binding domain superfamily} {IPR036388; Winged helix-like DNA-binding domain superfamily} {IPR036390; Winged helix DNA-binding domain superfamily}	A01	469893	475652	+
A01G00119	163.044	140.452	-0.21519	0.610815	*	0.357258	184.687	187.595	0.0225419	0.962713	*	0.920082	171.746	161.659	-0.0873218	0.913542	*	0.741133	196.572	235.293	0.259396	0.33149	*	0.179573	196.328	232.264	0.242504	0.492921	*	0.269134	NA	NA	{GO:0005515; protein binding; molecular_function}	{IPR000225; Armadillo} {IPR011989; Armadillo-like helical} {IPR016024; Armadillo-type fold}	A01	476231	478732	-
A01G00122	38.4998	39.9161	0.0521191	0.954343	*	0.901986	43.7841	32.6497	-0.42334	0.662549	*	0.415203	40.9302	55.7929	0.446915	0.564388	*	0.288637	46.5372	38.9081	-0.258312	0.757092	*	0.568387	46.5118	55.3328	0.250538	0.790644	*	0.570584	--	K15707	NA	NA	A01	480039	481720	-
A01G00123	112.798	183.442	0.701581	0.0081892	*	0.00158683	128.565	267.602	1.05759	6.72415e-06	Up	6.46927e-07	120.516	251.034	1.05866	0.00418998	Up	0.000633744	136.705	136.721	0.000165573	0.999595	*	0.999385	136.641	138.847	0.023112	0.962493	*	0.91863	NA	NA	NA	NA	A01	487100	490590	+
A01G00126	0.584996	2.20177	1.91217	0.714025	*	0.462128	0.67317	2.92386	2.11883	0.550872	*	0.311623	0.623822	10.7113	4.10185	0.0360378	Up	0.0078267	0.713238	14.3821	4.33375	0.00551125	Up	0.00147467	0.713703	18.1902	4.6717	0.00359936	Up	0.000667245	NA	NA	NA	{IPR012442; Protein of unknown function DUF1645, plant}	A01	497878	498885	-
A01G00129	NA	NA	NA	NA	NA	NA	NA	NA	NA	NA	NA	NA	NA	NA	NA	NA	NA	NA	NA	NA	NA	NA	NA	NA	NA	NA	NA	NA	NA	NA	NA	NA	{GO:0004861; cyclin-dependent protein serine/threonine kinase inhibitor activity; molecular_function} {GO:0005634; nucleus; cellular_component} {GO:0007050; cell cycle arrest; biological_process}	{IPR003175; Cyclin-dependent kinase inhibitor}	A01	520433	521435	+
A01G00131	51.8495	100.717	0.957897	0.010596	*	0.00213566	58.8689	141.889	1.26918	8.53846e-05	Up	1.02229e-05	55.2622	152.377	1.46328	0.000125277	Up	1.24392e-05	62.6301	97.7745	0.642601	0.0857662	*	0.0341837	62.5971	160.547	1.35883	0.000165417	Up	2.14472e-05	[PATH:ko00900] Level1--Metabolism | Level2--Metabolism of terpenoids and polyketides | Level3--Terpenoid backbone biosynthesis;[PATH:ko00909] Level1--Metabolism | Level2--Metabolism of terpenoids and polyketides | Level3--Sesquiterpenoid and triterpenoid biosynthesis;[PATH:ko01130] Level1--Metabolism | Level2--Global and overview maps | Level3--Biosynthesis of antibiotics	K15891	NA	{IPR008547; Protein of unknown function DUF829, TMEM53} {IPR029058; Alpha/Beta hydrolase fold}	A01	525479	530528	+
A01G00132	22.5107	30.7478	0.449872	0.664738	*	0.408651	25.3509	34.9	0.461189	0.574158	*	0.332187	23.7823	26.5705	0.159934	0.918416	*	0.753776	26.956	50.3865	0.902432	0.124192	*	0.0532068	26.9281	58.4511	1.11811	0.0450231	Up	0.0125042	NA	NA	{GO:0003677; DNA binding; molecular_function}	{IPR003340; B3 DNA binding domain} {IPR015300; DNA-binding pseudobarrel domain superfamily}	A01	533689	535648	+
A01G00133	487.225	714.528	0.552401	0.00127578	*	0.000192499	552.608	993.782	0.846674	6.40186e-05	*	7.46169e-06	515.392	659.67	0.356074	0.345889	*	0.139994	587.788	504.449	-0.220588	0.211232	*	0.101661	587.306	544.093	-0.110258	0.794894	*	0.576476	--	K07119	{GO:0008270; zinc ion binding; molecular_function} {GO:0016491; oxidoreductase activity; molecular_function} {GO:0055114; oxidation-reduction process; biological_process}	{IPR002347; Short-chain dehydrogenase/reductase SDR} {IPR002364; Quinone oxidoreductase/zeta-crystallin, conserved site} {IPR011032; GroES-like superfamily} {IPR013149; Alcohol dehydrogenase, C-terminal} {IPR013154; Alcohol dehydrogenase, N-terminal} {IPR020843; Polyketide synthase, enoylreductase domain} {IPR036291; NAD(P)-binding domain superfamily}	A01	536084	543017	-
A01G00136	1.49342	1.11454	-0.422172	0.943284	*	0.854595	1.68308	1.31613	-0.354795	0.936761	*	0.875791	1.40042	0.17176	-3.0274	0.719985	*	0.434678	1.78825	1.82415	0.0286726	0.99181	*	0.98726	1.75705	0.324515	-2.4368	0.657588	*	0.414575	--	K07119	{GO:0008270; zinc ion binding; molecular_function} {GO:0016491; oxidoreductase activity; molecular_function} {GO:0055114; oxidation-reduction process; biological_process}	{IPR002347; Short-chain dehydrogenase/reductase SDR} {IPR002364; Quinone oxidoreductase/zeta-crystallin, conserved site} {IPR011032; GroES-like superfamily} {IPR013149; Alcohol dehydrogenase, C-terminal} {IPR013154; Alcohol dehydrogenase, N-terminal} {IPR020843; Polyketide synthase, enoylreductase domain} {IPR036291; NAD(P)-binding domain superfamily}	A01	549347	560778	-
A01G00138	NA	NA	NA	NA	NA	NA	NA	NA	NA	NA	NA	NA	NA	NA	NA	NA	NA	NA	NA	NA	NA	NA	NA	NA	NA	NA	NA	NA	NA	NA	NA	NA	NA	{IPR024788; Malectin-like carbohydrate-binding domain} {IPR032675; Leucine-rich repeat domain superfamily}	A01	563287	569515	-
A01G00141	144.897	123.86	-0.226317	0.509873	*	0.269949	164.669	139.527	-0.239031	0.522066	*	0.288409	154.169	155.549	0.0128532	0.984908	*	0.957854	175.15	176.265	0.00915163	0.975452	*	0.961881	174.922	162.901	-0.102712	0.84747	*	0.663414	--	K15901	NA	{IPR013926; CGI121/TPRKB} {IPR036504; CGI121/TPRKB superfamily}	A01	577258	579112	+
A01G00143	2719.75	864.278	-1.65391	1.50156e-18	Down	2.97517e-20	3088.02	996.272	-1.63207	2.15953e-22	Down	4.19128e-24	2884.45	1116.82	-1.3689	1.68979e-09	Down	7.12888e-11	3284.26	981.962	-1.74183	4.12164e-21	Down	1.34033e-22	3281.3	1329.03	-1.3039	1.07846e-06	Down	8.9932e-08	NA	NA	{GO:0005515; protein binding; molecular_function}	{IPR013863; Vacuolar import/degradation, Vid27-related} {IPR015943; WD40/YVTN repeat-like-containing domain superfamily}	A01	582039	584664	+
A01G00144	0.178198	0.115116	-0.630383	0.943284	*	0.877225	0.222336	0.111239	-0.999074	0.906652	*	0.806578	0.197571	0.113647	-0.797806	0.930473	*	0.844987	0.244891	0.108438	-1.17526	0.879306	*	0.77333	0.244592	0.108664	-1.17051	0.897624	*	0.774223	[PATH:ko01100] Level1--Metabolism | Level2--Global and overview maps | Level3--Metabolic pathways;[PATH:ko00513] Level1--Metabolism | Level2--Glycan biosynthesis and metabolism | Level3--Various types of N-glycan biosynthesis	K00753	{GO:0006486; protein glycosylation; biological_process} {GO:0008417; fucosyltransferase activity; molecular_function} {GO:0016020; membrane; cellular_component}	{IPR001503; Glycosyl transferase family 10} {IPR038577; GT10-like superfamily}	A01	586383	588506	-
A01G00146	0.181197	0.117054	-0.630383	0.943284	*	0.877225	0.328374	0.319994	-0.0372937	0.998074	*	0.992708	0.29987	0.549905	0.874846	0.930473	*	0.828603	0.249433	0.110449	-1.17526	0.879306	*	0.77333	0.248629	0.110457	-1.17051	0.897624	*	0.774223	NA	NA	NA	NA	A01	594095	594642	-
A01G00147	16.6622	1.67345	-3.31568	0.0276305	Down	0.00651477	18.6481	1.30539	-3.83648	0.00268602	Down	0.000466378	17.2559	8.36919	-1.04393	0.419703	*	0.184823	19.8496	0.911393	-4.44489	0.0010141	Down	0.000224572	19.8126	7.43221	-1.41456	0.307731	*	0.139441	NA	NA	NA	NA	A01	595976	599289	-
A01G00148	78.4578	43.6484	-0.845987	0.0521545	*	0.0139324	89.3929	72.6843	-0.298517	0.550421	*	0.311296	82.8006	61.0051	-0.440711	0.4854	*	0.229272	95.0944	137.699	0.534087	0.13114	*	0.0567737	94.9683	103.28	0.121038	0.897624	*	0.754662	[PATH:ko03010] Level1--Genetic Information Processing | Level2--Translation | Level3--Ribosome	K02960	{GO:0003735; structural constituent of ribosome; molecular_function} {GO:0005840; ribosome; cellular_component} {GO:0006412; translation; biological_process}	{IPR000754; Ribosomal protein S9} {IPR014721; Ribosomal protein S5 domain 2-type fold, subgroup} {IPR020568; Ribosomal protein S5 domain 2-type fold} {IPR020574; Ribosomal protein S9, conserved site}	A01	602885	603322	-
A01G00149	NA	NA	NA	NA	NA	NA	NA	NA	NA	NA	NA	NA	NA	NA	NA	NA	NA	NA	NA	NA	NA	NA	NA	NA	NA	NA	NA	NA	NA	NA	NA	NA	{GO:0003677; DNA binding; molecular_function} {GO:0006355; regulation of transcription, DNA-templated; biological_process}	{IPR003441; NAC domain} {IPR036093; NAC domain superfamily}	A01	605537	609027	-
A01G00151	16.4191	14.2079	-0.20868	0.89262	*	0.750294	18.628	11.8186	-0.656414	0.644046	*	0.39797	17.2057	20.309	0.239233	0.92669	*	0.795664	19.8564	81.0538	2.02927	0.000195321	Up	3.67918e-05	19.8294	53.1413	1.42219	0.0166916	Up	0.00389297	NA	NA	NA	{IPR032675; Leucine-rich repeat domain superfamily}	A01	611021	612511	-
A01G00154	483.369	565.551	0.226533	0.209072	*	0.0793363	549.193	632.875	0.204607	0.240978	*	0.0984007	513.6	560.072	0.124969	0.774277	*	0.50434	584.153	521.362	-0.164062	0.332172	*	0.180082	583.763	543.527	-0.10303	0.725057	*	0.486419	[PATH:ko04140] Level1--Cellular Processes | Level2--Transport and catabolism | Level3--Autophagy - animal;[PATH:ko05222] Level1--Human Diseases | Level2--Cancers: Specific types | Level3--Small cell lung cancer;[PATH:ko05224] Level1--Human Diseases | Level2--Cancers: Specific types | Level3--Breast cancer;[PATH:ko05225] Level1--Human Diseases | Level2--Cancers: Specific types | Level3--Hepatocell…	K01110	{GO:0004725; protein tyrosine phosphatase activity; molecular_function} {GO:0016311; dephosphorylation; biological_process}	{IPR014020; Tensin phosphatase, C2 domain} {IPR016130; Protein-tyrosine phosphatase, active site} {IPR029021; Protein-tyrosine phosphatase-like} {IPR029023; Tensin-type phosphatase domain}	A01	621966	626816	+
A01G00156	1053.48	803.555	-0.39069	0.115776	*	0.0372536	1197.17	701.219	-0.771695	1.02418e-05	*	1.01592e-06	1118.64	566.912	-0.980546	6.6628e-15	*	1.52037e-16	1273.44	341.989	-1.89671	4.68631e-46	Down	4.05406e-48	1272.53	599.465	-1.08596	1.12293e-14	Down	3.37769e-16	[PATH:ko04620] Level1--Organismal Systems | Level2--Immune system | Level3--Toll-like receptor signaling pathway	K05402	NA	{IPR000008; C2 domain} {IPR035892; C2 domain superfamily}	A01	629275	631965	+
A01G00158	57.6237	42.9922	-0.422585	0.54849	*	0.301944	65.2524	59.06	-0.143849	0.870504	*	0.701509	60.9627	51.7794	-0.235547	0.808638	*	0.544654	69.4288	82.5153	0.249128	0.673365	*	0.473614	69.3372	81.0844	0.225794	0.76623	*	0.541844	NA	NA	{GO:0004061; arylformamidase activity; molecular_function} {GO:0019441; tryptophan catabolic process to kynurenine; biological_process}	{IPR007325; Kynurenine formamidase/cyclase-like} {IPR037175; Kynurenine formamidase superfamily}	A01	632939	637428	-
A01G00159	NA	NA	NA	NA	NA	NA	NA	NA	NA	NA	NA	NA	NA	NA	NA	NA	NA	NA	NA	NA	NA	NA	NA	NA	NA	NA	NA	NA	NA	NA	NA	NA	{GO:0004061; arylformamidase activity; molecular_function} {GO:0019441; tryptophan catabolic process to kynurenine; biological_process}	{IPR037175; Kynurenine formamidase superfamily}	A01	639460	640981	-
A01G00160	137.871	147.32	0.0956381	0.88244	*	0.690133	156.635	188.992	0.270921	0.363991	*	0.172012	146.043	175.674	0.266513	0.495161	*	0.236659	166.641	244.852	0.555168	0.0205697	*	0.00649799	166.395	215.797	0.375062	0.19649	*	0.0772867	NA	NA	{GO:0005515; protein binding; molecular_function}	{IPR001611; Leucine-rich repeat} {IPR003591; Leucine-rich repeat, typical subtype} {IPR032675; Leucine-rich repeat domain superfamily}	A01	646718	647866	+
A01G00161	43.659	26.8074	-0.703652	0.241454	*	0.0956331	49.6967	28.2239	-0.816234	0.140564	*	0.0491968	46.0169	28.1258	-0.710266	0.267008	*	0.0981003	52.8605	73.3078	0.471778	0.27545	*	0.14202	52.7788	61.4335	0.219068	0.800212	*	0.585075	NA	NA	NA	{IPR005181; Sialate O-acetylesterase domain} {IPR036514; SGNH hydrolase superfamily}	A01	651110	653109	-
A01G00162	7.47266	7.80386	0.0625672	0.974994	*	0.950938	8.38545	6.13216	-0.451492	0.836096	*	0.642886	7.7664	3.10428	-1.32299	0.506649	*	0.244972	8.9278	4.27273	-1.06315	0.468106	*	0.283282	8.92055	2.7587	-1.69315	0.405921	*	0.204165	--	K09422	{GO:0003677; DNA binding; molecular_function}	{IPR001005; SANT/Myb domain} {IPR009057; Homeobox-like domain superfamily} {IPR017930; Myb domain}	A01	655944	656672	+
A01G00164	230.069	170.261	-0.434324	0.126445	*	0.0415954	261.78	209.243	-0.323175	0.175669	*	0.0652059	244.961	179.276	-0.450365	0.132505	*	0.0390434	278.59	195.213	-0.513096	0.034576	*	0.0118004	278.292	184.477	-0.593157	0.00922001	*	0.00195316	--	K22538	{GO:0001522; pseudouridine synthesis; biological_process} {GO:0003723; RNA binding; molecular_function} {GO:0009451; RNA modification; biological_process} {GO:0009982; pseudouridine synthase activity; molecular_function}	{IPR006145; Pseudouridine synthase, RsuA/RluB/C/D/E/F} {IPR020103; Pseudouridine synthase, catalytic domain superfamily}	A01	665226	668609	-
A01G00168	NA	NA	NA	NA	NA	NA	NA	NA	NA	NA	NA	NA	NA	NA	NA	NA	NA	NA	NA	NA	NA	NA	NA	NA	NA	NA	NA	NA	NA	NA	NA	NA	NA	NA	A01	679158	679466	+
A01G00170	NA	NA	NA	NA	NA	NA	NA	NA	NA	NA	NA	NA	NA	NA	NA	NA	NA	NA	NA	NA	NA	NA	NA	NA	NA	NA	NA	NA	NA	NA	NA	NA	NA	NA	A01	683770	685659	+
A01G00173	5.33454	1.11145	-2.26293	0.236129	*	0.0929509	6.00169	2.57798	-1.21913	0.50955	*	0.277841	5.48642	1.47801	-1.89221	0.365921	*	0.151546	6.38038	2.4172	-1.4003	0.44852	*	0.267843	6.39179	4.63717	-0.462975	0.842246	*	0.653819	NA	NA	NA	{IPR007541; Uncharacterised protein family, basic secretory protein}	A01	693352	694059	-
A01G00176	0.671956	0.455463	-0.561032	0.947911	*	0.889501	0.641355	0.336185	-0.931866	0.906652	*	0.817484	0.475301	0.147134	-1.69171	0.876096	*	0.67525	0.570304	0.136356	-2.06436	0.778918	*	0.60922	0.706325	1.21193	0.778899	0.910575	*	0.798431	NA	NA	NA	NA	A01	702805	703202	-
A01G00177	414.981	156.515	-1.40674	1.62515e-09	Down	8.27063e-11	470.881	165.097	-1.51205	1.34157e-11	Down	6.17285e-13	440.035	217.322	-1.01778	3.69971e-05	Down	3.26927e-06	500.821	216.751	-1.20826	5.44902e-08	Down	5.78735e-09	500.224	255.373	-0.969968	0.000959968	*	0.000150721	[PATH:ko00330] Level1--Metabolism | Level2--Amino acid metabolism | Level3--Arginine and proline metabolism;[PATH:ko01100] Level1--Metabolism | Level2--Global and overview maps | Level3--Metabolic pathways	K00472	{GO:0005506; iron ion binding; molecular_function} {GO:0016491; oxidoreductase activity; molecular_function} {GO:0016705; oxidoreductase activity, acting on paired donors, with incorporation or reduction of molecular oxygen; molecular_function} {GO:0031418; L-ascorbic acid binding; molecular_function} {GO:0055114; oxidation-reduction process; biological_process}	{IPR005123; Oxoglutarate/iron-dependent dioxygenase} {IPR006620; Prolyl 4-hydroxylase, alpha subunit}	A01	706984	710675	+
A01G00178	155.285	128.979	-0.267784	0.497822	*	0.260129	176.499	119.676	-0.560523	0.0542847	*	0.0152839	165.116	84.5559	-0.9655	0.000563269	*	6.59049e-05	187.63	96.3042	-0.962221	0.00120535	*	0.000271126	187.48	94.215	-0.992704	0.000214169	*	2.8506e-05	NA	NA	{GO:0070461; SAGA-type complex; cellular_component}	{IPR024738; Transcriptional coactivator Hfi1/Transcriptional adapter 1}	A01	711415	712404	-
A01G00180	873.441	685.596	-0.349353	0.0197555	*	0.00438971	992.529	806.779	-0.298936	0.0447086	*	0.0120931	926.102	834.506	-0.15025	0.487899	*	0.231172	1055.9	874.538	-0.271885	0.0296439	*	0.00987158	1055.06	888.681	-0.247582	0.172892	*	0.0657292	NA	NA	{GO:0003735; structural constituent of ribosome; molecular_function} {GO:0005622; intracellular; cellular_component} {GO:0005840; ribosome; cellular_component} {GO:0006412; translation; biological_process}	{IPR001209; Ribosomal protein S14} {IPR001841; Zinc finger, RING-type}	A01	715276	723339	+
A01G00182	802.214	691.336	-0.214601	0.420955	*	0.203896	911.376	762.392	-0.257513	0.237862	*	0.0967472	851.928	581.6	-0.550703	0.00391125	*	0.000586538	969.332	667.903	-0.537352	0.000356282	*	7.11142e-05	968.616	613.498	-0.658868	0.00021039	*	2.79451e-05	[PATH:ko01110] Level1--Metabolism | Level2--Global and overview maps | Level3--Biosynthesis of secondary metabolites;[PATH:ko01100] Level1--Metabolism | Level2--Global and overview maps | Level3--Metabolic pathways;[PATH:ko00941] Level1--Metabolism | Level2--Biosynthesis of other secondary metabolites | Level3--Flavonoid biosynthesis	K01859	{GO:0005509; calcium ion binding; molecular_function}	{IPR001881; EGF-like calcium-binding domain} {IPR003137; PA domain} {IPR013032; EGF-like, conserved site} {IPR018097; EGF-like calcium-binding, conserved site} {IPR026823; Complement Clr-like EGF domain}	A01	725260	730697	-
A01G00184	137.267	159.129	0.213211	0.619415	*	0.364477	155.821	185.895	0.254599	0.486261	*	0.259429	145.375	154.849	0.0910763	0.887502	*	0.699591	165.743	188.007	0.181839	0.600634	*	0.400612	165.607	201.489	0.28294	0.459503	*	0.243117	[PATH:ko03018] Level1--Genetic Information Processing | Level2--Folding, sorting and degradation | Level3--RNA degradation	K12586	NA	{IPR001247; Exoribonuclease, phosphorolytic domain 1} {IPR015847; Exoribonuclease, phosphorolytic domain 2} {IPR020568; Ribosomal protein S5 domain 2-type fold} {IPR027408; PNPase/RNase PH domain superfamily} {IPR036345; Exoribonuclease, PH domain 2 superfamily}	A01	732858	736727	-
A01G00186	0.901979	0.837713	-0.106638	0.982501	*	0.966595	0.998967	1.95674	0.969944	0.823067	*	0.608838	0.878967	0.591925	-0.570393	0.930473	*	0.828871	1.06241	0.935441	-0.183622	0.96843	*	0.939538	1.05558	0.588783	-0.842229	0.905856	*	0.790448	[PATH:ko01110] Level1--Metabolism | Level2--Global and overview maps | Level3--Biosynthesis of secondary metabolites;[PATH:ko01100] Level1--Metabolism | Level2--Global and overview maps | Level3--Metabolic pathways;[PATH:ko01230] Level1--Metabolism | Level2--Global and overview maps | Level3--Biosynthesis of amino acids;[PATH:ko00450] Level1--Metabolism | Level2--Metabolism of other amino acids |…	K00549	NA	{IPR000008; C2 domain} {IPR013583; Phosphoribosyltransferase C-terminal} {IPR035892; C2 domain superfamily}	A01	739932	742268	-
A01G00187	NA	NA	NA	NA	NA	NA	NA	NA	NA	NA	NA	NA	NA	NA	NA	NA	NA	NA	NA	NA	NA	NA	NA	NA	NA	NA	NA	NA	NA	NA	NA	NA	NA	NA	A01	743246	743557	-
A01G00189	NA	NA	NA	NA	NA	NA	NA	NA	NA	NA	NA	NA	NA	NA	NA	NA	NA	NA	NA	NA	NA	NA	NA	NA	NA	NA	NA	NA	NA	NA	NA	NA	NA	NA	A01	746223	746767	-
A01G00191	NA	NA	NA	NA	NA	NA	NA	NA	NA	NA	NA	NA	NA	NA	NA	NA	NA	NA	NA	NA	NA	NA	NA	NA	NA	NA	NA	NA	NA	NA	NA	NA	NA	NA	A01	751693	752427	-
A01G00193	NA	NA	NA	NA	NA	NA	NA	NA	NA	NA	NA	NA	NA	NA	NA	NA	NA	NA	NA	NA	NA	NA	NA	NA	NA	NA	NA	NA	NA	NA	NA	NA	NA	NA	A01	759863	760213	-
A01G00194	NA	NA	NA	NA	NA	NA	NA	NA	NA	NA	NA	NA	NA	NA	NA	NA	NA	NA	NA	NA	NA	NA	NA	NA	NA	NA	NA	NA	NA	NA	NA	NA	NA	NA	A01	760253	760471	-
A01G00195	NA	NA	NA	NA	NA	NA	NA	NA	NA	NA	NA	NA	NA	NA	NA	NA	NA	NA	NA	NA	NA	NA	NA	NA	NA	NA	NA	NA	NA	NA	NA	NA	NA	NA	A01	781192	781701	-
A01G00197	NA	NA	NA	NA	NA	NA	NA	NA	NA	NA	NA	NA	NA	NA	NA	NA	NA	NA	NA	NA	NA	NA	NA	NA	NA	NA	NA	NA	NA	NA	NA	NA	NA	NA	A01	783859	784368	-
A01G00199	NA	NA	NA	NA	NA	NA	NA	NA	NA	NA	NA	NA	NA	NA	NA	NA	NA	NA	NA	NA	NA	NA	NA	NA	NA	NA	NA	NA	NA	NA	NA	NA	NA	NA	A01	788291	788527	-
A01G00201	0.0845188	0.207127	1.29317	0.89262	*	0.751307	0.114173	0.216701	0.924479	0.906652	*	0.820765	0.136991	0.670391	2.29093	0.820817	*	0.568711	0.149615	0.47656	1.67141	0.831517	*	0.678736	NA	NA	NA	NA	NA	NA	NA	NA	NA	NA	A01	791079	792088	-
A01G00204	436.225	445.248	0.0295361	0.966867	*	0.928268	495.085	531.734	0.103026	0.873017	*	0.705077	462.845	555.388	0.262968	0.607217	*	0.325444	526.868	391.566	-0.428186	0.134079	*	0.0583401	526.478	462.304	-0.18753	0.74929	*	0.523122	--	K16075	{GO:0016020; membrane; cellular_component} {GO:0030001; metal ion transport; biological_process} {GO:0046873; metal ion transmembrane transporter activity; molecular_function} {GO:0055085; transmembrane transport; biological_process}	{IPR002523; Mg2+ transporter protein, CorA-like/Zinc transport protein ZntB} {IPR039204; Magnesium transporter MRS2-like}	A01	798968	802429	-
A01G00205	1.1862	4.44992	1.90744	0.375961	*	0.174234	1.33644	7.72004	2.53022	0.154176	*	0.0553104	1.23201	16.7312	3.76346	0.00259576	Up	0.000367341	1.42136	36.9061	4.69852	9.63374e-07	Up	1.21879e-07	1.42034	37.0336	4.70452	3.96119e-05	Up	4.47338e-06	NA	NA	NA	NA	A01	803526	807245	+
A01G00208	0.31456	1.45892	2.21349	0.625842	*	0.370123	0.225271	0.112708	-0.999074	0.906652	*	0.806578	0.278126	0.311604	0.163975	0.984908	*	0.967945	0.361701	0.31195	-0.213484	0.973018	*	0.958275	0.351528	0.304178	-0.208726	0.977104	*	0.959204	NA	NA	NA	NA	A01	809746	810318	+
A01G00209	1523.65	1628.07	0.0956315	0.686452	*	0.430406	1728.91	2036.53	0.236251	0.0877594	*	0.0273422	1615.22	1833.94	0.183213	0.407146	*	0.176966	1839.12	2019.11	0.134698	0.320698	*	0.172449	1837.6	1960.67	0.0935223	0.710581	*	0.471912	[PATH:ko04140] Level1--Cellular Processes | Level2--Transport and catabolism | Level3--Autophagy - animal;[PATH:ko04630] Level1--Environmental Information Processing | Level2--Signal transduction | Level3--Jak-STAT signaling pathway;[PATH:ko05226] Level1--Human Diseases | Level2--Cancers: Specific types | Level3--Gastric cancer;[PATH:ko05224] Level1--Human Diseases | Level2--Cancers: Specific typ…	K07203	{GO:0005515; protein binding; molecular_function} {GO:0016301; kinase activity; molecular_function} {GO:0044877; protein-containing complex binding; molecular_function}	{IPR000403; Phosphatidylinositol 3-/4-kinase, catalytic domain} {IPR003151; PIK-related kinase, FAT} {IPR003152; FATC domain} {IPR009076; FKBP12-rapamycin binding domain} {IPR011009; Protein kinase-like domain superfamily} {IPR011989; Armadillo-like helical} {IPR011990; Tetratricopeptide-like helical domain superfamily} {IPR014009; PIK-related kinase} {IPR016024; Armadillo-type fold} {IPR018936; …	A01	810766	831501	-
A01G00212	0.430758	0.150997	-1.51236	0.882955	*	0.708079	0.519551	0.141032	-1.88124	0.836096	*	0.641379	0.469254	0.146609	-1.6784	0.876096	*	0.67775	0.568945	0.136272	-2.0618	0.778918	*	0.609685	0.679802	0.31798	-1.09618	0.903131	*	0.786059	--	K03327	{GO:0006855; drug transmembrane transport; biological_process} {GO:0015238; drug transmembrane transporter activity; molecular_function} {GO:0015297; antiporter activity; molecular_function} {GO:0016020; membrane; cellular_component} {GO:0055085; transmembrane transport; biological_process}	{IPR002528; Multi antimicrobial extrusion protein}	A01	833491	840043	-
A01G00214	2.92456	25.1157	3.1023	0.00966769	Up	0.00191836	3.31922	46.2081	3.79923	0.000161438	Up	2.05536e-05	3.09741	23.8026	2.94198	0.016016	Up	0.0029994	3.54326	121.966	5.10525	3.14367e-14	Up	1.71455e-15	3.53199	27.285	2.94955	0.0146602	Up	0.00335055	NA	NA	{GO:0005215; transporter activity; molecular_function} {GO:0016020; membrane; cellular_component} {GO:0016021; integral component of membrane; cellular_component} {GO:0022857; transmembrane transporter activity; molecular_function} {GO:0055085; transmembrane transport; biological_process}	{IPR003663; Sugar/inositol transporter} {IPR005828; Major facilitator, sugar transporter-like} {IPR005829; Sugar transporter, conserved site} {IPR020846; Major facilitator superfamily domain} {IPR036259; MFS transporter superfamily}	A01	845678	848586	+
A01G00215	0.153266	3.39323	4.46855	0.146496	*	0.0500393	0.173634	2.78841	4.00532	0.284734	*	0.122798	0.167297	9.36342	5.80655	0.0589035	*	0.0141917	0.193693	16.2861	6.39372	0.000303323	Up	5.94979e-05	0.192947	13.0815	6.08317	0.0307657	Up	0.0079573	NA	NA	{GO:0005215; transporter activity; molecular_function} {GO:0016020; membrane; cellular_component} {GO:0016021; integral component of membrane; cellular_component} {GO:0022857; transmembrane transporter activity; molecular_function} {GO:0055085; transmembrane transport; biological_process}	{IPR003663; Sugar/inositol transporter} {IPR005828; Major facilitator, sugar transporter-like} {IPR005829; Sugar transporter, conserved site} {IPR020846; Major facilitator superfamily domain} {IPR036259; MFS transporter superfamily}	A01	849537	852286	+
A01G00216	NA	NA	NA	NA	NA	NA	0.107105	0.203285	0.924479	0.906652	*	0.820765	NA	NA	NA	NA	NA	NA	NA	NA	NA	NA	NA	NA	NA	NA	NA	NA	NA	NA	NA	NA	{GO:0016021; integral component of membrane; cellular_component} {GO:0022857; transmembrane transporter activity; molecular_function} {GO:0055085; transmembrane transport; biological_process}	{IPR005828; Major facilitator, sugar transporter-like} {IPR020846; Major facilitator superfamily domain} {IPR036259; MFS transporter superfamily}	A01	852355	855540	+
A01G00217	0.577892	2.32671	2.00942	0.556049	*	0.308299	0.664225	1.93276	1.54092	0.689626	*	0.441936	0.610636	4.69002	2.94121	0.317145	*	0.123921	0.708176	7.91576	3.48255	0.0590795	*	0.022072	0.709911	5.70305	3.00602	0.218283	*	0.0885878	NA	NA	{GO:0005215; transporter activity; molecular_function} {GO:0016020; membrane; cellular_component} {GO:0016021; integral component of membrane; cellular_component} {GO:0022857; transmembrane transporter activity; molecular_function} {GO:0055085; transmembrane transport; biological_process}	{IPR003663; Sugar/inositol transporter} {IPR005828; Major facilitator, sugar transporter-like} {IPR005829; Sugar transporter, conserved site} {IPR020846; Major facilitator superfamily domain} {IPR036259; MFS transporter superfamily}	A01	855823	857107	+
A01G00218	27.246	134.217	2.30045	9.66194e-08	Up	6.288e-09	31.0253	122.151	1.97715	1.40899e-06	Up	1.21159e-07	28.755	112.769	1.97149	2.17457e-05	Up	1.83166e-06	33.0189	243.586	2.88307	1.33004e-21	Up	4.21015e-23	32.9867	51.7301	0.649122	0.264173	*	0.11363	NA	NA	{GO:0005215; transporter activity; molecular_function} {GO:0016020; membrane; cellular_component} {GO:0016021; integral component of membrane; cellular_component} {GO:0022857; transmembrane transporter activity; molecular_function} {GO:0055085; transmembrane transport; biological_process}	{IPR003663; Sugar/inositol transporter} {IPR005828; Major facilitator, sugar transporter-like} {IPR005829; Sugar transporter, conserved site} {IPR020846; Major facilitator superfamily domain} {IPR036259; MFS transporter superfamily}	A01	858284	860890	-
A01G00221	487.316	214.512	-1.1838	7.71829e-05	Down	8.55363e-06	551.89	225.991	-1.28812	6.65974e-05	Down	7.80069e-06	515.779	403.741	-0.353322	0.292103	*	0.110744	587.175	334.115	-0.813446	0.00113112	*	0.000252976	586.469	520.101	-0.173262	0.763807	*	0.53897	--	K11721	{GO:0005515; protein binding; molecular_function}	{IPR001487; Bromodomain} {IPR027353; NET domain} {IPR036427; Bromodomain-like superfamily} {IPR038336; NET domain superfamily}	A01	865249	867092	+
A01G00222	230.82	265.081	0.199667	0.490496	*	0.254696	262	292.534	0.159039	0.591121	*	0.346809	245.147	265.129	0.113049	0.82816	*	0.582725	278.69	347.074	0.316579	0.132858	*	0.0577194	278.387	309.052	0.150758	0.664117	*	0.421927	[PATH:ko01100] Level1--Metabolism | Level2--Global and overview maps | Level3--Metabolic pathways;[PATH:ko00563] Level1--Metabolism | Level2--Glycan biosynthesis and metabolism | Level3--Glycosylphosphatidylinositol (GPI)-anchor biosynthesis	K05293	{GO:0016021; integral component of membrane; cellular_component} {GO:0016255; attachment of GPI anchor to protein; biological_process} {GO:0042765; GPI-anchor transamidase complex; cellular_component}	{IPR009600; GPI transamidase subunit PIG-U}	A01	870025	874710	+
A01G00224	97.458	89.1152	-0.12911	0.835191	*	0.627677	110.581	126.327	0.192062	0.71373	*	0.47124	103.615	123.048	0.247996	0.618664	*	0.335277	117.665	134.068	0.188278	0.629469	*	0.429406	117.561	156.995	0.417309	0.212501	*	0.0855815	NA	NA	NA	{IPR001623; DnaJ domain} {IPR018253; DnaJ domain, conserved site} {IPR036869; Chaperone J-domain superfamily}	A01	876378	877982	+
A01G00225	66.2382	44.7977	-0.56424	0.206022	*	0.0779051	74.8463	43.2974	-0.789652	0.038277	*	0.0100345	70.2993	51.5075	-0.448727	0.468849	*	0.217621	79.6466	61.7625	-0.366882	0.360735	*	0.200347	79.592	57.0806	-0.479624	0.330481	*	0.153511	NA	NA	{GO:0005515; protein binding; molecular_function}	{IPR001611; Leucine-rich repeat} {IPR003591; Leucine-rich repeat, typical subtype} {IPR013210; Leucine-rich repeat-containing N-terminal, plant-type} {IPR032675; Leucine-rich repeat domain superfamily}	A01	880877	882966	+
A01G00226	79.8676	68.6922	-0.217464	0.740371	*	0.491702	90.3654	67.8863	-0.412649	0.341506	*	0.157633	84.4224	79.099	-0.0939661	0.918416	*	0.76318	96.1294	51.6457	-0.896328	0.00941698	*	0.00268649	96.0639	90.2398	-0.0902302	0.897624	*	0.753422	--	K11667	NA	{IPR013272; Vps72/YL1, C-terminal}	A01	883909	885232	-
A01G00228	223.66	379.874	0.764217	0.000271232	*	3.41871e-05	254.518	437.725	0.782258	2.62526e-06	*	2.36249e-07	237.313	352.615	0.5713	0.00290784	*	0.00041817	270.738	340.691	0.331567	0.115826	*	0.048949	270.536	358.432	0.405879	0.0590621	*	0.0173347	--	K19039	NA	{IPR011012; Longin-like domain superfamily}	A01	888799	889629	+
A01G00229	110.236	107.46	-0.0367887	0.949151	*	0.893548	125.057	155.223	0.31176	0.423881	*	0.213066	116.83	134.132	0.199237	0.728791	*	0.444065	133.028	167.94	0.33621	0.306857	*	0.162947	132.896	140.187	0.0770497	0.897624	*	0.77049	NA	NA	NA	{IPR001623; DnaJ domain} {IPR018253; DnaJ domain, conserved site} {IPR036869; Chaperone J-domain superfamily}	A01	891360	893354	-
A01G00230	770.937	910.237	0.239631	0.380374	*	0.17718	876.151	1014.01	0.210822	0.282842	*	0.121622	817.975	686.976	-0.251797	0.214687	*	0.073365	932.314	1291.79	0.470482	0.000626961	*	0.000132603	931.404	861.999	-0.11172	0.764443	*	0.53983	[PATH:ko04391] Level1--Environmental Information Processing | Level2--Signal transduction | Level3--Hippo signaling pathway - fly;[PATH:ko04390] Level1--Environmental Information Processing | Level2--Signal transduction | Level3--Hippo signaling pathway;[PATH:ko04110] Level1--Cellular Processes | Level2--Cell growth and death | Level3--Cell cycle;[PATH:ko04722] Level1--Organismal Systems | Level2…	K06630	{GO:0019904; protein domain specific binding; molecular_function}	{IPR000308; 14-3-3 protein} {IPR023409; 14-3-3 protein, conserved site} {IPR023410; 14-3-3 domain} {IPR036815; 14-3-3 domain superfamily}	A01	895672	897617	-
A01G00232	1.45806	1.48405	0.0254809	0.996003	*	0.992412	1.67899	1.60546	-0.0646113	0.998074	*	0.97624	1.6322	0.79694	-1.03428	0.876096	*	0.672062	1.79253	1.86053	0.0537189	0.984944	*	0.976984	1.78194	1.1855	-0.587953	0.909334	*	0.796145	[PATH:ko00520] Level1--Metabolism | Level2--Carbohydrate metabolism | Level3--Amino sugar and nucleotide sugar metabolism	K13648	{GO:0016757; transferase activity, transferring glycosyl groups; molecular_function}	{IPR002495; Glycosyl transferase, family 8} {IPR029044; Nucleotide-diphospho-sugar transferases}	A01	904217	908955	+
A01G00235	0.432969	0.151222	-1.51759	0.882955	*	0.707082	0.651729	0.343012	-0.926013	0.906652	*	0.79459	0.472277	0.146873	-1.68507	0.876096	*	0.676497	0.569624	0.136314	-2.06308	0.778918	*	0.609453	0.704252	2.36259	1.74621	0.683737	*	0.444361	--	K22736	NA	{IPR008217; Ccc1 family}	A01	914089	914733	+
A01G00237	0.868843	0.668699	-0.377738	0.96592	*	0.922622	1.00308	0.346393	-1.53396	0.870094	*	0.700903	0.875017	0.346838	-1.33505	0.911624	*	0.738148	1.0664	0.325657	-1.71132	0.827657	*	0.668272	1.0778	1.25238	0.216575	0.973124	*	0.939903	--	K20043	{GO:0005543; phospholipid binding; molecular_function} {GO:0005545; 1-phosphatidylinositol binding; molecular_function} {GO:0030136; clathrin-coated vesicle; cellular_component} {GO:0030276; clathrin binding; molecular_function} {GO:0048268; clathrin coat assembly; biological_process}	{IPR008942; ENTH/VHS} {IPR011417; AP180 N-terminal homology (ANTH) domain} {IPR013809; ENTH domain} {IPR014712; Phosphoinositide-binding clathrin adaptor, domain 2}	A01	916352	919537	-
A01G00240	99.0285	51.3032	-0.948794	0.00627303	*	0.00116829	112.535	60.0049	-0.907225	0.0109704	*	0.00231412	105.533	60.3991	-0.8051	0.0426031	*	0.00958242	119.744	72.6464	-0.720988	0.0205569	*	0.00649362	119.706	73.5413	-0.702873	0.0671497	*	0.020252	--	K21844	NA	{IPR018619; Hyccin}	A01	924840	926147	+
A01G00242	107.77	6.68771	-4.0103	7.49466e-16	Down	1.88177e-17	122.607	2.2753	-5.75184	1.07221e-17	Down	2.92609e-19	114.306	26.9229	-2.086	0.389245	*	0.165808	130.404	18.0911	-2.84964	1.15199e-14	Down	6.07304e-16	130.204	21.7771	-2.57989	1.07292e-06	Down	8.94273e-08	[PATH:ko01110] Level1--Metabolism | Level2--Global and overview maps | Level3--Biosynthesis of secondary metabolites;[PATH:ko01100] Level1--Metabolism | Level2--Global and overview maps | Level3--Metabolic pathways;[PATH:ko00940] Level1--Metabolism | Level2--Biosynthesis of other secondary metabolites | Level3--Phenylpropanoid biosynthesis	K00430	{GO:0004601; peroxidase activity; molecular_function} {GO:0006979; response to oxidative stress; biological_process} {GO:0020037; heme binding; molecular_function} {GO:0042744; hydrogen peroxide catabolic process; biological_process} {GO:0055114; oxidation-reduction process; biological_process}	{IPR000823; Plant peroxidase} {IPR002016; Haem peroxidase, plant/fungal/bacterial} {IPR010255; Haem peroxidase} {IPR019793; Peroxidases heam-ligand binding site} {IPR019794; Peroxidase, active site} {IPR033905; Secretory peroxidase}	A01	954778	956644	+
A01G00243	102.645	114.111	0.152778	0.767863	*	0.528082	116.308	121.744	0.0659054	0.906652	*	0.786213	108.561	76.8625	-0.498156	0.244221	*	0.0871812	123.651	194.971	0.656986	0.00434075	*	0.00112881	123.499	118.5	-0.0596052	0.934243	*	0.867021	NA	NA	{GO:0003723; RNA binding; molecular_function}	{IPR001313; Pumilio RNA-binding repeat} {IPR011989; Armadillo-like helical} {IPR016024; Armadillo-type fold} {IPR033133; Pumilio homology domain} {IPR033712; Pumilio, RNA binding domain}	A01	959914	962886	-
A01G00245	399.595	526.438	0.397724	0.0174053	*	0.00378316	453.855	681.796	0.587109	0.0028464	*	0.000497155	423.255	407.694	-0.0540397	0.893334	*	0.708227	482.928	557.967	0.20837	0.460003	*	0.276877	482.567	496.837	0.0420424	0.897624	*	0.772874	--	K22684	NA	{IPR029030; Caspase-like domain superfamily}	A01	969051	972639	-
A01G00247	2.03055	5.12637	1.33607	0.544196	*	0.298176	2.32756	5.22899	1.16772	0.627686	*	0.381902	2.2206	8.14313	1.87464	0.325869	*	0.128788	2.47597	3.346	0.434448	0.879306	*	0.745514	2.47118	1.81297	-0.446842	0.900857	*	0.779761	--	K22684	NA	{IPR029030; Caspase-like domain superfamily}	A01	978957	981265	-
A01G00251	NA	NA	NA	NA	NA	NA	NA	NA	NA	NA	NA	NA	NA	NA	NA	NA	NA	NA	NA	NA	NA	NA	NA	NA	NA	NA	NA	NA	NA	NA	NA	NA	NA	NA	A01	1010224	1010517	+
A01G00253	NA	NA	NA	NA	NA	NA	NA	NA	NA	NA	NA	NA	NA	NA	NA	NA	NA	NA	NA	NA	NA	NA	NA	NA	NA	NA	NA	NA	NA	NA	NA	NA	NA	NA	A01	1013551	1013844	+
A01G00254	NA	NA	NA	NA	NA	NA	NA	NA	NA	NA	NA	NA	NA	NA	NA	NA	NA	NA	NA	NA	NA	NA	NA	NA	NA	NA	NA	NA	NA	NA	NA	NA	NA	NA	A01	1016890	1017183	+
A01G00255	NA	NA	NA	NA	NA	NA	NA	NA	NA	NA	NA	NA	NA	NA	NA	NA	NA	NA	NA	NA	NA	NA	NA	NA	NA	NA	NA	NA	NA	NA	NA	NA	NA	NA	A01	1020219	1020512	+
A01G00256	NA	NA	NA	NA	NA	NA	NA	NA	NA	NA	NA	NA	NA	NA	NA	NA	NA	NA	NA	NA	NA	NA	NA	NA	NA	NA	NA	NA	NA	NA	NA	NA	NA	NA	A01	1031012	1031305	+
A01G00259	NA	NA	NA	NA	NA	NA	NA	NA	NA	NA	NA	NA	NA	NA	NA	NA	NA	NA	NA	NA	NA	NA	NA	NA	NA	NA	NA	NA	NA	NA	NA	NA	NA	NA	A01	1039257	1039846	+
A01G00260	NA	NA	NA	NA	NA	NA	NA	NA	NA	NA	NA	NA	NA	NA	NA	NA	NA	NA	NA	NA	NA	NA	NA	NA	NA	NA	NA	NA	NA	NA	NA	NA	NA	NA	A01	1053448	1053819	+
A01G00262	NA	NA	NA	NA	NA	NA	NA	NA	NA	NA	NA	NA	NA	NA	NA	NA	NA	NA	NA	NA	NA	NA	NA	NA	NA	NA	NA	NA	NA	NA	NA	NA	NA	NA	A01	1058245	1058616	+
A01G00264	NA	NA	NA	NA	NA	NA	NA	NA	NA	NA	NA	NA	NA	NA	NA	NA	NA	NA	NA	NA	NA	NA	NA	NA	NA	NA	NA	NA	NA	NA	NA	NA	NA	NA	A01	1060632	1061003	+
A01G00265	NA	NA	NA	NA	NA	NA	NA	NA	NA	NA	NA	NA	NA	NA	NA	NA	NA	NA	NA	NA	NA	NA	NA	NA	NA	NA	NA	NA	NA	NA	NA	NA	NA	NA	A01	1065445	1065816	+
A01G00267	NA	NA	NA	NA	NA	NA	NA	NA	NA	NA	NA	NA	NA	NA	NA	NA	NA	NA	NA	NA	NA	NA	NA	NA	NA	NA	NA	NA	NA	NA	NA	NA	NA	NA	A01	1073341	1073712	+
A01G00269	NA	NA	NA	NA	NA	NA	NA	NA	NA	NA	NA	NA	NA	NA	NA	NA	NA	NA	NA	NA	NA	NA	NA	NA	NA	NA	NA	NA	NA	NA	NA	NA	NA	NA	A01	1081232	1081603	+
A01G00272	NA	NA	NA	NA	NA	NA	NA	NA	NA	NA	NA	NA	NA	NA	NA	NA	NA	NA	NA	NA	NA	NA	NA	NA	NA	NA	NA	NA	NA	NA	NA	NA	NA	NA	A01	1106600	1106971	+
A01G00277	NA	NA	NA	NA	NA	NA	NA	NA	NA	NA	NA	NA	NA	NA	NA	NA	NA	NA	NA	NA	NA	NA	NA	NA	NA	NA	NA	NA	NA	NA	NA	NA	NA	NA	A01	1141532	1141822	+
A01G00279	NA	NA	NA	NA	NA	NA	0.114173	0.216701	0.924479	0.906652	*	0.820765	0.0838606	0.182996	1.12575	0.918416	*	0.782635	0.1095	0.183938	0.748289	0.915286	*	0.854498	NA	NA	NA	NA	NA	NA	NA	NA	NA	NA	A01	1159474	1159845	+
A01G00281	265.345	544.391	1.03677	4.46614e-05	Up	4.71778e-06	301.6	628.307	1.05883	1.99549e-06	Up	1.75703e-07	281.895	497.35	0.819104	0.00131722	*	0.000171187	320.695	629.512	0.973034	5.74352e-06	*	8.22347e-07	320.476	565.702	0.819824	0.00239485	*	0.000422529	NA	NA	{GO:0005215; transporter activity; molecular_function} {GO:0016020; membrane; cellular_component} {GO:0016021; integral component of membrane; cellular_component} {GO:0022857; transmembrane transporter activity; molecular_function} {GO:0055085; transmembrane transport; biological_process}	{IPR003663; Sugar/inositol transporter} {IPR005828; Major facilitator, sugar transporter-like} {IPR005829; Sugar transporter, conserved site} {IPR020846; Major facilitator superfamily domain} {IPR036259; MFS transporter superfamily}	A01	1165670	1169702	-
A01G00284	432.939	554.493	0.357007	0.130938	*	0.0434391	492.051	565.112	0.199729	0.449591	*	0.231829	459.672	425.726	-0.110681	0.713967	*	0.427666	523.498	410.212	-0.351814	0.0560567	*	0.0207208	523.15	444.637	-0.234595	0.367838	*	0.17785	[PATH:ko01110] Level1--Metabolism | Level2--Global and overview maps | Level3--Biosynthesis of secondary metabolites;[PATH:ko00860] Level1--Metabolism | Level2--Metabolism of cofactors and vitamins | Level3--Porphyrin and chlorophyll metabolism;[PATH:ko01120] Level1--Metabolism | Level2--Global and overview maps | Level3--Microbial metabolism in diverse environments;[PATH:ko01100] Level1--Metabol…	K01885	{GO:0000049; tRNA binding; molecular_function} {GO:0000166; nucleotide binding; molecular_function} {GO:0004812; aminoacyl-tRNA ligase activity; molecular_function} {GO:0004818; glutamate-tRNA ligase activity; molecular_function} {GO:0005524; ATP binding; molecular_function} {GO:0005737; cytoplasm; cellular_component} {GO:0006418; tRNA aminoacylation for protein translation; biological_process} {…	{IPR000924; Glutamyl/glutaminyl-tRNA synthetase} {IPR001412; Aminoacyl-tRNA synthetase, class I, conserved site} {IPR004527; Glutamate-tRNA ligase, bacterial/mitochondrial} {IPR008925; Aminoacyl-tRNA synthetase, class I, anticodon-binding} {IPR014729; Rossmann-like alpha/beta/alpha sandwich fold} {IPR020058; Glutamyl/glutaminyl-tRNA synthetase, class Ib, catalytic domain} {IPR020751; Aminoacyl-tR…	A01	1177040	1181616	+
A01G00285	264.26	224.665	-0.234181	0.422203	*	0.204834	299.335	266.815	-0.165917	0.599916	*	0.355145	278.944	232.377	-0.26351	0.439476	*	0.197789	318.458	465.694	0.54828	0.00126135	*	0.000284863	318.054	321.955	0.0175905	0.963578	*	0.920663	[PATH:ko01110] Level1--Metabolism | Level2--Global and overview maps | Level3--Biosynthesis of secondary metabolites;[PATH:ko00900] Level1--Metabolism | Level2--Metabolism of terpenoids and polyketides | Level3--Terpenoid backbone biosynthesis;[PATH:ko01100] Level1--Metabolism | Level2--Global and overview maps | Level3--Metabolic pathways;[PATH:ko04976] Level1--Organismal Systems | Level2--Diges…	K00021	{GO:0004420; hydroxymethylglutaryl-CoA reductase (NADPH) activity; molecular_function} {GO:0008299; isoprenoid biosynthetic process; biological_process} {GO:0015936; coenzyme A metabolic process; biological_process} {GO:0016021; integral component of membrane; cellular_component} {GO:0016616; oxidoreductase activity, acting on the CH-OH group of donors, NAD or NADP as acceptor; molecular_function…	{IPR002202; Hydroxymethylglutaryl-CoA reductase, class I/II} {IPR004554; Hydroxymethylglutaryl-CoA reductase, eukaryotic/archaeal type} {IPR009023; Hydroxymethylglutaryl-CoA reductase, class I/II, NAD/NADP-binding domain superfamily} {IPR009029; Hydroxymethylglutaryl-CoA reductase, class I/II, substrate-binding domain superfamily} {IPR023074; Hydroxymethylglutaryl-CoA reductase, class I/II, catal…	A01	1187043	1190202	+
A01G00286	838.787	1118.9	0.415705	0.00607474	*	0.00112533	952.993	1176.7	0.304209	0.0189304	*	0.0043464	889.269	883.415	-0.00952849	0.977751	*	0.940133	1013.76	1144.6	0.175124	0.174005	*	0.0799107	1012.98	947.894	-0.0958065	0.691956	*	0.452993	[PATH:ko05220] Level1--Human Diseases | Level2--Cancers: Specific types | Level3--Chronic myeloid leukemia;[PATH:ko04213] Level1--Organismal Systems | Level2--Aging | Level3--Longevity regulating pathway - multiple species;[PATH:ko04919] Level1--Organismal Systems | Level2--Endocrine system | Level3--Thyroid hormone signaling pathway;[PATH:ko04110] Level1--Cellular Processes | Level2--Cell growth…	K06067	{GO:0004407; histone deacetylase activity; molecular_function} {GO:0016575; histone deacetylation; biological_process}	{IPR000286; Histone deacetylase family} {IPR003084; Histone deacetylase} {IPR023696; Ureohydrolase domain superfamily} {IPR023801; Histone deacetylase domain} {IPR037138; Histone deacetylase domain superfamily}	A01	1191731	1195403	+
A01G00287	156.154	174.253	0.158221	0.668982	*	0.412911	177.309	169.039	-0.068907	0.906652	*	0.756349	165.601	166.584	0.00853768	0.985049	*	0.968521	188.711	212.942	0.174283	0.533684	*	0.339162	188.544	222.149	0.236632	0.483627	*	0.262153	--	K18643	{GO:0005515; protein binding; molecular_function} {GO:0008017; microtubule binding; molecular_function} {GO:0008352; katanin complex; cellular_component} {GO:0051013; microtubule severing; biological_process}	{IPR001680; WD40 repeat} {IPR015943; WD40/YVTN repeat-like-containing domain superfamily} {IPR017986; WD40-repeat-containing domain} {IPR019775; WD40 repeat, conserved site} {IPR020472; G-protein beta WD-40 repeat} {IPR026962; Katanin p80 subunit B1} {IPR028021; Katanin p80 subunit, C-terminal} {IPR036322; WD40-repeat-containing domain superfamily}	A01	1196955	1203686	-
A01G00289	0.178198	0.115116	-0.630383	0.943284	*	0.877225	0.222336	0.111239	-0.999074	0.906652	*	0.806578	0.272629	0.305445	0.163975	0.984908	*	0.967945	0.244891	0.108438	-1.17526	0.879306	*	0.77333	0.368344	0.318728	-0.208726	0.977104	*	0.959204	NA	NA	NA	NA	A01	1208349	1208923	-
A01G00291	76.2248	113.048	0.5686	0.194012	*	0.0718986	86.7778	105.488	0.281686	0.580772	*	0.338046	81.3607	98.9497	0.282363	0.679897	*	0.391819	92.3754	123.188	0.415282	0.273081	*	0.140408	92.27	106.654	0.209005	0.745944	*	0.519174	--	K15498	{GO:0016787; hydrolase activity; molecular_function}	{IPR004843; Calcineurin-like phosphoesterase domain, ApaH type} {IPR006186; Serine/threonine-specific protein phosphatase/bis(5-nucleosyl)-tetraphosphatase} {IPR029052; Metallo-dependent phosphatase-like}	A01	1210977	1214269	+
A01G00293	20.9798	9.01769	-1.21817	0.207561	*	0.0786475	24.0622	16.5592	-0.539139	0.545575	*	0.307186	22.3655	9.66734	-1.21009	0.362954	*	0.149744	25.596	25.5243	-0.00404775	0.995989	*	0.994035	25.5594	17.7058	-0.529631	0.718519	*	0.480076	[PATH:ko05014] Level1--Human Diseases | Level2--Neurodegenerative diseases | Level3--Amyotrophic lateral sclerosis (ALS)	K11518	{GO:0005741; mitochondrial outer membrane; cellular_component} {GO:0008320; protein transmembrane transporter activity; molecular_function} {GO:0030150; protein import into mitochondrial matrix; biological_process} {GO:0055085; transmembrane transport; biological_process}	{IPR023614; Porin domain superfamily} {IPR027246; Eukaryotic porin/Tom40} {IPR037930; Tom40}	A01	1217194	1220602	+
A01G00296	116.965	206.66	0.821186	0.00454572	*	0.000805321	132.681	273.471	1.04342	0.000117523	Up	1.45327e-05	124.217	172.005	0.469588	0.218835	*	0.075226	141.214	224.746	0.670413	0.0187238	*	0.00584098	141.035	170.81	0.276341	0.53621	*	0.304595	--	K18422	NA	NA	A01	1223915	1227497	+
A01G00298	72.5507	29.7278	-1.28718	0.032562	Down	0.00792577	82.3289	40.5589	-1.02138	0.0301594	Down	0.00755408	76.7441	29.6586	-1.37161	0.00338602	Down	0.000497697	87.5504	45.8922	-0.931866	0.0212966	*	0.00675943	87.445	42.1912	-1.05143	0.0151024	Down	0.00347091	--	K15430	{GO:0003676; nucleic acid binding; molecular_function} {GO:0008168; methyltransferase activity; molecular_function} {GO:0032259; methylation; biological_process}	{IPR000241; Putative RNA methylase domain} {IPR002052; DNA methylase, N-6 adenine-specific, conserved site} {IPR016691; tRNA guanosine-2'-O-methyltransferase, TRM11} {IPR029063; S-adenosyl-L-methionine-dependent methyltransferase}	A01	1228179	1231502	-
A01G00300	24.8558	18.9896	-0.388371	0.695268	*	0.440326	28.0339	22.2467	-0.333586	0.743275	*	0.504535	26.2579	20.159	-0.381324	0.713061	*	0.426779	29.8144	23.2956	-0.355954	0.616715	*	0.416083	29.8109	26.8462	-0.151122	0.897624	*	0.748043	--	K04797	{GO:0006457; protein folding; biological_process} {GO:0016272; prefoldin complex; cellular_component} {GO:0051082; unfolded protein binding; molecular_function}	{IPR004127; Prefoldin alpha-like} {IPR009053; Prefoldin} {IPR011599; Prefoldin alpha subunit, archaea-type}	A01	1233183	1234806	-
A01G00302	NA	NA	NA	NA	NA	NA	NA	NA	NA	NA	NA	NA	NA	NA	NA	NA	NA	NA	NA	NA	NA	NA	NA	NA	NA	NA	NA	NA	NA	NA	NA	NA	{GO:0003676; nucleic acid binding; molecular_function} {GO:0004523; RNA-DNA hybrid ribonuclease activity; molecular_function}	{IPR002156; Ribonuclease H domain} {IPR036397; Ribonuclease H superfamily}	A01	1237086	1237427	+
A01G00303	NA	NA	NA	NA	NA	NA	NA	NA	NA	NA	NA	NA	NA	NA	NA	NA	NA	NA	NA	NA	NA	NA	NA	NA	NA	NA	NA	NA	NA	NA	NA	NA	NA	NA	A01	1237896	1238333	-
A01G00304	NA	NA	NA	NA	NA	NA	NA	NA	NA	NA	NA	NA	NA	NA	NA	NA	NA	NA	NA	NA	NA	NA	NA	NA	NA	NA	NA	NA	NA	NA	--	K19045	NA	{IPR001841; Zinc finger, RING-type} {IPR013083; Zinc finger, RING/FYVE/PHD-type}	A01	1238999	1241751	+
A01G00306	NA	NA	NA	NA	NA	NA	NA	NA	NA	NA	NA	NA	0.0860013	0.187667	1.12575	0.918416	*	0.782635	NA	NA	NA	NA	NA	NA	NA	NA	NA	NA	NA	NA	NA	NA	NA	{IPR001623; DnaJ domain} {IPR036869; Chaperone J-domain superfamily}	A01	1243115	1245911	+
A01G00307	NA	NA	NA	NA	NA	NA	0.107105	0.203285	0.924479	0.906652	*	0.820765	NA	NA	NA	NA	NA	NA	NA	NA	NA	NA	NA	NA	0.159732	0.72217	2.17668	0.800285	*	0.586156	[PATH:ko03040] Level1--Genetic Information Processing | Level2--Transcription | Level3--Spliceosome	K12859	{GO:0000398; mRNA splicing, via spliceosome; biological_process} {GO:0046540; U4/U6 x U5 tri-snRNP complex; cellular_component}	{IPR004123; Dim1 family} {IPR036249; Thioredoxin-like superfamily}	A01	1246667	1249226	-
A01G00309	NA	NA	NA	NA	NA	NA	NA	NA	NA	NA	NA	NA	NA	NA	NA	NA	NA	NA	NA	NA	NA	NA	NA	NA	NA	NA	NA	NA	NA	NA	NA	NA	NA	NA	A01	1250499	1253338	-
A01G00312	1607.58	2492.32	0.632594	0.882955	*	0.695972	1825.83	2398.4	0.393517	0.906652	*	0.800969	1702.49	1470.03	-0.211803	0.951622	*	0.889234	1946.44	453.258	-2.10243	0.256778	*	0.129714	1946.13	551.038	-1.82038	0.329582	*	0.152925	[PATH:ko01100] Level1--Metabolism | Level2--Global and overview maps | Level3--Metabolic pathways;[PATH:ko00195] Level1--Metabolism | Level2--Energy metabolism | Level3--Photosynthesis	K02703	{GO:0009055; electron transfer activity; molecular_function} {GO:0009772; photosynthetic electron transport in photosystem II; biological_process} {GO:0019684; photosynthesis, light reaction; biological_process} {GO:0045156; electron transporter, transferring electrons within the cyclic electron transport pathway of photosynthesis activity; molecular_function}	{IPR000484; Photosynthetic reaction centre, L/M} {IPR005867; Photosystem II protein D1} {IPR036854; Photosystem II protein D1/D2 superfamily}	A01	1263103	1264164	+
A01G00324	0.900421	2.29706	1.35112	0.704431	*	0.451352	1.00886	3.29826	1.70898	0.586589	*	0.342906	0.965429	1.10173	0.190529	0.971983	*	0.92907	1.06856	3.62335	1.76165	0.464701	*	0.280655	1.0704	4.6377	2.11526	0.51287	*	0.284966	[PATH:ko04120] Level1--Genetic Information Processing | Level2--Folding, sorting and degradation | Level3--Ubiquitin mediated proteolysis	K10581	NA	{IPR000608; Ubiquitin-conjugating enzyme E2} {IPR016135; Ubiquitin-conjugating enzyme/RWD-like}	A01	1330689	1332910	-
A01G00326	3.16371	0.386516	-3.03301	0.338912	*	0.150631	3.69759	1.30695	-1.50038	0.566591	*	0.325664	3.41139	2.79484	-0.287593	0.930473	*	0.830613	3.92332	3.0228	-0.376191	0.883491	*	0.778697	3.91368	2.99974	-0.38369	0.900594	*	0.779274	NA	NA	NA	NA	A01	1337145	1337648	-
A01G00327	8.45415	19.0368	1.17106	0.379729	*	0.176734	9.71569	17.6283	0.859508	0.450466	*	0.232444	9.14617	8.30709	-0.138824	0.942377	*	0.87047	10.328	12.2831	0.250109	0.877408	*	0.742668	10.3155	21.5214	1.06095	0.272887	*	0.11868	--	K22825	NA	{IPR014854; Non-structural maintenance of chromosome element 4, C-terminal}	A01	1341932	1344609	+
A01G00328	107.13	6.24677	-4.1001	7.907e-15	Down	2.19148e-16	121.208	6.15122	-4.30047	1.21023e-15	Down	3.86522e-17	112.909	24.6666	-2.19453	0.000127417	Down	1.26702e-05	128.853	53.7228	-1.26212	0.00291989	Down	0.000724376	128.773	39.088	-1.72004	1.56037e-05	Down	1.61349e-06	[PATH:ko04626] Level1--Organismal Systems | Level2--Environmental adaptation | Level3--Plant-pathogen interaction	K13459	{GO:0005515; protein binding; molecular_function} {GO:0043531; ADP binding; molecular_function}	{IPR001611; Leucine-rich repeat} {IPR002182; NB-ARC} {IPR011989; Armadillo-like helical} {IPR027417; P-loop containing nucleoside triphosphate hydrolase} {IPR032675; Leucine-rich repeat domain superfamily}	A01	1350056	1356207	+
A01G00329	NA	NA	NA	NA	NA	NA	NA	NA	NA	NA	NA	NA	NA	NA	NA	NA	NA	NA	NA	NA	NA	NA	NA	NA	NA	NA	NA	NA	NA	NA	NA	NA	NA	NA	A01	1363997	1364263	-
A01G00331	65.9508	5.40714	-3.60845	8.16409e-06	Down	7.41277e-07	74.8785	8.86853	-3.07778	0.00658148	Down	0.00128613	69.5568	19.3744	-1.84404	0.17172	*	0.0544897	79.6169	57.9646	-0.457901	0.571557	*	0.373406	79.5174	26.7265	-1.573	0.124578	*	0.0434172	[PATH:ko04626] Level1--Organismal Systems | Level2--Environmental adaptation | Level3--Plant-pathogen interaction	K13459	{GO:0005515; protein binding; molecular_function} {GO:0043531; ADP binding; molecular_function}	{IPR001611; Leucine-rich repeat} {IPR002182; NB-ARC} {IPR003591; Leucine-rich repeat, typical subtype} {IPR027417; P-loop containing nucleoside triphosphate hydrolase} {IPR032675; Leucine-rich repeat domain superfamily}	A01	1370358	1373000	+
A01G00333	646.663	176.582	-1.87268	1.23161e-17	Down	2.65874e-19	733.635	222.194	-1.72324	3.87805e-15	Down	1.28567e-16	683.645	156.337	-2.12859	5.23066e-17	Down	9.67789e-19	780.704	143.594	-2.44278	6.18179e-29	Down	1.26321e-30	780.068	131.406	-2.56956	7.55382e-26	Down	9.16262e-28	[PATH:ko04626] Level1--Organismal Systems | Level2--Environmental adaptation | Level3--Plant-pathogen interaction	K13459	{GO:0005515; protein binding; molecular_function} {GO:0043531; ADP binding; molecular_function}	{IPR001611; Leucine-rich repeat} {IPR002182; NB-ARC} {IPR003593; AAA+ ATPase domain} {IPR027417; P-loop containing nucleoside triphosphate hydrolase} {IPR032675; Leucine-rich repeat domain superfamily}	A01	1378660	1388431	+
A01G00334	28.5476	3.88996	-2.87554	0.00109941	Down	0.000162774	32.0269	1.61782	-4.30716	1.57279e-05	Down	1.61554e-06	29.58	12.712	-1.21843	0.413298	*	0.180669	34.0427	27.1919	-0.324167	0.769159	*	0.588052	34.0174	16.1265	-1.07684	0.119622	*	0.0412833	[PATH:ko04626] Level1--Organismal Systems | Level2--Environmental adaptation | Level3--Plant-pathogen interaction	K13459	{GO:0005515; protein binding; molecular_function} {GO:0043531; ADP binding; molecular_function}	{IPR001611; Leucine-rich repeat} {IPR002182; NB-ARC} {IPR003591; Leucine-rich repeat, typical subtype} {IPR027417; P-loop containing nucleoside triphosphate hydrolase} {IPR032675; Leucine-rich repeat domain superfamily}	A01	1390709	1393357	+
A01G00335	240.401	218.449	-0.138149	0.802314	*	0.573225	273.07	261.954	-0.0599585	0.906652	*	0.800659	254.488	191.874	-0.407435	0.296895	*	0.113221	290.654	141.942	-1.034	0.000341375	Down	6.7807e-05	290.471	128.138	-1.1807	0.000141487	Down	1.8061e-05	[PATH:ko04626] Level1--Organismal Systems | Level2--Environmental adaptation | Level3--Plant-pathogen interaction	K13459	{GO:0005515; protein binding; molecular_function} {GO:0043531; ADP binding; molecular_function}	{IPR001611; Leucine-rich repeat} {IPR002182; NB-ARC} {IPR003591; Leucine-rich repeat, typical subtype} {IPR027417; P-loop containing nucleoside triphosphate hydrolase} {IPR032675; Leucine-rich repeat domain superfamily}	A01	1397742	1400387	+
A01G00336	807.362	177.591	-2.18466	3.14179e-23	Down	4.24988e-25	916.822	260.738	-1.81404	8.77938e-18	Down	2.37622e-19	855.614	203.314	-2.07325	1.14241e-17	Down	1.96754e-19	975.637	210.744	-2.21085	4.56737e-28	Down	9.78213e-30	974.916	139.2	-2.80812	5.49537e-35	Down	3.7144e-37	[PATH:ko04626] Level1--Organismal Systems | Level2--Environmental adaptation | Level3--Plant-pathogen interaction	K13459	{GO:0005515; protein binding; molecular_function} {GO:0043531; ADP binding; molecular_function}	{IPR001611; Leucine-rich repeat} {IPR002182; NB-ARC} {IPR027417; P-loop containing nucleoside triphosphate hydrolase} {IPR032675; Leucine-rich repeat domain superfamily}	A01	1405700	1408471	+
A01G00337	360.748	49.3822	-2.86893	7.69551e-25	Down	9.01424e-27	409.775	58.0138	-2.82037	4.01676e-11	Down	1.95108e-12	382.74	47.4075	-3.01318	4.78402e-24	Down	4.926e-26	436.103	34.172	-3.67378	5.5774e-39	Down	6.67448e-41	435.795	10.4156	-5.38684	1.94698e-51	Down	5.22826e-54	[PATH:ko04626] Level1--Organismal Systems | Level2--Environmental adaptation | Level3--Plant-pathogen interaction	K13459	{GO:0043531; ADP binding; molecular_function}	{IPR002182; NB-ARC} {IPR003593; AAA+ ATPase domain} {IPR027417; P-loop containing nucleoside triphosphate hydrolase}	A01	1412742	1414612	+
A01G00338	NA	NA	NA	NA	NA	NA	NA	NA	NA	NA	NA	NA	NA	NA	NA	NA	NA	NA	NA	NA	NA	NA	NA	NA	NA	NA	NA	NA	NA	NA	NA	NA	NA	NA	A01	1421583	1422419	-
A01G00339	NA	NA	NA	NA	NA	NA	NA	NA	NA	NA	NA	NA	NA	NA	NA	NA	NA	NA	NA	NA	NA	NA	NA	NA	NA	NA	NA	NA	NA	NA	[PATH:ko04626] Level1--Organismal Systems | Level2--Environmental adaptation | Level3--Plant-pathogen interaction	K13459	{GO:0005515; protein binding; molecular_function} {GO:0043531; ADP binding; molecular_function}	{IPR001611; Leucine-rich repeat} {IPR002182; NB-ARC} {IPR003591; Leucine-rich repeat, typical subtype} {IPR027417; P-loop containing nucleoside triphosphate hydrolase} {IPR032675; Leucine-rich repeat domain superfamily}	A01	1423108	1430821	+
A01G00340	767.705	369.438	-1.05522	3.51594e-07	Down	2.50503e-08	871.298	431.883	-1.01252	1.29906e-06	Down	1.11124e-07	812.648	287.469	-1.49923	3.12623e-13	Down	8.43036e-15	927.179	315.345	-1.55592	8.22892e-17	Down	3.69095e-18	926.682	252.395	-1.87639	2.67689e-16	Down	7.00598e-18	[PATH:ko04626] Level1--Organismal Systems | Level2--Environmental adaptation | Level3--Plant-pathogen interaction	K13459	{GO:0005515; protein binding; molecular_function} {GO:0043531; ADP binding; molecular_function}	{IPR001611; Leucine-rich repeat} {IPR002182; NB-ARC} {IPR003591; Leucine-rich repeat, typical subtype} {IPR027417; P-loop containing nucleoside triphosphate hydrolase} {IPR032675; Leucine-rich repeat domain superfamily}	A01	1433790	1436426	+
A01G00342	86.5604	35.6852	-1.27838	0.0114084	Down	0.00232795	97.8238	39.4815	-1.30901	0.000423435	Down	5.91034e-05	90.6266	27.5753	-1.71656	0.000836576	Down	0.000102553	104.099	57.8606	-0.8473	0.0139555	*	0.00418593	103.983	30.2668	-1.78055	1.7999e-06	Down	1.56222e-07	[PATH:ko04626] Level1--Organismal Systems | Level2--Environmental adaptation | Level3--Plant-pathogen interaction	K13459	{GO:0005515; protein binding; molecular_function} {GO:0043531; ADP binding; molecular_function}	{IPR001611; Leucine-rich repeat} {IPR002182; NB-ARC} {IPR027417; P-loop containing nucleoside triphosphate hydrolase} {IPR032675; Leucine-rich repeat domain superfamily}	A01	1444984	1450558	+
A01G00343	21.8706	9.74134	-1.1668	0.187028	*	0.0686048	24.6433	13.9272	-0.823287	0.319631	*	0.143878	22.7263	7.9306	-1.51886	0.0966394	*	0.0261532	26.2232	14.0185	-0.903511	0.21016	*	0.100985	26.1943	11.2439	-1.2201	0.128421	*	0.0451268	[PATH:ko04626] Level1--Organismal Systems | Level2--Environmental adaptation | Level3--Plant-pathogen interaction	K13459	NA	{IPR032675; Leucine-rich repeat domain superfamily}	A01	1450612	1451340	+
A01G00347	233.062	55.191	-2.07821	1.06404e-10	Down	4.58978e-12	263.855	53.3626	-2.30584	7.9581e-15	Down	2.73287e-16	245.849	68.5296	-1.84297	2.56846e-08	Down	1.29123e-09	280.522	110.279	-1.34696	0.000112464	Down	2.02557e-05	280.2	101.085	-1.47089	4.55041e-05	Down	5.20721e-06	[PATH:ko04626] Level1--Organismal Systems | Level2--Environmental adaptation | Level3--Plant-pathogen interaction	K13459	{GO:0005515; protein binding; molecular_function} {GO:0043531; ADP binding; molecular_function}	{IPR001611; Leucine-rich repeat} {IPR002182; NB-ARC} {IPR003591; Leucine-rich repeat, typical subtype} {IPR027417; P-loop containing nucleoside triphosphate hydrolase} {IPR032675; Leucine-rich repeat domain superfamily}	A01	1464524	1467118	+
A01G00351	432.259	161.922	-1.4166	0.0015559	Down	0.000240717	489.951	105.215	-2.2193	1.03634e-09	Down	5.83429e-11	457.135	192.058	-1.25108	0.00155413	Down	0.000205742	520.767	421.827	-0.303988	0.562288	*	0.36513	520.328	267.233	-0.961324	0.0105209	*	0.00227697	[PATH:ko04626] Level1--Organismal Systems | Level2--Environmental adaptation | Level3--Plant-pathogen interaction	K13459	{GO:0003676; nucleic acid binding; molecular_function} {GO:0004523; RNA-DNA hybrid ribonuclease activity; molecular_function} {GO:0005515; protein binding; molecular_function} {GO:0043531; ADP binding; molecular_function}	{IPR001611; Leucine-rich repeat} {IPR002156; Ribonuclease H domain} {IPR002182; NB-ARC} {IPR003593; AAA+ ATPase domain} {IPR012337; Ribonuclease H-like superfamily} {IPR027417; P-loop containing nucleoside triphosphate hydrolase} {IPR032675; Leucine-rich repeat domain superfamily} {IPR036397; Ribonuclease H superfamily}	A01	1471940	1475915	+
A01G00353	344.448	156.91	-1.13435	1.82076e-07	Down	1.23123e-08	390.268	210.838	-0.888328	3.7975e-05	*	4.22262e-06	363.687	259.017	-0.489649	0.0589971	*	0.0142206	415.1	290.906	-0.512909	0.0429907	*	0.0152042	414.731	303.523	-0.450372	0.0714622	*	0.0218325	[PATH:ko04626] Level1--Organismal Systems | Level2--Environmental adaptation | Level3--Plant-pathogen interaction	K13459	{GO:0005515; protein binding; molecular_function} {GO:0043531; ADP binding; molecular_function}	{IPR001611; Leucine-rich repeat} {IPR002182; NB-ARC} {IPR027417; P-loop containing nucleoside triphosphate hydrolase} {IPR032675; Leucine-rich repeat domain superfamily}	A01	1478655	1481300	+
A01G00355	NA	NA	NA	NA	NA	NA	NA	NA	NA	NA	NA	NA	NA	NA	NA	NA	NA	NA	NA	NA	NA	NA	NA	NA	NA	NA	NA	NA	NA	NA	NA	NA	NA	NA	A01	1483781	1484155	+
A01G00357	12.6224	4.65084	-1.44043	0.216096	*	0.0829075	14.3248	5.18351	-1.46651	0.193213	*	0.0736415	13.1462	7.23203	-0.862173	0.69197	*	0.404015	15.2405	40.6341	1.41479	0.0313024	Up	0.0105014	15.204	25.3576	0.73797	0.564106	*	0.327189	[PATH:ko04626] Level1--Organismal Systems | Level2--Environmental adaptation | Level3--Plant-pathogen interaction	K13459	{GO:0005515; protein binding; molecular_function} {GO:0043531; ADP binding; molecular_function}	{IPR001611; Leucine-rich repeat} {IPR002182; NB-ARC} {IPR027417; P-loop containing nucleoside triphosphate hydrolase} {IPR032675; Leucine-rich repeat domain superfamily}	A01	1489550	1492014	+
A01G00361	92.7309	94.8272	0.0322513	0.961923	*	0.915426	104.951	150.462	0.519683	0.137191	*	0.0477516	97.7386	80.6584	-0.277103	0.645007	*	0.359839	111.582	127.836	0.196193	0.69903	*	0.500176	111.504	94.9592	-0.23171	0.689257	*	0.449988	[PATH:ko04626] Level1--Organismal Systems | Level2--Environmental adaptation | Level3--Plant-pathogen interaction	K13459	{GO:0005515; protein binding; molecular_function} {GO:0043531; ADP binding; molecular_function}	{IPR001611; Leucine-rich repeat} {IPR002182; NB-ARC} {IPR003591; Leucine-rich repeat, typical subtype} {IPR027417; P-loop containing nucleoside triphosphate hydrolase} {IPR032675; Leucine-rich repeat domain superfamily}	A01	1499869	1502529	+
A01G00363	122.214	116.462	-0.0695421	0.913813	*	0.786755	138.762	127.144	-0.126154	0.824076	*	0.610149	129.788	141.555	0.125205	0.852418	*	0.615895	147.602	173.719	0.23504	0.498283	*	0.307899	147.488	174.974	0.246542	0.533016	*	0.301729	--	K17560	NA	{IPR004127; Prefoldin alpha-like} {IPR009053; Prefoldin}	A01	1504114	1506769	-
A01G00364	NA	NA	NA	NA	NA	NA	NA	NA	NA	NA	NA	NA	NA	NA	NA	NA	NA	NA	NA	NA	NA	NA	NA	NA	NA	NA	NA	NA	NA	NA	NA	NA	{GO:0003677; DNA binding; molecular_function} {GO:0006355; regulation of transcription, DNA-templated; biological_process}	{IPR003441; NAC domain} {IPR036093; NAC domain superfamily}	A01	1514735	1515472	-
A01G00365	NA	NA	NA	NA	NA	NA	NA	NA	NA	NA	NA	NA	NA	NA	NA	NA	NA	NA	NA	NA	NA	NA	NA	NA	NA	NA	NA	NA	NA	NA	NA	NA	NA	NA	A01	1515977	1517146	+
A01G00366	0.156679	3.08807	4.30083	0.516148	*	0.274842	0.115783	0.219756	0.924479	0.906652	*	0.820765	0.153394	1.48862	3.27866	0.695901	*	0.408355	0.1896	5.44189	4.84307	0.148706	*	0.0661695	0.184785	2.96341	4.00334	0.25289	*	0.107406	NA	NA	{GO:0005515; protein binding; molecular_function}	{IPR001611; Leucine-rich repeat} {IPR013210; Leucine-rich repeat-containing N-terminal, plant-type} {IPR032675; Leucine-rich repeat domain superfamily}	A01	1518709	1519926	-
A01G00367	42.3143	50.772	0.262888	0.685494	*	0.429589	48.0044	21.1882	-1.17991	0.107901	*	0.0352547	44.349	33.7655	-0.393351	0.74251	*	0.460674	51.1242	209.368	2.03397	1.73121e-17	Up	7.32258e-19	51.0549	193.173	1.91977	4.74505e-11	Up	2.11952e-12	--	K16812	NA	{IPR027329; TPX2, C-terminal} {IPR027330; TPX2 central domain}	A01	1522915	1527394	-
A01G00371	NA	NA	NA	NA	NA	NA	NA	NA	NA	NA	NA	NA	NA	NA	NA	NA	NA	NA	NA	NA	NA	NA	NA	NA	NA	NA	NA	NA	NA	NA	NA	NA	{GO:0006869; lipid transport; biological_process} {GO:0008289; lipid binding; molecular_function}	{IPR000528; Plant lipid transfer protein/Par allergen} {IPR036312; Bifunctional inhibitor/plant lipid transfer protein/seed storage helical domain superfamily}	A01	1530404	1531121	+
A01G00373	1.43932	3.27235	1.18494	0.724258	*	0.473744	1.65891	0.662243	-1.3248	0.803999	*	0.587122	1.50651	1.39796	-0.107882	0.984908	*	0.96189	1.73375	0.323454	-2.42226	0.602621	*	0.402845	1.76833	1.88652	0.0933394	0.981064	*	0.965596	--	K23047	{GO:0046872; metal ion binding; molecular_function}	{IPR000571; Zinc finger, CCCH-type} {IPR036855; Zinc finger, CCCH-type superfamily}	A01	1534435	1535454	+
A01G00376	0.156721	0.384071	1.29317	0.89262	*	0.751307	0.114173	0.216701	0.924479	0.906652	*	0.820765	NA	NA	NA	NA	NA	NA	NA	NA	NA	NA	NA	NA	NA	NA	NA	NA	NA	NA	--	K23047	{GO:0046872; metal ion binding; molecular_function}	{IPR000571; Zinc finger, CCCH-type} {IPR036855; Zinc finger, CCCH-type superfamily}	A01	1540121	1541146	+
A01G00380	81.0708	47.0758	-0.784197	0.0366128	*	0.00913854	92.2828	64.6143	-0.51421	0.3206	*	0.144473	85.773	54.1687	-0.663064	0.0860661	*	0.0226674	98.1049	79.2924	-0.307142	0.375844	*	0.211576	97.9847	83.808	-0.225467	0.743195	*	0.51617	NA	NA	NA	{IPR007529; Zinc finger, HIT-type}	A01	1552777	1554653	-
A01G00381	2285.88	2875.7	0.331166	0.0109255	*	0.00221538	2595.27	3369.27	0.37655	0.0118963	*	0.0025374	2422.58	2176.11	-0.154798	0.407026	*	0.176859	2760.55	4018.81	0.541812	4.85701e-07	*	5.88116e-08	2758.1	2302.77	-0.260308	0.0696816	*	0.0211735	[PATH:ko03050] Level1--Genetic Information Processing | Level2--Folding, sorting and degradation | Level3--Proteasome;[PATH:ko05169] Level1--Human Diseases | Level2--Infectious diseases: Viral | Level3--Epstein-Barr virus infection	K03028	{GO:0000502; proteasome complex; cellular_component} {GO:0030234; enzyme regulator activity; molecular_function} {GO:0042176; regulation of protein catabolic process; biological_process}	{IPR002015; Proteasome/cyclosome repeat} {IPR011989; Armadillo-like helical} {IPR016024; Armadillo-type fold} {IPR016643; 26S proteasome regulatory complex, non-ATPase subcomplex, Rpn1 subunit}	A01	1557491	1563807	-
A01G00384	54.8481	66.2124	0.271659	0.625191	*	0.369357	62.1411	104.933	0.755855	0.0288273	*	0.00714926	57.5841	76.4046	0.40799	0.500352	*	0.24034	66.1013	131.129	0.988233	0.00396575	*	0.00101981	66.0462	38.2846	-0.786711	0.0980632	*	0.0322574	NA	NA	{GO:0003677; DNA binding; molecular_function}	{IPR001005; SANT/Myb domain} {IPR006447; Myb domain, plants} {IPR009057; Homeobox-like domain superfamily} {IPR017930; Myb domain}	A01	1571186	1573236	-
A01G00388	22.9959	2.79935	-3.03822	0.00814204	Down	0.00157607	26.1748	3.93211	-2.73481	0.01037	Down	0.00216653	24.5526	2.40211	-3.3535	0.00315493	Down	0.000459161	27.8474	1.22104	-4.51136	0.000208543	Down	3.95148e-05	27.7953	1.82068	-3.93229	0.000695919	Down	0.000105353	NA	NA	NA	NA	A01	1582865	1583241	+
A01G00390	40.9496	12.8574	-1.67125	0.00515548	Down	0.000929588	46.6978	22.3621	-1.0623	0.0541121	*	0.0152227	43.9274	15.5672	-1.49661	0.0159747	Down	0.00299023	49.6487	21.923	-1.17931	0.0383647	Down	0.0133223	49.6942	26.0638	-0.931033	0.120728	*	0.041737	--	K09510	{GO:0006457; protein folding; biological_process} {GO:0051082; unfolded protein binding; molecular_function}	{IPR001623; DnaJ domain} {IPR002939; Chaperone DnaJ, C-terminal} {IPR008971; HSP40/DnaJ peptide-binding} {IPR018253; DnaJ domain, conserved site} {IPR036869; Chaperone J-domain superfamily}	A01	1588213	1590221	+
A01G00391	363.824	950.664	1.38569	2.48691e-10	Up	1.12738e-11	413.635	1059.63	1.35714	2.65619e-14	Up	9.51432e-16	386.677	605.157	0.646181	0.0115022	*	0.0020334	440.118	349.968	-0.330669	0.207861	*	0.0995838	439.876	496.682	0.175227	0.736658	*	0.500996	[PATH:ko03320] Level1--Organismal Systems | Level2--Endocrine system | Level3--PPAR signaling pathway;[PATH:ko04024] Level1--Environmental Information Processing | Level2--Signal transduction | Level3--cAMP signaling pathway;[PATH:ko04146] Level1--Cellular Processes | Level2--Transport and catabolism | Level3--Peroxisome;[PATH:ko01110] Level1--Metabolism | Level2--Global and overview maps | Level…	K00232	{GO:0003997; acyl-CoA oxidase activity; molecular_function} {GO:0005777; peroxisome; cellular_component} {GO:0006631; fatty acid metabolic process; biological_process} {GO:0006635; fatty acid beta-oxidation; biological_process} {GO:0016627; oxidoreductase activity, acting on the CH-CH group of donors; molecular_function} {GO:0055114; oxidation-reduction process; biological_process} {GO:0071949; F…	{IPR002655; Acyl-CoA oxidase, C-terminal} {IPR006091; Acyl-CoA oxidase/dehydrogenase, central domain} {IPR009075; Acyl-CoA dehydrogenase/oxidase C-terminal} {IPR009100; Acyl-CoA dehydrogenase/oxidase, N-terminal and middle domain superfamily} {IPR012258; Acyl-CoA oxidase} {IPR036250; Acyl-CoA dehydrogenase-like, C-terminal}	A01	1590624	1595132	-
A01G00394	2.17305	0.420936	-2.36805	0.741034	*	0.492417	2.16828	0.166747	-3.70082	0.592449	*	0.348151	2.09179	0.360402	-2.53706	0.759846	*	0.479084	2.47433	2.7551	0.155068	0.967869	*	0.938513	2.31419	0.158596	-3.86708	0.563801	*	0.32694	[PATH:ko03320] Level1--Organismal Systems | Level2--Endocrine system | Level3--PPAR signaling pathway;[PATH:ko04024] Level1--Environmental Information Processing | Level2--Signal transduction | Level3--cAMP signaling pathway;[PATH:ko04146] Level1--Cellular Processes | Level2--Transport and catabolism | Level3--Peroxisome;[PATH:ko01110] Level1--Metabolism | Level2--Global and overview maps | Level…	K00232	{GO:0016627; oxidoreductase activity, acting on the CH-CH group of donors; molecular_function} {GO:0055114; oxidation-reduction process; biological_process}	{IPR006091; Acyl-CoA oxidase/dehydrogenase, central domain} {IPR009075; Acyl-CoA dehydrogenase/oxidase C-terminal} {IPR009100; Acyl-CoA dehydrogenase/oxidase, N-terminal and middle domain superfamily} {IPR036250; Acyl-CoA dehydrogenase-like, C-terminal}	A01	1602209	1604980	-
A01G00396	0.120147	0.492893	2.03647	0.828232	*	0.61461	0.155954	0.845996	2.43953	0.768497	*	0.541188	NA	NA	NA	NA	NA	NA	NA	NA	NA	NA	NA	NA	NA	NA	NA	NA	NA	NA	NA	NA	NA	NA	A01	1610481	1611095	-
A01G00398	292.752	142.664	-1.03706	4.09431e-05	Down	4.28653e-06	331.892	200.549	-0.72676	0.00240398	*	0.000411154	311.047	192.361	-0.693314	0.0889403	*	0.0235801	353.234	197.33	-0.840011	0.000467789	*	9.60864e-05	352.872	294.478	-0.260984	0.404255	*	0.202864	NA	NA	{GO:0005515; protein binding; molecular_function}	{IPR000225; Armadillo} {IPR011989; Armadillo-like helical} {IPR016024; Armadillo-type fold}	A01	1619258	1621847	-
A01G00399	0.160889	9.68281	5.91129	0.00192573	Up	0.000305454	0.178558	5.63378	4.97964	0.145987	*	0.0515921	0.16514	4.76089	4.84947	0.427312	*	0.189659	0.190524	6.38908	5.06756	0.111653	*	0.046852	0.176011	1.49307	3.08455	0.677072	*	0.435532	NA	NA	NA	{IPR013083; Zinc finger, RING/FYVE/PHD-type} {IPR027370; RING-type zinc-finger, LisH dimerisation motif}	A01	1621898	1622836	-
A01G00401	53.8263	23.0592	-1.22297	0.0133603	Down	0.00278777	60.8719	31.9392	-0.930449	0.0522356	*	0.0145912	57.0675	37.8722	-0.591529	0.294035	*	0.111743	64.7455	40.9993	-0.659182	0.178346	*	0.082498	64.6759	44.7066	-0.532741	0.315496	*	0.144042	--	K03452	{GO:0005515; protein binding; molecular_function} {GO:0008270; zinc ion binding; molecular_function}	{IPR002885; Pentatricopeptide repeat} {IPR011990; Tetratricopeptide-like helical domain superfamily} {IPR032867; DYW domain}	A01	1632518	1634194	-
A01G00403	719.485	496.041	-0.536504	0.000527681	*	7.15536e-05	816.298	657.887	-0.311257	0.122916	*	0.0415482	762.432	597.387	-0.351945	0.0192169	*	0.00371378	868.443	702.418	-0.306101	0.0143076	*	0.00430618	867.713	650.131	-0.416488	0.00595983	*	0.0011863	NA	NA	NA	NA	A01	1638895	1643635	+
A01G00405	21.0305	0.202324	-6.69968	3.02018e-05	Down	3.07003e-06	23.9166	0.178278	-7.06774	6.99797e-06	Down	6.74842e-07	22.3203	1.78097	-3.64762	0.0122286	Down	0.00218324	25.6563	4.67651	-2.45581	0.176127	*	0.0812004	25.4492	0.168412	-7.23948	4.33657e-06	Down	4.02011e-07	NA	NA	NA	NA	A01	1645520	1647470	+
A01G00407	537.564	469.703	-0.194687	0.325957	*	0.142591	610.577	572.523	-0.092838	0.727037	*	0.486769	569.607	445.129	-0.355744	0.0255874	*	0.00520097	649.405	533.789	-0.282851	0.0614159	*	0.0230954	648.861	489.764	-0.405822	0.00834109	*	0.00174173	NA	NA	NA	{IPR001251; CRAL-TRIO lipid binding domain} {IPR011074; CRAL/TRIO, N-terminal domain} {IPR036273; CRAL/TRIO, N-terminal domain superfamily} {IPR036865; CRAL-TRIO lipid binding domain superfamily}	A01	1649400	1652690	+
A01G00409	366.501	309.016	-0.246132	0.396033	*	0.187027	415.96	397.156	-0.066739	0.906652	*	0.7601	388.634	299.927	-0.373802	0.179161	*	0.057719	442.438	414.317	-0.0947408	0.778918	*	0.604589	441.917	320.573	-0.463122	0.0743244	*	0.0229057	[PATH:ko01100] Level1--Metabolism | Level2--Global and overview maps | Level3--Metabolic pathways;[PATH:ko04260] Level1--Organismal Systems | Level2--Circulatory system | Level3--Cardiac muscle contraction;[PATH:ko04714] Level1--Organismal Systems | Level2--Environmental adaptation | Level3--Thermogenesis;[PATH:ko00190] Level1--Metabolism | Level2--Energy metabolism | Level3--Oxidative phosphoryl…	K00411	{GO:0008121; ubiquinol-cytochrome-c reductase activity; molecular_function} {GO:0016020; membrane; cellular_component} {GO:0016491; oxidoreductase activity; molecular_function} {GO:0051537; 2 iron, 2 sulfur cluster binding; molecular_function} {GO:0055114; oxidation-reduction process; biological_process}	{IPR004192; Cytochrome b-c1 complex subunit Rieske, transmembrane domain} {IPR005805; Rieske iron-sulphur protein, C-terminal} {IPR006317; Ubiquinol-cytochrome c reductase, iron-sulphur subunit} {IPR017941; Rieske [2Fe-2S] iron-sulphur domain} {IPR036922; Rieske [2Fe-2S] iron-sulphur domain superfamily}	A01	1654384	1656382	-
A01G00411	39.3217	82.8229	1.0747	0.00361277	Up	0.000618904	44.7117	65.3559	0.547666	0.282445	*	0.121353	42.0439	100.015	1.25024	0.000528765	Up	6.14152e-05	47.5773	87.7513	0.883148	0.0243999	*	0.00790239	47.5668	106.215	1.15896	0.00061482	Up	9.17306e-05	NA	NA	NA	{IPR019275; Protein of unknown function DUF2301}	A01	1657414	1659862	-
A01G00412	118.661	80.2209	-0.564799	0.260018	*	0.10545	134.188	108.153	-0.311177	0.545574	*	0.307178	125.372	111.579	-0.168146	0.840176	*	0.599471	142.711	139.56	-0.0322064	0.956314	*	0.918421	142.558	240.384	0.753793	0.0221687	*	0.00541347	NA	NA	{GO:0003676; nucleic acid binding; molecular_function}	{IPR000504; RNA recognition motif domain} {IPR007201; Mei2/Mei2-like, C-terminal RNA recognition motif} {IPR012677; Nucleotide-binding alpha-beta plait domain superfamily} {IPR034453; MEI2-like, RNA recognition motif 1} {IPR034454; MEI2-like, RNA recognition motif 3} {IPR035979; RNA-binding domain superfamily}	A01	1661333	1666875	-
A01G00416	250.567	253.896	0.0190412	0.966867	*	0.934903	284.879	241.017	-0.241213	0.465114	*	0.243452	266.548	167.44	-0.670751	0.0215679	*	0.00425151	303.065	145.007	-1.0635	1.78336e-05	Down	2.77884e-06	302.774	157.791	-0.940224	0.000307651	*	4.26208e-05	NA	NA	NA	{IPR017877; Myb-like domain}	A01	1691461	1694047	+
A01G00418	316.789	198.767	-0.672441	0.00100295	*	0.00014674	359.076	243.487	-0.560446	0.0289356	*	0.00718339	336.323	299.408	-0.167735	0.677657	*	0.389725	382.019	264.651	-0.529554	0.0151063	*	0.00457884	381.553	367.48	-0.0542178	0.896789	*	0.741834	[PATH:ko04144] Level1--Cellular Processes | Level2--Transport and catabolism | Level3--Endocytosis	K12489	{GO:0005096; GTPase activator activity; molecular_function} {GO:0005515; protein binding; molecular_function} {GO:0005737; cytoplasm; cellular_component}	{IPR001164; Arf GTPase activating protein} {IPR001849; Pleckstrin homology domain} {IPR002110; Ankyrin repeat} {IPR004148; BAR domain} {IPR020683; Ankyrin repeat-containing domain} {IPR027267; AH/BAR domain superfamily} {IPR035670; Plant AGD1/2/3/4, BAR domain} {IPR036770; Ankyrin repeat-containing domain superfamily} {IPR037278; ARFGAP/RecO-like zinc finger} {IPR038508; ArfGAP domain superfamily}	A01	1702908	1710610	+
A01G00422	1041.84	246.493	-2.07952	5.32706e-08	Down	3.33471e-09	1183.24	193.383	-2.6132	4.24767e-22	Down	8.37858e-24	1103.63	62.7989	-4.13537	2.52775e-39	Down	9.38596e-42	1258.8	54.3641	-4.53325	6.93644e-58	Down	3.72765e-60	1257.58	128.148	-3.29476	5.7995e-26	Down	6.98149e-28	[PATH:ko04075] Level1--Environmental Information Processing | Level2--Signal transduction | Level3--Plant hormone signal transduction	K13464	NA	{IPR010399; Tify domain}	A01	1717749	1718695	+
A01G00424	11.1491	0.704077	-3.98506	0.0238201	Down	0.00546626	12.7367	2.29992	-2.46933	0.0486644	Down	0.0133981	11.7272	1.51497	-2.9525	0.0522613	*	0.0122738	13.5502	1.23807	-3.45215	0.0107468	Down	0.00311954	13.5648	1.29234	-3.39181	0.0489894	Down	0.0138624	NA	NA	NA	{IPR004182; GRAM domain} {IPR011993; PH-like domain superfamily}	A01	1725128	1727790	+
A01G00426	NA	NA	NA	NA	NA	NA	NA	NA	NA	NA	NA	NA	NA	NA	NA	NA	NA	NA	NA	NA	NA	NA	NA	NA	NA	NA	NA	NA	NA	NA	NA	NA	NA	NA	A01	1734731	1735150	-
A01G00427	10.3681	9.49241	-0.127311	0.943284	*	0.862123	11.7236	12.7585	0.122046	0.929328	*	0.861758	11.097	10.7958	-0.0397044	0.984908	*	0.958664	12.4659	14.4432	0.212404	0.874348	*	0.73876	12.4637	10.5674	-0.238109	0.903131	*	0.784765	NA	NA	NA	NA	A01	1738544	1739349	-
A01G00429	NA	NA	NA	NA	NA	NA	NA	NA	NA	NA	NA	NA	NA	NA	NA	NA	NA	NA	NA	NA	NA	NA	NA	NA	NA	NA	NA	NA	NA	NA	[PATH:ko04142] Level1--Cellular Processes | Level2--Transport and catabolism | Level3--Lysosome	K19363	NA	{IPR006629; LPS-induced tumour necrosis factor alpha factor}	A01	1742723	1746030	+
A01G00432	359.303	135.946	-1.40217	0.000122167	Down	1.42224e-05	406.994	103.353	-1.97743	1.52832e-08	Down	1.00846e-09	380.189	159.085	-1.25692	3.11916e-05	Down	2.71067e-06	432.979	51.5881	-3.06919	2.48957e-21	Down	8.0013e-23	432.416	173.83	-1.31474	0.000113046	Down	1.41195e-05	NA	NA	{GO:0005515; protein binding; molecular_function} {GO:0005622; intracellular; cellular_component} {GO:0008270; zinc ion binding; molecular_function}	{IPR000315; B-box-type zinc finger} {IPR010402; CCT domain}	A01	1771631	1774129	+
A01G00438	62.488	104.596	0.743179	0.259834	*	0.105327	71.0154	119.133	0.74637	0.254409	*	0.105551	66.2568	106.898	0.69009	0.333342	*	0.132953	75.4653	146.81	0.96007	0.0624592	*	0.0235549	75.3836	225.3	1.57952	0.000665172	Up	0.000100219	NA	NA	{GO:0005515; protein binding; molecular_function}	{IPR001611; Leucine-rich repeat} {IPR013210; Leucine-rich repeat-containing N-terminal, plant-type} {IPR032675; Leucine-rich repeat domain superfamily}	A01	1791502	1794791	+
A01G00440	305.382	365.233	0.258201	0.243465	*	0.0966635	346.818	434.742	0.325982	0.097957	*	0.0312504	324.538	399.604	0.300183	0.277601	*	0.103414	368.819	534.644	0.535664	0.0012374	*	0.000278968	368.457	355.559	-0.0514066	0.897624	*	0.765957	[PATH:ko01110] Level1--Metabolism | Level2--Global and overview maps | Level3--Biosynthesis of secondary metabolites;[PATH:ko01200] Level1--Metabolism | Level2--Global and overview maps | Level3--Carbon metabolism;[PATH:ko00010] Level1--Metabolism | Level2--Carbohydrate metabolism | Level3--Glycolysis / Gluconeogenesis;[PATH:ko01120] Level1--Metabolism | Level2--Global and overview maps | Level3-…	K00162	{GO:0003824; catalytic activity; molecular_function}	{IPR005475; Transketolase-like, pyrimidine-binding domain} {IPR009014; Transketolase C-terminal/Pyruvate-ferredoxin oxidoreductase domain II} {IPR029061; Thiamin diphosphate-binding fold} {IPR033248; Transketolase, C-terminal domain}	A01	1795995	1800029	-
A01G00441	NA	NA	NA	NA	NA	NA	NA	NA	NA	NA	NA	NA	0.145653	0.949021	2.7039	0.7727	*	0.498368	0.194606	30.4069	7.2877	7.77146e-06	Up	1.13741e-06	0.193509	16.7058	6.43181	0.0251404	Up	0.00628074	--	K15382	{GO:0016021; integral component of membrane; cellular_component}	{IPR004316; SWEET sugar transporter}	A01	1821545	1824691	+
A01G00447	116.489	72.2468	-0.689187	0.0444971	*	0.0115299	132.366	80.8532	-0.711161	0.0745574	*	0.0224732	124.362	82.6951	-0.58867	0.178165	*	0.0573066	140.876	60.5804	-1.2175	0.000124009	Down	2.25188e-05	140.698	89.278	-0.656223	0.0627747	*	0.0186562	[PATH:ko04626] Level1--Organismal Systems | Level2--Environmental adaptation | Level3--Plant-pathogen interaction	K13430	{GO:0004672; protein kinase activity; molecular_function} {GO:0005524; ATP binding; molecular_function} {GO:0006468; protein phosphorylation; biological_process}	{IPR000719; Protein kinase domain} {IPR008271; Serine/threonine-protein kinase, active site} {IPR011009; Protein kinase-like domain superfamily} {IPR017441; Protein kinase, ATP binding site}	A01	1844555	1848849	-
A01G00449	444.848	150.244	-1.56601	1.27263e-16	Down	2.97636e-18	505.356	166.902	-1.5983	8.45728e-21	Down	1.80443e-22	472.57	136.514	-1.79148	1.65158e-25	Down	1.53097e-27	537.398	177.005	-1.6022	1.68402e-25	Down	4.18064e-27	537.18	128.006	-2.0692	2.23389e-30	Down	2.00737e-32	[PATH:ko04626] Level1--Organismal Systems | Level2--Environmental adaptation | Level3--Plant-pathogen interaction	K13430	{GO:0004672; protein kinase activity; molecular_function} {GO:0005524; ATP binding; molecular_function} {GO:0006468; protein phosphorylation; biological_process}	{IPR000719; Protein kinase domain} {IPR008271; Serine/threonine-protein kinase, active site} {IPR011009; Protein kinase-like domain superfamily} {IPR017441; Protein kinase, ATP binding site}	A01	1851129	1855405	-
A01G00451	656.083	813.872	0.310923	0.0273214	*	0.0064285	745.033	955.727	0.359293	0.00564021	*	0.00107851	696.831	902.454	0.373045	0.0487555	*	0.0113001	792.662	948.755	0.259329	0.033314	*	0.0112978	791.934	910.502	0.201282	0.238298	*	0.099426	NA	NA	{GO:0000413; protein peptidyl-prolyl isomerization; biological_process} {GO:0003755; peptidyl-prolyl cis-trans isomerase activity; molecular_function} {GO:0006457; protein folding; biological_process} {GO:0016787; hydrolase activity; molecular_function} {GO:0016810; hydrolase activity, acting on carbon-nitrogen (but not peptide) bonds; molecular_function}	{IPR002130; Cyclophilin-type peptidyl-prolyl cis-trans isomerase domain} {IPR006680; Amidohydrolase-related} {IPR011059; Metal-dependent hydrolase, composite domain superfamily} {IPR020892; Cyclophilin-type peptidyl-prolyl cis-trans isomerase, conserved site} {IPR029000; Cyclophilin-like domain superfamily} {IPR032466; Metal-dependent hydrolase}	A01	1863846	1873210	+
A01G00453	192.775	156.008	-0.305294	0.251308	*	0.100855	218.717	173.694	-0.332515	0.232405	*	0.0938508	204.717	132.718	-0.625273	0.0095868	*	0.00164701	232.607	273.338	0.232792	0.279486	*	0.144654	232.355	130.661	-0.830497	0.00328441	*	0.000600771	NA	NA	NA	{IPR002912; ACT domain}	A01	1874755	1877442	-
A01G00455	NA	NA	NA	NA	NA	NA	NA	NA	NA	NA	NA	NA	NA	NA	NA	NA	NA	NA	NA	NA	NA	NA	NA	NA	NA	NA	NA	NA	NA	NA	NA	NA	NA	NA	A01	1885534	1885776	+
A01G00456	NA	NA	NA	NA	NA	NA	NA	NA	NA	NA	NA	NA	NA	NA	NA	NA	NA	NA	NA	NA	NA	NA	NA	NA	NA	NA	NA	NA	NA	NA	NA	NA	NA	NA	A01	1885858	1887976	+
A01G00457	197.933	148.602	-0.413557	0.775214	*	0.537036	224.617	132.067	-0.766196	0.823588	*	0.609521	209.682	0.192553	-10.0887	1.42654e-06	Down	9.51768e-08	238.846	71.8384	-1.73325	0.0468132	Down	0.0167972	238.453	0.895157	-8.05735	1.4849e-05	Down	1.53059e-06	[PATH:ko04723] Level1--Organismal Systems | Level2--Nervous system | Level3--Retrograde endocannabinoid signaling;[PATH:ko01100] Level1--Metabolism | Level2--Global and overview maps | Level3--Metabolic pathways;[PATH:ko04714] Level1--Organismal Systems | Level2--Environmental adaptation | Level3--Thermogenesis;[PATH:ko00190] Level1--Metabolism | Level2--Energy metabolism | Level3--Oxidative phos…	K03936	{GO:0008137; NADH dehydrogenase (ubiquinone) activity; molecular_function} {GO:0016651; oxidoreductase activity, acting on NAD(P)H; molecular_function} {GO:0055114; oxidation-reduction process; biological_process}	{IPR001268; NADH:ubiquinone oxidoreductase, 30kDa subunit} {IPR020396; NADH:ubiquinone oxidoreductase, 30kDa subunit, conserved site} {IPR037232; NADH:ubiquinone oxidoreductase, 30kDa subunit superfamily}	A01	1888564	1890396	+
A01G00458	2.04042	1.2363	-0.722839	0.89262	*	0.742535	2.35456	1.2908	-0.867193	0.838295	*	0.651115	2.24021	4.17889	0.899485	0.824948	*	0.576878	2.50982	0.609289	-2.04239	0.574818	*	0.376197	2.51379	2.25562	-0.156337	0.97362	*	0.94089	NA	NA	NA	NA	A01	1890828	1891382	+
A01G00460	NA	NA	NA	NA	NA	NA	NA	NA	NA	NA	NA	NA	NA	NA	NA	NA	NA	NA	NA	NA	NA	NA	NA	NA	NA	NA	NA	NA	NA	NA	NA	NA	NA	NA	A01	1893360	1894669	-
A01G00461	NA	NA	NA	NA	NA	NA	NA	NA	NA	NA	NA	NA	NA	NA	NA	NA	NA	NA	NA	NA	NA	NA	NA	NA	NA	NA	NA	NA	NA	NA	NA	NA	NA	{IPR021109; Aspartic peptidase domain superfamily}	A01	1894970	1896150	+
A01G00463	685.195	386.185	-0.827223	0.0004527	*	6.03676e-05	778.172	431.728	-0.849967	0.000312902	*	4.22747e-05	725.902	436.721	-0.733061	0.00580224	*	0.000920156	828.085	442.798	-0.903132	6.58977e-06	*	9.52624e-07	827.447	289.358	-1.51581	8.47089e-10	Down	4.44955e-11	[PATH:ko01110] Level1--Metabolism | Level2--Global and overview maps | Level3--Biosynthesis of secondary metabolites;[PATH:ko01200] Level1--Metabolism | Level2--Global and overview maps | Level3--Carbon metabolism;[PATH:ko01120] Level1--Metabolism | Level2--Global and overview maps | Level3--Microbial metabolism in diverse environments;[PATH:ko01100] Level1--Metabolism | Level2--Global and overvi…	K00036	{GO:0004345; glucose-6-phosphate dehydrogenase activity; molecular_function} {GO:0006006; glucose metabolic process; biological_process} {GO:0050661; NADP binding; molecular_function} {GO:0055114; oxidation-reduction process; biological_process}	{IPR001282; Glucose-6-phosphate dehydrogenase} {IPR019796; Glucose-6-phosphate dehydrogenase, active site} {IPR022674; Glucose-6-phosphate dehydrogenase, NAD-binding} {IPR022675; Glucose-6-phosphate dehydrogenase, C-terminal} {IPR036291; NAD(P)-binding domain superfamily}	A01	1904395	1908765	-
A01G00466	41.186	24.6087	-0.742985	0.235205	*	0.092506	46.7362	22.4025	-1.06088	0.030343	Down	0.00760327	43.9234	9.19682	-2.25578	8.30004e-05	Down	7.92015e-06	49.7639	69.5706	0.483378	0.365405	*	0.203772	49.7765	16.3256	-1.60832	0.024656	Down	0.00613775	NA	NA	NA	{IPR025520; Domain of unknown function DUF4408}	A01	1917396	1918040	+
A01G00467	146.81	359.501	1.29205	4.3043e-11	Up	1.77691e-12	166.627	361.962	1.11922	3.23137e-09	Up	1.94161e-10	155.53	383.633	1.30253	1.73201e-12	Up	5.05605e-14	177.212	455.186	1.36098	1.00627e-12	Up	6.32704e-14	177.131	362.718	1.03403	5.99017e-06	Up	5.6982e-07	--	K03798	{GO:0004222; metalloendopeptidase activity; molecular_function} {GO:0005524; ATP binding; molecular_function} {GO:0006508; proteolysis; biological_process} {GO:0016020; membrane; cellular_component}	{IPR000642; Peptidase M41} {IPR003593; AAA+ ATPase domain} {IPR003959; ATPase, AAA-type, core} {IPR003960; ATPase, AAA-type, conserved site} {IPR005936; Peptidase, FtsH} {IPR027417; P-loop containing nucleoside triphosphate hydrolase} {IPR037219; Peptidase M41-like}	A01	1919101	1921840	-
A01G00469	16.6401	29.4485	0.823531	0.327752	*	0.143745	18.9783	25.0127	0.398314	0.730388	*	0.49084	17.6526	31.7714	0.847847	0.320986	*	0.126013	20.2073	54.0201	1.41862	0.0102293	Up	0.00294807	20.1894	53.655	1.41011	0.0184596	Up	0.00437884	NA	NA	{GO:0005524; ATP binding; molecular_function} {GO:0016021; integral component of membrane; cellular_component} {GO:0016887; ATPase activity; molecular_function} {GO:0042626; ATPase activity, coupled to transmembrane movement of substances; molecular_function} {GO:0055085; transmembrane transport; biological_process}	{IPR003439; ABC transporter-like} {IPR003593; AAA+ ATPase domain} {IPR011527; ABC transporter type 1, transmembrane domain} {IPR017871; ABC transporter, conserved site} {IPR027417; P-loop containing nucleoside triphosphate hydrolase} {IPR036640; ABC transporter type 1, transmembrane domain superfamily}	A01	1925675	1931926	-
A01G00472	1296.79	448.127	-1.53296	9.31652e-12	Down	3.57479e-13	1472.16	520.499	-1.49996	3.15066e-09	Down	1.88895e-10	1375.79	348.885	-1.97944	2.60932e-16	Down	5.13303e-18	1565.65	260.523	-2.58728	2.50035e-29	Down	5.00443e-31	1564.06	288.592	-2.43819	9.65135e-32	Down	8.10379e-34	NA	NA	NA	{IPR013210; Leucine-rich repeat-containing N-terminal, plant-type} {IPR024788; Malectin-like carbohydrate-binding domain} {IPR025875; Leucine rich repeat 4} {IPR032675; Leucine-rich repeat domain superfamily}	A01	1937458	1942372	+
A01G00474	909.866	822.884	-0.144966	0.709972	*	0.457606	1032.44	943.511	-0.129945	0.782382	*	0.560562	964.975	874.909	-0.141359	0.767882	*	0.488526	1098.53	661.988	-0.730692	0.00285941	*	0.000706411	1097.45	930.483	-0.23811	0.451923	*	0.237632	[PATH:ko05202] Level1--Human Diseases | Level2--Cancers: Overview | Level3--Transcriptional misregulation in cancer	K15188	NA	{IPR006671; Cyclin, N-terminal} {IPR013763; Cyclin-like} {IPR036915; Cyclin-like superfamily}	A01	1947868	1950450	+
A01G00475	NA	NA	NA	NA	NA	NA	NA	NA	NA	NA	NA	NA	NA	NA	NA	NA	NA	NA	NA	NA	NA	NA	NA	NA	NA	NA	NA	NA	NA	NA	NA	NA	NA	{IPR036915; Cyclin-like superfamily}	A01	1953105	1954395	+
A01G00476	0.14442	1.37331	3.24931	0.631374	*	0.375726	0.177855	4.76761	4.74449	0.0759794	*	0.0229741	0.145464	0.942398	2.69567	0.7727	*	0.499728	0.174423	1.39033	2.99477	0.623811	*	0.42325	0.181134	2.2503	3.63499	0.345715	*	0.163218	[PATH:ko03320] Level1--Organismal Systems | Level2--Endocrine system | Level3--PPAR signaling pathway;[PATH:ko04146] Level1--Cellular Processes | Level2--Transport and catabolism | Level3--Peroxisome;[PATH:ko04216] Level1--Cellular Processes | Level2--Cell growth and death | Level3--Ferroptosis;[PATH:ko01100] Level1--Metabolism | Level2--Global and overview maps | Level3--Metabolic pathways;[PATH…	K01897	{GO:0003824; catalytic activity; molecular_function}	{IPR000873; AMP-dependent synthetase/ligase} {IPR020845; AMP-binding, conserved site}	A01	1956315	1959890	+
A01G00478	0.120147	0.492893	2.03647	0.828232	*	0.61461	NA	NA	NA	NA	NA	NA	0.117459	0.423066	1.84873	0.868668	*	0.647261	0.169152	1.06151	2.64972	0.699974	*	0.50477	NA	NA	NA	NA	NA	NA	NA	NA	{GO:0003824; catalytic activity; molecular_function}	{IPR000873; AMP-dependent synthetase/ligase}	A01	1970179	1971438	+
A01G00480	1104.71	1477.48	0.419478	0.0729951	*	0.0209276	1255.22	1417.03	0.174933	0.51655	*	0.283833	1173.02	1077.6	-0.122402	0.635371	*	0.351033	1335.31	1116.84	-0.257746	0.163484	*	0.0741105	1334.08	988.248	-0.432896	0.0120077	*	0.00265318	[PATH:ko03320] Level1--Organismal Systems | Level2--Endocrine system | Level3--PPAR signaling pathway;[PATH:ko04146] Level1--Cellular Processes | Level2--Transport and catabolism | Level3--Peroxisome;[PATH:ko04216] Level1--Cellular Processes | Level2--Cell growth and death | Level3--Ferroptosis;[PATH:ko01100] Level1--Metabolism | Level2--Global and overview maps | Level3--Metabolic pathways;[PATH…	K01897	{GO:0003824; catalytic activity; molecular_function}	{IPR000873; AMP-dependent synthetase/ligase} {IPR020845; AMP-binding, conserved site}	A01	1979201	1987134	+
A01G00482	625.696	574.01	-0.124387	0.585536	*	0.333389	710.835	698.979	-0.0242667	0.916916	*	0.83924	664.029	595.183	-0.157915	0.620547	*	0.336858	756.159	571.633	-0.403599	0.00378403	*	0.00096767	755.555	711.32	-0.0870396	0.749642	*	0.523397	--	K05016	{GO:0005247; voltage-gated chloride channel activity; molecular_function} {GO:0006821; chloride transport; biological_process} {GO:0016020; membrane; cellular_component} {GO:0055085; transmembrane transport; biological_process}	{IPR001807; Chloride channel, voltage gated} {IPR002251; Chloride channel ClC-plant} {IPR014743; Chloride channel, core}	A01	1992089	1997360	+
A01G00483	20.8993	21.1806	0.0192929	0.983087	*	0.96795	23.7064	27.5693	0.217781	0.836096	*	0.630697	22.1281	17.73	-0.319686	0.78554	*	0.517036	25.2336	24.2355	-0.0582276	0.94114	*	0.894193	25.2149	22.4975	-0.164507	0.915004	*	0.804604	NA	NA	NA	{IPR005162; Retrotransposon gag domain}	A01	1997646	1998662	-
A01G00485	231.988	385.439	0.732453	0.00176432	*	0.000276536	264.038	453.32	0.779784	2.4157e-05	*	2.56653e-06	246.51	444.45	0.850377	0.000153383	*	1.5541e-05	280.935	348.464	0.310772	0.122571	*	0.0523908	280.689	389.123	0.471253	0.0217982	*	0.00531014	--	K09142	NA	{IPR003750; Putative RNA methyltransferase} {IPR012340; Nucleic acid-binding, OB-fold} {IPR029026; tRNA (guanine-N1-)-methyltransferase, N-terminal} {IPR029028; Alpha/beta knot methyltransferases}	A01	2004898	2009285	-
A01G00487	82.0449	157.888	0.944411	0.0151602	*	0.00322435	93.5443	186.734	0.997264	0.00137938	*	0.000220289	87.4585	127.238	0.540857	0.163524	*	0.051073	99.432	134.347	0.434187	0.195443	*	0.0922866	99.416	115.788	0.219934	0.73774	*	0.502506	NA	NA	NA	{IPR004360; Glyoxalase/fosfomycin resistance/dioxygenase domain} {IPR029068; Glyoxalase/Bleomycin resistance protein/Dihydroxybiphenyl dioxygenase} {IPR037523; Vicinal oxygen chelate (VOC) domain}	A01	2010867	2012705	-
A01G00488	NA	NA	NA	NA	NA	NA	NA	NA	NA	NA	NA	NA	NA	NA	NA	NA	NA	NA	NA	NA	NA	NA	NA	NA	NA	NA	NA	NA	NA	NA	NA	NA	NA	NA	A01	2015371	2015850	-
A01G00490	82.2249	105.904	0.365104	0.4039	*	0.192357	93.05	131.804	0.502318	0.165756	*	0.0605307	87.1102	110.186	0.339025	0.518335	*	0.253631	98.9802	197.522	0.9968	0.000591073	*	0.000124361	98.8977	118.828	0.264866	0.618007	*	0.376555	NA	NA	{GO:0005515; protein binding; molecular_function}	{IPR011990; Tetratricopeptide-like helical domain superfamily} {IPR013026; Tetratricopeptide repeat-containing domain} {IPR013105; Tetratricopeptide repeat 2} {IPR019734; Tetratricopeptide repeat}	A01	2018378	2021791	+
A01G00491	2.91902	6.48875	1.15246	0.5661	*	0.316414	3.33804	13.2312	1.98687	0.127142	*	0.043408	3.11612	10.83	1.7972	0.244742	*	0.087424	3.54856	7.373	1.05502	0.519487	*	0.326805	3.54147	10.321	1.54317	0.318014	*	0.145533	NA	NA	NA	{IPR023210; NADP-dependent oxidoreductase domain} {IPR036812; NADP-dependent oxidoreductase domain superfamily}	A01	2022788	2025395	-
A01G00492	NA	NA	NA	NA	NA	NA	NA	NA	NA	NA	NA	NA	NA	NA	NA	NA	NA	NA	NA	NA	NA	NA	NA	NA	NA	NA	NA	NA	NA	NA	--	K20347	NA	{IPR009038; GOLD domain}	A01	2025883	2027301	+
A01G00493	224.576	304.492	0.4392	0.0568012	*	0.0154489	255.582	391.675	0.615872	0.00795106	*	0.00159565	238.548	290.922	0.286351	0.297667	*	0.113612	271.793	454.8	0.742722	1.5634e-06	*	2.04305e-07	271.592	341.712	0.331344	0.142172	*	0.0513498	NA	NA	NA	{IPR024286; Domain of unknown function DUF3700} {IPR029055; Nucleophile aminohydrolases, N-terminal}	A01	2031634	2033577	+
A01G00494	799.364	1099.5	0.459916	0.0131859	*	0.00274726	907.578	1349.03	0.571826	0.00240214	*	0.000410775	848.402	886.232	0.0629364	0.913632	*	0.742144	965.357	1094.54	0.181189	0.532127	*	0.337802	964.542	1027.74	0.0915635	0.818476	*	0.623144	NA	NA	{GO:0008289; lipid binding; molecular_function}	{IPR002913; START domain} {IPR023393; START-like domain superfamily}	A01	2035785	2039266	+
A01G00496	3.42473	0.386937	-3.14582	0.415819	*	0.200506	3.98687	2.20526	-0.854309	0.84299	*	0.65977	3.7539	2.76196	-0.442699	0.918416	*	0.769574	4.2609	2.75834	-0.627357	0.823697	*	0.663277	4.26868	3.49949	-0.286647	0.927721	*	0.855719	--	K16075	{GO:0016020; membrane; cellular_component} {GO:0030001; metal ion transport; biological_process} {GO:0046873; metal ion transmembrane transporter activity; molecular_function} {GO:0055085; transmembrane transport; biological_process}	{IPR002523; Mg2+ transporter protein, CorA-like/Zinc transport protein ZntB} {IPR039204; Magnesium transporter MRS2-like}	A01	2040645	2044788	-
A01G00497	NA	NA	NA	NA	NA	NA	NA	NA	NA	NA	NA	NA	NA	NA	NA	NA	NA	NA	NA	NA	NA	NA	NA	NA	NA	NA	NA	NA	NA	NA	NA	NA	NA	{IPR005162; Retrotransposon gag domain}	A01	2046708	2047574	+
A01G00498	6.98881	2.88616	-1.2759	0.559425	*	0.311148	8.0655	4.31928	-0.900973	0.727076	*	0.48681	7.68277	5.78503	-0.409303	0.887144	*	0.698878	8.56971	3.05717	-1.48705	0.29242	*	0.153291	8.54009	2.97237	-1.52264	0.460569	*	0.24394	NA	NA	{GO:0004190; aspartic-type endopeptidase activity; molecular_function} {GO:0006508; proteolysis; biological_process}	{IPR001969; Aspartic peptidase, active site} {IPR021109; Aspartic peptidase domain superfamily}	A01	2047635	2049639	+
A01G00499	NA	NA	NA	NA	NA	NA	NA	NA	NA	NA	NA	NA	NA	NA	NA	NA	NA	NA	0.117087	0.196682	0.748289	0.915286	*	0.854498	0.108977	0.183665	0.753046	0.926129	*	0.853583	NA	NA	NA	NA	A01	2054077	2054658	+
A01G00501	487.28	565.3	0.214266	0.368014	*	0.168885	552.558	652.08	0.238924	0.28375	*	0.122156	516.755	624.932	0.274217	0.271015	*	0.100119	587.809	558.135	-0.074733	0.777132	*	0.598803	587.275	669.315	0.188648	0.444604	*	0.232264	NA	NA	NA	NA	A01	2062251	2064508	+
A01G00502	8.17582	5.45696	-0.583268	0.814538	*	0.586843	9.34871	7.12642	-0.39159	0.864511	*	0.692321	8.635	6.91172	-0.32115	0.918416	*	0.764524	9.92407	15.2584	0.620602	0.672537	*	0.472784	9.91606	13.1103	0.402861	0.844373	*	0.657293	NA	NA	NA	{IPR008637; HR-like lesion-inducer}	A01	2066091	2067719	+
A01G00503	186.554	195.435	0.0670908	0.89262	*	0.739392	212.222	248.636	0.228462	0.558312	*	0.318331	197.477	122.16	-0.692912	0.0288402	*	0.00599543	225.801	225.998	0.00126235	0.996357	*	0.994829	225.699	161.752	-0.480615	0.245632	*	0.103413	[PATH:ko00071] Level1--Metabolism | Level2--Lipid metabolism | Level3--Fatty acid degradation	K07517	{GO:0003824; catalytic activity; molecular_function}	{IPR001753; Enoyl-CoA hydratase/isomerase} {IPR029045; ClpP/crotonase-like domain superfamily}	A01	2072401	2073120	-
A01G00504	555.149	792.7	0.5139	0.00856048	*	0.00166852	631.268	826.168	0.388183	0.0115442	*	0.00245178	588.872	826.896	0.489753	0.000370475	*	4.13374e-05	671.474	743.595	0.147186	0.429647	*	0.252862	671.012	737.394	0.136096	0.65594	*	0.413002	[PATH:ko00071] Level1--Metabolism | Level2--Lipid metabolism | Level3--Fatty acid degradation	K07517	{GO:0003824; catalytic activity; molecular_function}	{IPR001753; Enoyl-CoA hydratase/isomerase} {IPR029045; ClpP/crotonase-like domain superfamily}	A01	2078816	2079535	-
A01G00505	NA	NA	NA	NA	NA	NA	NA	NA	NA	NA	NA	NA	NA	NA	NA	NA	NA	NA	NA	NA	NA	NA	NA	NA	NA	NA	NA	NA	NA	NA	NA	NA	{GO:0005515; protein binding; molecular_function}	{IPR011990; Tetratricopeptide-like helical domain superfamily}	A01	2080581	2080835	+
A01G00506	NA	NA	NA	NA	NA	NA	NA	NA	NA	NA	NA	NA	NA	NA	NA	NA	NA	NA	NA	NA	NA	NA	NA	NA	NA	NA	NA	NA	NA	NA	NA	NA	{GO:0003676; nucleic acid binding; molecular_function}	{IPR013087; Zinc finger C2H2-type} {IPR036236; Zinc finger C2H2 superfamily}	A01	2089845	2090465	+
A01G00508	16.0878	24.305	0.59529	0.473442	*	0.24194	18.3558	29.3205	0.67567	0.413071	*	0.205462	16.9063	20.2291	0.258875	0.880746	*	0.686067	19.5306	30.1903	0.628349	0.379696	*	0.214499	19.5034	49.5123	1.34406	0.0143578	Up	0.00327004	NA	NA	{GO:0016491; oxidoreductase activity; molecular_function} {GO:0055114; oxidation-reduction process; biological_process}	{IPR020471; Aldo/keto reductase} {IPR023210; NADP-dependent oxidoreductase domain} {IPR036812; NADP-dependent oxidoreductase domain superfamily}	A01	2097037	2100876	+
A01G00509	31.1259	53.7849	0.789087	0.113786	*	0.036419	35.1041	43.8214	0.319998	0.661229	*	0.413686	33.083	33.3302	0.0107394	0.992139	*	0.983021	37.3332	32.8743	-0.183496	0.798558	*	0.633044	37.3207	31.8867	-0.227018	0.816807	*	0.62105	NA	NA	{GO:0046872; metal ion binding; molecular_function}	{IPR000306; FYVE zinc finger} {IPR000408; Regulator of chromosome condensation, RCC1} {IPR009091; Regulator of chromosome condensation 1/beta-lactamase-inhibitor protein II} {IPR011011; Zinc finger, FYVE/PHD-type} {IPR011993; PH-like domain superfamily} {IPR013083; Zinc finger, RING/FYVE/PHD-type} {IPR013591; Brevis radix (BRX) domain} {IPR017455; Zinc finger, FYVE-related} {IPR027988; Transcript…	A01	2104377	2108441	+
A01G00510	1934.26	981.412	-0.978852	1.6115e-12	*	5.66296e-14	2195.34	1204.43	-0.866099	2.73764e-09	*	1.62832e-10	2048.7	1956.54	-0.0664041	0.893456	*	0.708591	2335.71	1429.97	-0.70788	5.91516e-09	*	5.54665e-10	2333.68	1739.44	-0.42398	0.310033	*	0.140804	[PATH:ko03010] Level1--Genetic Information Processing | Level2--Translation | Level3--Ribosome	K02875	{GO:0003723; RNA binding; molecular_function} {GO:0003735; structural constituent of ribosome; molecular_function} {GO:0005622; intracellular; cellular_component} {GO:0005840; ribosome; cellular_component} {GO:0006412; translation; biological_process}	{IPR002784; Ribosomal protein L14e domain} {IPR008991; Translation protein SH3-like domain superfamily} {IPR014722; Ribosomal protein L2, domain 2} {IPR039660; Ribosomal protein L14}	A01	2109196	2110806	-
A01G00511	1039.15	3355.92	1.69131	3.03922e-07	Up	2.14406e-08	1180.06	2699.17	1.19365	0.000956486	Up	0.000146312	1101.05	2527.16	1.19864	0.00123972	Up	0.000160021	1256.01	2215.25	0.818619	0.0250706	*	0.00815169	1255.28	2011.72	0.680423	0.102061	*	0.0338773	--	K00574	NA	{IPR029063; S-adenosyl-L-methionine-dependent methyltransferase} {IPR036188; FAD/NAD(P)-binding domain superfamily}	A01	2112111	2120712	-
A01G00514	0.117388	0.465903	1.98875	0.831777	*	0.623164	NA	NA	NA	NA	NA	NA	NA	NA	NA	NA	NA	NA	NA	NA	NA	NA	NA	NA	0.108977	0.183665	0.753046	0.926129	*	0.853583	NA	NA	NA	{IPR014770; Munc13 homology 1} {IPR014772; Mammalian uncoordinated homology 13, domain 2}	A01	2136534	2140773	+
A01G00516	NA	NA	NA	NA	NA	NA	NA	NA	NA	NA	NA	NA	NA	NA	NA	NA	NA	NA	NA	NA	NA	NA	NA	NA	NA	NA	NA	NA	NA	NA	NA	NA	NA	{IPR000095; CRIB domain}	A01	2143029	2145262	-
A01G00517	241.692	382.118	0.660846	0.233639	*	0.0916519	273.848	176.409	-0.634449	0.330377	*	0.15043	255.18	418.767	0.714629	0.356689	*	0.146154	291.619	1953.17	2.74366	1.29531e-20	Up	4.38546e-22	291.361	865.353	1.57048	5.51521e-06	Up	5.20521e-07	--	K00574	{GO:0016491; oxidoreductase activity; molecular_function} {GO:0055114; oxidation-reduction process; biological_process}	{IPR002937; Amine oxidase} {IPR029063; S-adenosyl-L-methionine-dependent methyltransferase} {IPR036188; FAD/NAD(P)-binding domain superfamily}	A01	2180798	2188448	+
A01G00519	1.72748	0.660322	-1.38742	0.782915	*	0.549272	2.01154	2.27611	0.178268	0.968719	*	0.929442	1.87302	1.9451	0.0544743	0.987908	*	0.974835	2.14175	2.13429	-0.0050336	0.998424	*	0.997586	1.98437	0.157116	-3.65878	0.517497	*	0.288958	NA	NA	NA	NA	A01	2188728	2189063	-
A01G00520	23.611	28.2237	0.257446	0.831777	*	0.621007	27.0022	42.1589	0.642757	0.318087	*	0.142902	25.1526	32.0533	0.349768	0.765038	*	0.484697	28.7519	46.8133	0.703263	0.191802	*	0.0902155	28.7185	29.9263	0.0594311	0.954737	*	0.90435	NA	NA	NA	{IPR006904; Protein of unknown function DUF716 (TMEM45)}	A01	2189633	2190502	-
A01G00521	0.288571	0.588034	1.02697	0.921084	*	0.799696	0.352963	0.977898	1.47017	0.838702	*	0.651905	0.343062	1.13474	1.72582	0.876096	*	0.665709	0.374424	0.918849	1.29515	0.836949	*	0.689043	0.373426	0.902906	1.27375	0.843636	*	0.656171	NA	NA	NA	NA	A01	2192001	2193471	+
A01G00523	361.336	235.357	-0.618491	0.00572491	*	0.00105014	409.26	252.859	-0.694685	0.000492988	*	7.01721e-05	382.601	273.521	-0.48419	0.0219528	*	0.00434049	435.347	262.256	-0.73119	7.87869e-06	*	1.15434e-06	434.921	295.311	-0.55852	0.00354582	*	0.000655926	[PATH:ko03040] Level1--Genetic Information Processing | Level2--Transcription | Level3--Spliceosome;[PATH:ko04120] Level1--Genetic Information Processing | Level2--Folding, sorting and degradation | Level3--Ubiquitin mediated proteolysis	K10599	{GO:0004842; ubiquitin-protein transferase activity; molecular_function} {GO:0005515; protein binding; molecular_function} {GO:0016567; protein ubiquitination; biological_process}	{IPR001680; WD40 repeat} {IPR003613; U box domain} {IPR013083; Zinc finger, RING/FYVE/PHD-type} {IPR013915; Pre-mRNA-splicing factor 19} {IPR017986; WD40-repeat-containing domain} {IPR036322; WD40-repeat-containing domain superfamily}	A01	2198897	2203113	+
A01G00524	NA	NA	NA	NA	NA	NA	NA	NA	NA	NA	NA	NA	NA	NA	NA	NA	NA	NA	NA	NA	NA	NA	NA	NA	NA	NA	NA	NA	NA	NA	NA	NA	{GO:0043531; ADP binding; molecular_function}	{IPR002182; NB-ARC} {IPR027417; P-loop containing nucleoside triphosphate hydrolase} {IPR032675; Leucine-rich repeat domain superfamily}	A01	2238671	2240013	-
A01G00526	1.01133	0.174299	-2.53662	0.766241	*	0.523102	1.18575	0.158476	-2.90347	0.709429	*	0.464598	1.08895	0.167165	-2.7036	0.7727	*	0.496122	1.40282	0.322873	-2.11929	0.680608	*	0.481215	1.27823	0.151599	-3.07581	0.679085	*	0.438753	[PATH:ko05133] Level1--Human Diseases | Level2--Infectious diseases: Bacterial | Level3--Pertussis;[PATH:ko05170] Level1--Human Diseases | Level2--Infectious diseases: Viral | Level3--Human immunodeficiency virus 1 infection;[PATH:ko04722] Level1--Organismal Systems | Level2--Nervous system | Level3--Neurotrophin signaling pathway;[PATH:ko05145] Level1--Human Diseases | Level2--Infectious disease…	K04733	{GO:0004672; protein kinase activity; molecular_function} {GO:0005524; ATP binding; molecular_function} {GO:0006468; protein phosphorylation; biological_process}	{IPR000719; Protein kinase domain} {IPR008271; Serine/threonine-protein kinase, active site} {IPR011009; Protein kinase-like domain superfamily}	A01	2240772	2248659	+
A01G00528	492.656	300.864	-0.711471	0.000752924	*	0.000106436	558.621	352.568	-0.66397	0.000203389	*	2.64075e-05	522.756	456.376	-0.195914	0.544182	*	0.273094	594.376	390.581	-0.605756	0.00246338	*	0.000597851	593.728	508.385	-0.22388	0.503353	*	0.277378	NA	NA	{GO:0008270; zinc ion binding; molecular_function}	{IPR011016; Zinc finger, RING-CH-type} {IPR013083; Zinc finger, RING/FYVE/PHD-type}	A01	2250966	2255579	+
A01G00529	385.235	398.562	0.0490637	0.920664	*	0.797538	438.235	430.432	-0.0259198	0.937547	*	0.87745	409.641	325.172	-0.333159	0.160126	*	0.0497101	466.064	351.9	-0.40536	0.0435557	*	0.0154349	465.759	339.299	-0.457028	0.037888	*	0.0101687	[PATH:ko05133] Level1--Human Diseases | Level2--Infectious diseases: Bacterial | Level3--Pertussis;[PATH:ko05170] Level1--Human Diseases | Level2--Infectious diseases: Viral | Level3--Human immunodeficiency virus 1 infection;[PATH:ko04722] Level1--Organismal Systems | Level2--Nervous system | Level3--Neurotrophin signaling pathway;[PATH:ko05145] Level1--Human Diseases | Level2--Infectious disease…	K04733	{GO:0004672; protein kinase activity; molecular_function} {GO:0005524; ATP binding; molecular_function} {GO:0006468; protein phosphorylation; biological_process}	{IPR000719; Protein kinase domain} {IPR001245; Serine-threonine/tyrosine-protein kinase, catalytic domain} {IPR008271; Serine/threonine-protein kinase, active site} {IPR011009; Protein kinase-like domain superfamily}	A01	2256674	2259713	-
A01G00532	153.704	130.706	-0.233824	0.62863	*	0.372673	174.955	180.615	0.0459322	0.906652	*	0.813245	163.457	145.165	-0.171216	0.693345	*	0.405229	186.113	211.623	0.185316	0.478587	*	0.291624	185.956	168.616	-0.141218	0.726256	*	0.487624	[PATH:ko03015] Level1--Genetic Information Processing | Level2--Translation | Level3--mRNA surveillance pathway;[PATH:ko05164] Level1--Human Diseases | Level2--Infectious diseases: Viral | Level3--Influenza A	K14404	{GO:0046872; metal ion binding; molecular_function}	{IPR000571; Zinc finger, CCCH-type} {IPR036855; Zinc finger, CCCH-type superfamily}	A01	2262454	2265453	-
A01G00533	34.7101	29.148	-0.251959	0.819843	*	0.600236	39.0407	36.1749	-0.109988	0.906652	*	0.775118	36.6374	41.4745	0.178906	0.870013	*	0.651714	41.5342	62.7698	0.595772	0.168649	*	0.0769005	41.4863	46.1491	0.153667	0.862283	*	0.692777	--	K15032	{GO:0003690; double-stranded DNA binding; molecular_function} {GO:0006355; regulation of transcription, DNA-templated; biological_process}	{IPR003690; Transcription termination factor, mitochondrial/chloroplastic} {IPR038538; MTERF superfamily, mitochondrial/chloroplastic}	A01	2267673	2269700	-
A01G00534	3.54649	5.16959	0.543658	0.821812	*	0.602852	3.99484	8.07779	1.01582	0.592259	*	0.347858	3.71636	11.9269	1.68225	0.188215	*	0.0616316	4.25545	22.998	2.43412	0.00614866	Up	0.00166762	4.24334	21.3285	2.32951	0.0241255	Up	0.00598326	--	K15032	{GO:0003690; double-stranded DNA binding; molecular_function} {GO:0006355; regulation of transcription, DNA-templated; biological_process}	{IPR003690; Transcription termination factor, mitochondrial/chloroplastic} {IPR038538; MTERF superfamily, mitochondrial/chloroplastic}	A01	2271079	2272224	-
A01G00535	3.8517	1.46142	-1.39813	0.570001	*	0.319474	4.3544	2.93484	-0.569194	0.836096	*	0.633155	4.10915	6.63715	0.691723	0.778742	*	0.50927	4.63379	2.13787	-1.11602	0.635063	*	0.435324	4.63351	4.64152	0.00249221	0.998963	*	0.998282	NA	NA	{GO:0003690; double-stranded DNA binding; molecular_function} {GO:0006355; regulation of transcription, DNA-templated; biological_process}	{IPR003690; Transcription termination factor, mitochondrial/chloroplastic} {IPR038538; MTERF superfamily, mitochondrial/chloroplastic}	A01	2274093	2274404	-
A01G00536	7.36916	9.33891	0.341753	0.85175	*	0.648262	8.35736	19.5333	1.22482	0.14312	*	0.0503096	7.79492	16.0627	1.04311	0.297252	*	0.113408	8.88131	30.2115	1.76625	0.00607352	Up	0.0016451	8.86851	20.6373	1.21849	0.199649	*	0.0789615	--	K15032	{GO:0003690; double-stranded DNA binding; molecular_function} {GO:0006355; regulation of transcription, DNA-templated; biological_process}	{IPR003690; Transcription termination factor, mitochondrial/chloroplastic} {IPR038538; MTERF superfamily, mitochondrial/chloroplastic}	A01	2274438	2275244	-
A01G00537	7.40684	12.534	0.758921	0.623161	*	0.367575	8.33364	11.319	0.441722	0.80889	*	0.59268	7.77633	14.42	0.890911	0.529405	*	0.261747	8.862	19.9366	1.16972	0.214601	*	0.103696	8.85212	17.1168	0.951318	0.417279	*	0.211987	--	K15032	{GO:0003690; double-stranded DNA binding; molecular_function} {GO:0006355; regulation of transcription, DNA-templated; biological_process}	{IPR003690; Transcription termination factor, mitochondrial/chloroplastic} {IPR038538; MTERF superfamily, mitochondrial/chloroplastic}	A01	2277024	2278181	-
A01G00538	6.44838	16.8557	1.38623	0.182009	*	0.0661808	7.34933	17.2814	1.23354	0.247487	*	0.10183	6.99067	12.5524	0.844467	0.625	*	0.341226	7.80142	18.8765	1.27478	0.191363	*	0.0899664	7.8124	17.4586	1.1601	0.318855	*	0.146094	--	K15032	{GO:0003690; double-stranded DNA binding; molecular_function} {GO:0006355; regulation of transcription, DNA-templated; biological_process}	{IPR003690; Transcription termination factor, mitochondrial/chloroplastic} {IPR038538; MTERF superfamily, mitochondrial/chloroplastic}	A01	2280614	2281600	-
A01G00540	16.6633	16.3466	-0.0276802	0.981256	*	0.963943	18.7366	18.2873	-0.035018	0.983963	*	0.951966	17.2916	14.1924	-0.284953	0.869615	*	0.651061	19.9235	32.0742	0.686945	0.313795	*	0.167745	19.9072	23.5764	0.244052	0.844394	*	0.657344	--	K15032	{GO:0003690; double-stranded DNA binding; molecular_function} {GO:0006355; regulation of transcription, DNA-templated; biological_process}	{IPR003690; Transcription termination factor, mitochondrial/chloroplastic} {IPR038538; MTERF superfamily, mitochondrial/chloroplastic}	A01	2283437	2284408	-
A01G00541	31.2504	36.4276	0.221157	0.812625	*	0.584923	35.4198	44.6361	0.333658	0.635247	*	0.389782	32.7579	37.5981	0.19882	0.876096	*	0.668328	37.6903	49.3276	0.388201	0.522741	*	0.329699	37.6692	39.6972	0.0756501	0.926185	*	0.853667	--	K15032	{GO:0003690; double-stranded DNA binding; molecular_function} {GO:0006355; regulation of transcription, DNA-templated; biological_process}	{IPR003690; Transcription termination factor, mitochondrial/chloroplastic} {IPR038538; MTERF superfamily, mitochondrial/chloroplastic}	A01	2286095	2287246	-
A01G00542	15.9507	17.4946	0.133288	0.924518	*	0.805277	18.0488	25.809	0.515971	0.538716	*	0.301539	16.6656	17.5107	0.0713633	0.957372	*	0.899049	19.188	36.0415	0.909457	0.125733	*	0.0539963	19.1728	22.9561	0.259819	0.810865	*	0.613293	--	K15032	{GO:0003690; double-stranded DNA binding; molecular_function} {GO:0006355; regulation of transcription, DNA-templated; biological_process}	{IPR003690; Transcription termination factor, mitochondrial/chloroplastic} {IPR038538; MTERF superfamily, mitochondrial/chloroplastic}	A01	2288734	2289855	-
A01G00543	777.545	882.602	0.182837	0.276571	*	0.114391	883.198	975.962	0.144088	0.39099	*	0.190129	825.686	830.521	0.00842394	0.982752	*	0.949756	939.562	928.302	-0.0173943	0.926763	*	0.872586	938.723	861.014	-0.124663	0.528716	*	0.298044	[PATH:ko04141] Level1--Genetic Information Processing | Level2--Folding, sorting and degradation | Level3--Protein processing in endoplasmic reticulum;[PATH:ko04350] Level1--Environmental Information Processing | Level2--Signal transduction | Level3--TGF-beta signaling pathway;[PATH:ko04110] Level1--Cellular Processes | Level2--Cell growth and death | Level3--Cell cycle;[PATH:ko05170] Level1--Hum…	K03347	{GO:0006511; ubiquitin-dependent protein catabolic process; biological_process} {GO:0031625; ubiquitin protein ligase binding; molecular_function}	{IPR001373; Cullin, N-terminal} {IPR016158; Cullin homology domain} {IPR016159; Cullin repeat-like-containing domain superfamily} {IPR019559; Cullin protein, neddylation domain} {IPR036317; Cullin homology domain superfamily} {IPR036388; Winged helix-like DNA-binding domain superfamily} {IPR036390; Winged helix DNA-binding domain superfamily}	A01	2290657	2296057	-
A01G00545	84.2519	42.2282	-0.996501	0.024622	*	0.00568552	95.9284	70.3306	-0.447806	0.327789	*	0.148905	89.6497	45.5601	-0.976526	0.0204811	*	0.00400394	102.023	66.154	-0.624988	0.0485114	*	0.0174899	101.845	53.0563	-0.940786	0.0299271	*	0.00771062	--	K07565	{GO:0003723; RNA binding; molecular_function} {GO:0005634; nucleus; cellular_component} {GO:0042255; ribosome assembly; biological_process}	{IPR002478; PUA domain} {IPR005155; Ribosome biogenesis factor NIP7-like} {IPR015947; PUA-like superfamily} {IPR016686; Ribosome biogenesis factor, NIP7} {IPR036974; PUA domain superfamily}	A01	2299704	2300285	+
A01G00546	0.307543	1.88439	2.61524	0.605974	*	0.352766	0.349612	0.629891	0.849347	0.906652	*	0.812102	0.275842	0.309045	0.163975	0.984908	*	0.967945	0.357451	0.308285	-0.213484	0.973018	*	0.958275	0.244592	0.108664	-1.17051	0.897624	*	0.774223	NA	NA	NA	NA	A01	2305627	2305965	+
A01G00548	49.6363	74.296	0.581889	0.293074	*	0.123553	56.461	45.6064	-0.30802	0.616323	*	0.37031	52.418	49.7201	-0.0762343	0.930473	*	0.832673	60.0891	74.1214	0.302786	0.51724	*	0.324752	60.0102	49.6863	-0.272359	0.64175	*	0.399638	--	K08511	{GO:0016021; integral component of membrane; cellular_component} {GO:0016192; vesicle-mediated transport; biological_process}	{IPR001388; Synaptobrevin} {IPR010908; Longin domain} {IPR011012; Longin-like domain superfamily}	A01	2311715	2314537	-
A01G00551	288.964	52.3177	-2.46552	1.59397e-19	Down	2.92832e-21	328.017	51.7319	-2.66464	2.11864e-25	Down	3.38743e-27	305.412	83.2925	-1.8745	7.67449e-12	Down	2.42323e-13	348.95	130.234	-1.42192	3.73522e-07	Down	4.44791e-08	348.521	135.408	-1.36394	2.33296e-08	Down	1.50293e-09	NA	NA	NA	{IPR008801; Rapid ALkalinization Factor}	A01	2320332	2320709	+
A01G00552	274.714	169.05	-0.700475	0.00683831	*	0.00128787	312.365	175.751	-0.829697	0.000377902	*	5.21143e-05	291.9	165.774	-0.816254	0.00125577	*	0.000162325	332.267	207.213	-0.681228	0.00835045	*	0.00234491	331.981	182.275	-0.86498	0.0033802	*	0.000621216	--	K08592	{GO:0006508; proteolysis; biological_process} {GO:0008234; cysteine-type peptidase activity; molecular_function}	{IPR003653; Ulp1 protease family, C-terminal catalytic domain} {IPR038765; Papain-like cysteine peptidase superfamily}	A01	2322792	2326646	+
A01G00554	52.4292	61.275	0.224927	0.722367	*	0.471628	59.402	75.8456	0.352554	0.535125	*	0.298829	55.4753	66.202	0.255028	0.667769	*	0.380802	63.1895	60.1685	-0.0706767	0.903135	*	0.810444	63.17	84.7057	0.423219	0.299327	*	0.134339	[PATH:ko03013] Level1--Genetic Information Processing | Level2--Translation | Level3--RNA transport	K03242	{GO:0003924; GTPase activity; molecular_function} {GO:0005525; GTP binding; molecular_function}	{IPR000795; Transcription factor, GTP-binding domain} {IPR004161; Translation elongation factor EFTu-like, domain 2} {IPR009000; Translation protein, beta-barrel domain superfamily} {IPR009001; Translation elongation factor EF1A/initiation factor IF2gamma, C-terminal} {IPR015256; Translation initiation factor 2, gamma subunit, C-terminal} {IPR027417; P-loop containing nucleoside triphosphate hydr…	A01	2328954	2331419	+
A01G00557	65.1415	103.275	0.664836	0.0560911	*	0.0152052	74.1146	102.42	0.466664	0.173045	*	0.0639315	69.3624	84.5513	0.285673	0.591299	*	0.310824	78.8568	99.0439	0.328833	0.325666	*	0.175696	78.7263	68.5934	-0.198775	0.739535	*	0.510548	[PATH:ko01120] Level1--Metabolism | Level2--Global and overview maps | Level3--Microbial metabolism in diverse environments;[PATH:ko01100] Level1--Metabolism | Level2--Global and overview maps | Level3--Metabolic pathways;[PATH:ko00350] Level1--Metabolism | Level2--Amino acid metabolism | Level3--Tyrosine metabolism	K01557	{GO:0003824; catalytic activity; molecular_function}	{IPR011234; Fumarylacetoacetase-like, C-terminal} {IPR036663; Fumarylacetoacetase-like, C-terminal domain superfamily}	A01	2339429	2342826	+
A01G00558	573.116	460.282	-0.316309	0.4039	*	0.192354	650.757	512.047	-0.345844	0.37011	*	0.175885	609.026	193.196	-1.65644	9.66906e-08	Down	5.25811e-09	692.564	138.557	-2.32147	1.20243e-24	Down	3.13006e-26	691.984	108.032	-2.67928	4.28095e-17	Down	1.04807e-18	--	K19041	NA	{IPR001841; Zinc finger, RING-type} {IPR013083; Zinc finger, RING/FYVE/PHD-type}	A01	2350342	2351193	+
A01G00560	259.264	395.336	0.608657	0.00891725	*	0.00174908	294.507	448.92	0.608158	0.005878	*	0.00112871	275.426	402.763	0.548269	0.0332854	*	0.00711369	313.361	528.409	0.753832	0.000101048	*	1.80406e-05	313.056	359.103	0.197979	0.543193	*	0.310146	[PATH:ko04024] Level1--Environmental Information Processing | Level2--Signal transduction | Level3--cAMP signaling pathway;[PATH:ko04144] Level1--Cellular Processes | Level2--Transport and catabolism | Level3--Endocytosis;[PATH:ko01110] Level1--Metabolism | Level2--Global and overview maps | Level3--Biosynthesis of secondary metabolites;[PATH:ko04071] Level1--Environmental Information Processing …	K01115	{GO:0003824; catalytic activity; molecular_function} {GO:0004630; phospholipase D activity; molecular_function} {GO:0006654; phosphatidic acid biosynthetic process; biological_process} {GO:0048017; inositol lipid-mediated signaling; biological_process}	{IPR001736; Phospholipase D/Transphosphatidylase} {IPR001849; Pleckstrin homology domain} {IPR011993; PH-like domain superfamily} {IPR016555; Phospholipase D, eukaryotic type} {IPR025202; Phospholipase D-like domain}	A01	2361797	2369569	+
A01G00561	174.537	192.818	0.143703	0.67809	*	0.421503	198.035	228.975	0.209435	0.453293	*	0.234465	185.065	226.295	0.290176	0.258227	*	0.0938775	210.742	231.754	0.137117	0.60146	*	0.40164	210.5	250.839	0.25294	0.419821	*	0.213939	NA	NA	NA	NA	A01	2371483	2374430	+
A01G00562	419.504	406.131	-0.0467406	0.92194	*	0.801257	477.042	431.047	-0.146271	0.625618	*	0.379975	445.901	370.37	-0.267756	0.238818	*	0.0845421	507.42	345.817	-0.553173	0.000445811	*	9.10928e-05	507.028	393.504	-0.365687	0.0974217	*	0.0319799	[PATH:ko04723] Level1--Organismal Systems | Level2--Nervous system | Level3--Retrograde endocannabinoid signaling;[PATH:ko04745] Level1--Organismal Systems | Level2--Sensory system | Level3--Phototransduction - fly;[PATH:ko04925] Level1--Organismal Systems | Level2--Endocrine system | Level3--Aldosterone synthesis and secretion	K13806	{GO:0006629; lipid metabolic process; biological_process} {GO:0016042; lipid catabolic process; biological_process}	{IPR002921; Fungal lipase-like domain} {IPR005592; Mono-/di-acylglycerol lipase, N-terminal} {IPR029058; Alpha/Beta hydrolase fold}	A01	2375133	2380627	-
A01G00564	0.889639	2.29797	1.36907	0.7567	*	0.510556	1.00163	1.63764	0.709263	0.906652	*	0.759073	0.913301	1.10821	0.279075	0.969493	*	0.924304	1.06224	2.81622	1.40665	0.757144	*	0.568446	1.06316	4.71961	2.15031	0.488724	*	0.266027	--	K09511	NA	{IPR001623; DnaJ domain} {IPR018253; DnaJ domain, conserved site} {IPR036869; Chaperone J-domain superfamily}	A01	2395460	2396961	+
A01G00565	1777.52	1220.82	-0.542014	0.000192402	*	2.33751e-05	2017.96	1426.19	-0.500735	0.000377331	*	5.20206e-05	1883.8	961.247	-0.970669	1.22526e-12	*	3.52028e-14	2147.02	1034.92	-1.05282	5.75568e-14	Down	3.21382e-15	2145.15	1232.48	-0.799515	8.04513e-07	*	6.57176e-08	[PATH:ko04075] Level1--Environmental Information Processing | Level2--Signal transduction | Level3--Plant hormone signal transduction	K14491	{GO:0000160; phosphorelay signal transduction system; biological_process} {GO:0003677; DNA binding; molecular_function} {GO:0003700; DNA-binding transcription factor activity; molecular_function} {GO:0007165; signal transduction; biological_process}	{IPR001005; SANT/Myb domain} {IPR001789; Signal transduction response regulator, receiver domain} {IPR006447; Myb domain, plants} {IPR009057; Homeobox-like domain superfamily} {IPR011006; CheY-like superfamily} {IPR017053; Response regulator B-type, plant} {IPR017930; Myb domain}	A01	2400074	2403358	+
A01G00567	42.689	8.15494	-2.38812	0.00108497	Down	0.000160333	48.2617	3.23431	-3.89935	1.32491e-06	Down	1.13457e-07	44.676	3.60932	-3.6297	5.22074e-05	Down	4.76429e-06	51.3376	7.3248	-2.80915	2.71011e-05	Down	4.34652e-06	51.269	16.2136	-1.66088	0.0394823	Down	0.010677	[PATH:ko04075] Level1--Environmental Information Processing | Level2--Signal transduction | Level3--Plant hormone signal transduction	K14491	{GO:0000160; phosphorelay signal transduction system; biological_process}	{IPR001789; Signal transduction response regulator, receiver domain} {IPR011006; CheY-like superfamily}	A01	2406000	2407913	+
A01G00569	7.85551	0.392803	-4.32183	0.0346109	Down	0.00854397	8.99617	0.348368	-4.69063	0.0176717	Down	0.00400816	8.26014	2.5969	-1.66938	0.367667	*	0.152637	9.59908	11.0096	0.197794	0.902364	*	0.809218	9.59271	13.817	0.526434	0.705956	*	0.467483	NA	NA	{GO:0006355; regulation of transcription, DNA-templated; biological_process} {GO:0008270; zinc ion binding; molecular_function} {GO:0043565; sequence-specific DNA binding; molecular_function}	{IPR000679; Zinc finger, GATA-type} {IPR013088; Zinc finger, NHR/GATA-type}	A01	2409086	2409718	-
A01G00570	NA	NA	NA	NA	NA	NA	NA	NA	NA	NA	NA	NA	NA	NA	NA	NA	NA	NA	NA	NA	NA	NA	NA	NA	NA	NA	NA	NA	NA	NA	NA	NA	{GO:0006952; defense response; biological_process}	{IPR003614; Knottin, scorpion toxin-like} {IPR008176; Defensin, plant} {IPR036574; Knottin, scorpion toxin-like superfamily}	A01	2417666	2418400	+
A01G00572	196.141	95.7773	-1.03414	0.039094	Down	0.00989237	223.128	49.8072	-2.16344	0.158205	*	0.0571521	208.763	230.375	0.14212	0.918416	*	0.782278	237.302	150.207	-0.65977	0.0425624	*	0.0150304	237.167	161.887	-0.55092	0.280773	*	0.123202	NA	NA	NA	NA	A01	2431446	2432788	+
A01G00573	752.322	660.931	-0.186851	0.462366	*	0.233867	853.529	714.498	-0.256511	0.306054	*	0.135682	795.541	598.805	-0.409849	0.0614753	*	0.0149588	908.295	618.162	-0.555175	0.000259634	*	5.01653e-05	907.355	832.004	-0.125076	0.67047	*	0.428449	NA	NA	NA	NA	A01	2432817	2433511	+
A01G00575	1340.95	1164.87	-0.203091	0.322992	*	0.140888	1522.69	1399.16	-0.122065	0.561908	*	0.321627	1421.09	1091.44	-0.380757	0.00886412	*	0.00150377	1619.63	1035.16	-0.645806	0.000201039	*	3.79664e-05	1618.34	1041.66	-0.635628	4.23712e-06	*	3.92235e-07	NA	NA	{GO:0005515; protein binding; molecular_function} {GO:0005634; nucleus; cellular_component} {GO:0005737; cytoplasm; cellular_component} {GO:0006606; protein import into nucleus; biological_process} {GO:0008565; protein transporter activity; molecular_function} {GO:0061608; nuclear import signal receptor activity; molecular_function}	{IPR000225; Armadillo} {IPR002652; Importin-alpha, importin-beta-binding domain} {IPR011989; Armadillo-like helical} {IPR016024; Armadillo-type fold} {IPR024931; Importin subunit alpha} {IPR032413; Atypical Arm repeat} {IPR036975; Importin-alpha, importin-beta-binding domain superfamily}	A01	2439994	2443030	-
A01G00578	119.333	234.617	0.975309	0.000930443	*	0.00013522	135.225	271.399	1.00506	0.00607472	Up	0.0011717	125.689	142.704	0.183172	0.77726	*	0.507825	143.744	421.187	1.55096	1.0205e-08	Up	9.86487e-10	143.63	264.934	0.883274	0.00917396	*	0.0019416	[PATH:ko01110] Level1--Metabolism | Level2--Global and overview maps | Level3--Biosynthesis of secondary metabolites;[PATH:ko01120] Level1--Metabolism | Level2--Global and overview maps | Level3--Microbial metabolism in diverse environments;[PATH:ko01100] Level1--Metabolism | Level2--Global and overview maps | Level3--Metabolic pathways;[PATH:ko00720] Level1--Metabolism | Level2--Energy metabolis…	K01648	{GO:0003824; catalytic activity; molecular_function} {GO:0046912; transferase activity, transferring acyl groups, acyl groups converted into alkyl on transfer; molecular_function}	{IPR002020; Citrate synthase} {IPR005811; ATP-citrate lyase/succinyl-CoA ligase} {IPR016102; Succinyl-CoA synthetase-like} {IPR016143; Citrate synthase-like, small alpha subdomain} {IPR017440; ATP-citrate lyase/succinyl-CoA ligase, active site} {IPR017866; Succinyl-CoA synthetase, beta subunit, conserved site} {IPR033847; ATP-citrate lyase/succinyl-CoA ligase, conserved site} {IPR036291; NAD(P)-b…	A01	2466371	2470524	+
A01G00580	5.96877	2.73134	-1.12782	0.610758	*	0.35716	6.66863	1.93839	-1.78253	0.331253	*	0.150982	6.25351	4.70973	-0.409022	0.88615	*	0.697461	7.11973	4.05744	-0.811253	0.751282	*	0.561972	7.09192	6.28995	-0.173126	0.942987	*	0.884272	NA	NA	NA	{IPR038922; Huntingtin-interacting protein K, UBA-like domain}	A01	2472053	2473580	-
A01G00582	NA	NA	NA	NA	NA	NA	NA	NA	NA	NA	NA	NA	NA	NA	NA	NA	NA	NA	NA	NA	NA	NA	NA	NA	NA	NA	NA	NA	NA	NA	[PATH:ko00040] Level1--Metabolism | Level2--Carbohydrate metabolism | Level3--Pentose and glucuronate interconversions;[PATH:ko01100] Level1--Metabolism | Level2--Global and overview maps | Level3--Metabolic pathways	K01051	{GO:0005618; cell wall; cellular_component} {GO:0030599; pectinesterase activity; molecular_function} {GO:0042545; cell wall modification; biological_process}	{IPR000070; Pectinesterase, catalytic} {IPR011050; Pectin lyase fold/virulence factor} {IPR012334; Pectin lyase fold} {IPR018040; Pectinesterase, Tyr active site} {IPR033131; Pectinesterase, Asp active site}	A01	2474778	2476395	-
A01G00583	1.12792	0.631129	-0.837657	0.89262	*	0.733404	1.33317	2.57663	0.950628	0.766463	*	0.533796	1.20045	1.38708	0.208479	0.965134	*	0.915172	1.42218	1.85789	0.385557	0.907714	*	0.816744	1.41655	1.21734	-0.218643	0.954695	*	0.904259	[PATH:ko00410] Level1--Metabolism | Level2--Metabolism of other amino acids | Level3--beta-Alanine metabolism;[PATH:ko01110] Level1--Metabolism | Level2--Global and overview maps | Level3--Biosynthesis of secondary metabolites;[PATH:ko00903] Level1--Metabolism | Level2--Metabolism of terpenoids and polyketides | Level3--Limonene and pinene degradation;[PATH:ko01120] Level1--Metabolism | Level2--G…	K01692	{GO:0003824; catalytic activity; molecular_function}	{IPR001753; Enoyl-CoA hydratase/isomerase} {IPR029045; ClpP/crotonase-like domain superfamily}	A01	2477573	2479978	+
A01G00584	49.1436	69.1912	0.493584	0.30916	*	0.132637	55.7213	77.111	0.468708	0.31099	*	0.138654	51.9633	86.3162	0.73214	0.0924826	*	0.0247543	59.3202	109.647	0.886271	0.0179477	*	0.00556924	59.2117	79.2695	0.420883	0.462356	*	0.24531	NA	NA	{GO:0006457; protein folding; biological_process} {GO:0016272; prefoldin complex; cellular_component}	{IPR004127; Prefoldin alpha-like} {IPR009053; Prefoldin} {IPR016655; Prefoldin subunit 3}	A01	2487316	2489857	+
A01G00587	229.1	385.645	0.751298	0.0181866	*	0.00398332	260.596	399.484	0.616323	0.0206836	*	0.00481611	243.864	379.78	0.639084	0.0501833	*	0.0116911	277.095	263.468	-0.0727526	0.875249	*	0.739911	276.944	294.887	0.0905684	0.87088	*	0.705513	--	K18674	{GO:0004335; galactokinase activity; molecular_function} {GO:0005524; ATP binding; molecular_function} {GO:0005534; galactose binding; molecular_function} {GO:0005737; cytoplasm; cellular_component} {GO:0006012; galactose metabolic process; biological_process} {GO:0016301; kinase activity; molecular_function} {GO:0016773; phosphotransferase activity, alcohol group as acceptor; molecular_function}…	{IPR000705; Galactokinase} {IPR006203; GHMP kinase, ATP-binding, conserved site} {IPR006204; GHMP kinase N-terminal domain} {IPR006206; Mevalonate/galactokinase} {IPR013750; GHMP kinase, C-terminal domain} {IPR014721; Ribosomal protein S5 domain 2-type fold, subgroup} {IPR019539; Galactokinase galactose-binding domain} {IPR019741; Galactokinase, conserved site} {IPR020568; Ribosomal protein S5 do…	A01	2496131	2500532	+
A01G00588	32.4464	13.7147	-1.24234	0.244128	*	0.0970915	36.7542	12.0239	-1.61201	0.00700401	Down	0.00138016	34.052	10.6809	-1.67271	0.0139416	Down	0.0025436	39.0938	55.2208	0.49827	0.345958	*	0.189923	39.0631	32.6956	-0.256711	0.805846	*	0.594188	NA	NA	NA	NA	A01	2506165	2507008	+
A01G00590	14.3156	3.31058	-2.11243	0.182748	*	0.0665584	16.3882	0.649428	-4.65734	0.00189839	Down	0.00031591	15.1958	0.643346	-4.56193	0.00433482	Down	0.000659248	17.4507	25.4096	0.542087	0.629332	*	0.42923	17.3961	3.63224	-2.25984	0.0298927	Down	0.00770057	NA	NA	{GO:0004857; enzyme inhibitor activity; molecular_function} {GO:0043086; negative regulation of catalytic activity; biological_process}	{IPR006501; Pectinesterase inhibitor domain} {IPR034087; Cell wall/vacuolar inhibitor of fructosidase} {IPR035513; Invertase/pectin methylesterase inhibitor domain superfamily}	A01	2509976	2510494	-
A01G00591	NA	NA	NA	NA	NA	NA	NA	NA	NA	NA	NA	NA	NA	NA	NA	NA	NA	NA	NA	NA	NA	NA	NA	NA	NA	NA	NA	NA	NA	NA	NA	NA	NA	NA	A01	2512311	2512952	-
A01G00592	NA	NA	NA	NA	NA	NA	NA	NA	NA	NA	NA	NA	NA	NA	NA	NA	NA	NA	NA	NA	NA	NA	NA	NA	NA	NA	NA	NA	NA	NA	NA	NA	{GO:0004857; enzyme inhibitor activity; molecular_function} {GO:0043086; negative regulation of catalytic activity; biological_process}	{IPR006501; Pectinesterase inhibitor domain} {IPR034087; Cell wall/vacuolar inhibitor of fructosidase} {IPR035513; Invertase/pectin methylesterase inhibitor domain superfamily}	A01	2516939	2517469	+
A01G00595	106.967	64.4058	-0.731904	0.135037	*	0.0451331	120.978	87.2547	-0.471434	0.277401	*	0.118522	113.271	136.763	0.271902	0.661633	*	0.374986	128.738	62.8769	-1.03384	0.00546339	Down	0.00146064	128.629	108.923	-0.239903	0.766349	*	0.541998	--	K18647	NA	NA	A01	2524790	2526022	+
A01G00597	21.1234	40.5149	0.939609	0.0929268	*	0.0282529	24.037	52.9535	1.13947	0.0177883	Up	0.00403861	22.6311	32.1174	0.505044	0.560945	*	0.28602	25.5796	48.8751	0.934106	0.0625208	*	0.0235798	25.5428	42.2615	0.726428	0.273835	*	0.119214	NA	NA	{GO:0005515; protein binding; molecular_function}	{IPR002885; Pentatricopeptide repeat} {IPR011990; Tetratricopeptide-like helical domain superfamily}	A01	2528678	2530767	+
A01G00599	94.6828	194.582	1.0392	0.036189	Up	0.00900766	107.688	203.268	0.916527	0.0165961	*	0.00372718	100.758	77.2038	-0.384144	0.558273	*	0.28379	114.577	77.3714	-0.566449	0.107953	*	0.0450077	114.509	92.626	-0.305971	0.614541	*	0.373703	NA	NA	{GO:0005515; protein binding; molecular_function}	{IPR001810; F-box domain} {IPR011043; Galactose oxidase/kelch, beta-propeller} {IPR017451; F-box associated interaction domain} {IPR036047; F-box-like domain superfamily}	A01	2534030	2535100	-
A01G00600	0.122762	0.520027	2.08273	0.823096	*	0.606365	0.170821	2.13414	3.64309	0.359757	*	0.169131	0.118165	0.429172	1.86075	0.868668	*	0.645073	NA	NA	NA	NA	NA	NA	NA	NA	NA	NA	NA	NA	NA	NA	NA	{IPR008395; Agenet-like domain} {IPR014002; Agenet domain, plant type}	A01	2537644	2540098	-
A01G00605	34.8767	46.9529	0.428953	0.572365	*	0.321539	39.7747	46.278	0.218478	0.836096	*	0.638383	37.477	52.3856	0.483167	0.599726	*	0.318539	42.3236	48.5235	0.197222	0.838539	*	0.691358	42.3033	49.7349	0.233489	0.815033	*	0.618569	[PATH:ko01110] Level1--Metabolism | Level2--Global and overview maps | Level3--Biosynthesis of secondary metabolites;[PATH:ko00904] Level1--Metabolism | Level2--Metabolism of terpenoids and polyketides | Level3--Diterpenoid biosynthesis	K04125	{GO:0016491; oxidoreductase activity; molecular_function} {GO:0055114; oxidation-reduction process; biological_process}	{IPR005123; Oxoglutarate/iron-dependent dioxygenase} {IPR026992; Non-haem dioxygenase N-terminal domain} {IPR027443; Isopenicillin N synthase-like}	A01	2567642	2572406	+
A01G00606	NA	NA	NA	NA	NA	NA	NA	NA	NA	NA	NA	NA	NA	NA	NA	NA	NA	NA	NA	NA	NA	NA	NA	NA	NA	NA	NA	NA	NA	NA	NA	NA	NA	NA	A01	2575444	2575816	+
A01G00607	NA	NA	NA	NA	NA	NA	NA	NA	NA	NA	NA	NA	NA	NA	NA	NA	NA	NA	NA	NA	NA	NA	NA	NA	NA	NA	NA	NA	NA	NA	NA	NA	NA	NA	A01	2576882	2577109	+
A01G00608	NA	NA	NA	NA	NA	NA	NA	NA	NA	NA	NA	NA	NA	NA	NA	NA	NA	NA	NA	NA	NA	NA	NA	NA	NA	NA	NA	NA	NA	NA	NA	NA	NA	NA	A01	2578364	2578771	-
A01G00609	584.362	625.779	0.0987911	0.819517	*	0.593009	664.373	727.793	0.131535	0.477778	*	0.253022	621.384	517.227	-0.264687	0.190908	*	0.0628101	706.836	573.014	-0.302806	0.026877	*	0.00882549	706.278	515.928	-0.453067	0.00762184	*	0.00156957	--	K20102	{GO:0003723; RNA binding; molecular_function}	{IPR007275; YTH domain}	A01	2579838	2582287	-
A01G00610	168.556	315.814	0.905843	0.0116791	*	0.00239107	191.764	248.194	0.372136	0.367334	*	0.174067	179.321	176.334	-0.0242337	0.973518	*	0.932575	203.943	168.586	-0.274681	0.498391	*	0.308005	203.867	196.026	-0.0565843	0.930852	*	0.860301	[PATH:ko05133] Level1--Human Diseases | Level2--Infectious diseases: Bacterial | Level3--Pertussis;[PATH:ko05170] Level1--Human Diseases | Level2--Infectious diseases: Viral | Level3--Human immunodeficiency virus 1 infection;[PATH:ko04722] Level1--Organismal Systems | Level2--Nervous system | Level3--Neurotrophin signaling pathway;[PATH:ko05145] Level1--Human Diseases | Level2--Infectious disease…	K04733	{GO:0004672; protein kinase activity; molecular_function} {GO:0005524; ATP binding; molecular_function} {GO:0006468; protein phosphorylation; biological_process}	{IPR000719; Protein kinase domain} {IPR008271; Serine/threonine-protein kinase, active site} {IPR011009; Protein kinase-like domain superfamily} {IPR017441; Protein kinase, ATP binding site}	A01	2586043	2588188	-
A01G00613	431.27	428.917	-0.00789052	0.981008	*	0.963427	490.713	470.115	-0.0618677	0.866384	*	0.694755	458.333	352.253	-0.379782	0.0350665	*	0.00757421	522.037	543.032	0.0568843	0.805058	*	0.641267	521.639	423.841	-0.299528	0.116189	*	0.0398277	NA	NA	NA	{IPR004853; Sugar phosphate transporter domain}	A01	2598277	2601858	+
A01G00614	365.76	1247.75	1.77036	1.53991e-10	Up	6.79937e-12	415.739	1159.56	1.47983	7.19612e-17	Up	2.10636e-18	388.433	991.769	1.35234	3.28865e-05	Up	2.87182e-06	442.106	445.819	0.0120667	0.965862	*	0.93482	441.885	700.052	0.663791	0.0547687	*	0.0158615	--	K00898	NA	{IPR003594; Histidine kinase/HSP90-like ATPase} {IPR005467; Histidine kinase domain} {IPR018955; Branched-chain alpha-ketoacid dehydrogenase kinase/Pyruvate dehydrogenase kinase, N-terminal} {IPR036784; Alpha-ketoacid/pyruvate dehydrogenase kinase, N-terminal domain superfamily} {IPR036890; Histidine kinase/HSP90-like ATPase superfamily}	A01	2605155	2608676	+
A01G00615	0.257955	0.324568	0.331397	0.966867	*	0.935271	0.324481	0.3162	-0.0372937	0.998074	*	0.992708	0.271079	0.303709	0.163975	0.984908	*	0.967945	0.357064	0.307951	-0.213484	0.973018	*	0.958275	0.348035	0.301155	-0.208726	0.977104	*	0.959204	NA	NA	NA	NA	A01	2616029	2617016	+
A01G00616	44.8686	76.1806	0.763718	0.0972202	*	0.0299151	51.036	83.6072	0.712111	0.0967315	*	0.0307726	47.7895	101.686	1.08935	0.00149871	Up	0.000197451	54.3082	94.0861	0.792811	0.0485144	*	0.0174916	54.2439	76.6833	0.499452	0.307537	*	0.139332	--	K14724	{GO:0006812; cation transport; biological_process} {GO:0006814; sodium ion transport; biological_process} {GO:0006885; regulation of pH; biological_process} {GO:0015299; solute:proton antiporter activity; molecular_function} {GO:0015385; sodium:proton antiporter activity; molecular_function} {GO:0016021; integral component of membrane; cellular_component} {GO:0055085; transmembrane transport; bio…	{IPR004709; Na+/H+ exchanger} {IPR006153; Cation/H+ exchanger}	A01	2628170	2634102	+
A01G00620	67.4284	50.3308	-0.421915	0.495326	*	0.25832	76.2923	47.15	-0.694282	0.144269	*	0.0508228	71.6465	60.3563	-0.247392	0.783965	*	0.515245	81.1804	67.6031	-0.264041	0.638341	*	0.439006	81.0658	60.9394	-0.411717	0.453107	*	0.238516	--	K22733	{GO:0005515; protein binding; molecular_function} {GO:0008270; zinc ion binding; molecular_function}	{IPR002885; Pentatricopeptide repeat} {IPR011990; Tetratricopeptide-like helical domain superfamily} {IPR032867; DYW domain}	A01	2639265	2641241	+
A01G00621	65.984	45.0197	-0.55156	0.188072	*	0.0690822	74.799	25.3366	-1.56179	8.11627e-05	Down	9.67317e-06	69.1817	42.9491	-0.687762	0.34354	*	0.138653	79.5934	172.351	1.11463	2.6314e-05	Up	4.20856e-06	79.4593	194.646	1.29257	2.29185e-05	Up	2.45483e-06	--	K10406	{GO:0003777; microtubule motor activity; molecular_function} {GO:0005524; ATP binding; molecular_function} {GO:0007018; microtubule-based movement; biological_process} {GO:0008017; microtubule binding; molecular_function}	{IPR001752; Kinesin motor domain} {IPR019821; Kinesin motor domain, conserved site} {IPR021720; Malectin domain} {IPR027417; P-loop containing nucleoside triphosphate hydrolase} {IPR036961; Kinesin motor domain superfamily}	A01	2642429	2648344	+
A01G00623	39.5961	13.5587	-1.54614	0.00632854	Down	0.00117997	44.7704	16.9308	-1.40289	0.00598208	Down	0.00115186	41.3533	21.2792	-0.95856	0.197067	*	0.0654598	47.5967	19.5689	-1.2823	0.00910192	Down	0.00258468	47.5459	27.5027	-0.789749	0.139895	*	0.050295	--	K08286	{GO:0004672; protein kinase activity; molecular_function} {GO:0005524; ATP binding; molecular_function} {GO:0006468; protein phosphorylation; biological_process}	{IPR000719; Protein kinase domain} {IPR008271; Serine/threonine-protein kinase, active site} {IPR011009; Protein kinase-like domain superfamily}	A01	2655131	2656438	-
A01G00625	61.6311	148.666	1.27034	9.27515e-05	Up	1.04637e-05	70.0573	180.259	1.36347	3.13155e-06	Up	2.85863e-07	65.4982	170.134	1.37715	4.72558e-06	Up	3.45773e-07	74.5048	247.194	1.73024	3.39614e-11	Up	2.46432e-12	74.4493	225.174	1.59671	6.51525e-09	Up	3.85926e-10	--	K09534	NA	{IPR001623; DnaJ domain} {IPR018253; DnaJ domain, conserved site} {IPR032843; Cleavage inducing molecular chaperone, Jiv} {IPR036869; Chaperone J-domain superfamily}	A01	2664130	2668411	-
A01G00627	1482.92	758.063	-0.968054	0.000265833	*	3.34152e-05	1684.15	804.768	-1.06538	1.01207e-06	Down	8.51575e-08	1573.48	589.136	-1.41729	9.76676e-11	Down	3.52368e-12	1791.56	469.427	-1.93224	2.44158e-27	Down	5.4654e-29	1789.87	459.984	-1.9602	8.00954e-23	Down	1.20761e-24	[PATH:ko05133] Level1--Human Diseases | Level2--Infectious diseases: Bacterial | Level3--Pertussis;[PATH:ko05170] Level1--Human Diseases | Level2--Infectious diseases: Viral | Level3--Human immunodeficiency virus 1 infection;[PATH:ko04722] Level1--Organismal Systems | Level2--Nervous system | Level3--Neurotrophin signaling pathway;[PATH:ko05145] Level1--Human Diseases | Level2--Infectious disease…	K04733	{GO:0004672; protein kinase activity; molecular_function} {GO:0005524; ATP binding; molecular_function} {GO:0006468; protein phosphorylation; biological_process}	{IPR000719; Protein kinase domain} {IPR008271; Serine/threonine-protein kinase, active site} {IPR011009; Protein kinase-like domain superfamily}	A01	2674038	2676212	-
A01G00630	NA	NA	NA	NA	NA	NA	NA	NA	NA	NA	NA	NA	0.0860013	0.187667	1.12575	0.918416	*	0.782635	NA	NA	NA	NA	NA	NA	NA	NA	NA	NA	NA	NA	[PATH:ko01100] Level1--Metabolism | Level2--Global and overview maps | Level3--Metabolic pathways;[PATH:ko00195] Level1--Metabolism | Level2--Energy metabolism | Level3--Photosynthesis	K03541	{GO:0009523; photosystem II; cellular_component} {GO:0009654; photosystem II oxygen evolving complex; cellular_component} {GO:0015979; photosynthesis; biological_process} {GO:0042651; thylakoid membrane; cellular_component}	{IPR006814; Photosystem II PsbR}	A01	2682682	2683603	+
A01G00631	96.8741	127.958	0.401488	0.349531	*	0.157257	109.67	148.309	0.43543	0.248158	*	0.102158	102.256	169.758	0.731295	0.0256753	*	0.00522155	116.729	172.123	0.560269	0.0676321	*	0.0258675	116.66	197.434	0.759067	0.033537	*	0.00881203	[PATH:ko03440] Level1--Genetic Information Processing | Level2--Replication and repair | Level3--Homologous recombination	K03553	{GO:0003677; DNA binding; molecular_function} {GO:0003697; single-stranded DNA binding; molecular_function} {GO:0005524; ATP binding; molecular_function} {GO:0006259; DNA metabolic process; biological_process} {GO:0006281; DNA repair; biological_process} {GO:0008094; DNA-dependent ATPase activity; molecular_function}	{IPR003593; AAA+ ATPase domain} {IPR013765; DNA recombination and repair protein RecA} {IPR020584; DNA recombination/repair protein RecA, conserved site} {IPR020587; DNA recombination and repair protein RecA, monomer-monomer interface} {IPR020588; DNA recombination and repair protein RecA-like, ATP-binding domain} {IPR023400; DNA recombination and repair protein RecA, C-terminal} {IPR027417; P-lo…	A01	2687031	2693346	-
A01G00634	57.945	155.638	1.42544	4.78333e-06	Up	4.14686e-07	66.094	161.952	1.29297	1.85943e-05	Up	1.93354e-06	61.8765	195.446	1.65931	4.37523e-10	Up	1.70698e-11	70.3285	115.142	0.711229	0.0146295	*	0.00441662	70.3167	165.514	1.23501	0.000174721	Up	2.28159e-05	NA	NA	{GO:0003677; DNA binding; molecular_function} {GO:0006355; regulation of transcription, DNA-templated; biological_process}	{IPR003441; NAC domain} {IPR036093; NAC domain superfamily}	A01	2695248	2700172	-
A01G00637	47.7063	83.8003	0.812775	0.198987	*	0.0743925	53.9285	82.9061	0.620429	0.344958	*	0.159729	50.0725	91.9611	0.877006	0.265494	*	0.0973517	57.393	106.848	0.896608	0.0497549	*	0.0180275	57.3228	83.6305	0.544921	0.445554	*	0.232877	NA	NA	NA	NA	A01	2712180	2713430	+
A01G00639	131.008	81.5925	-0.683142	0.0817089	*	0.0240575	149.177	91.9924	-0.697434	0.0430538	*	0.0115563	139.995	70.7361	-0.984858	0.0128631	*	0.00231446	158.639	80.4083	-0.980336	0.0017465	*	0.000408416	158.529	92.9236	-0.770629	0.0427065	*	0.0117371	NA	NA	{GO:0005515; protein binding; molecular_function}	{IPR002885; Pentatricopeptide repeat} {IPR011990; Tetratricopeptide-like helical domain superfamily}	A01	2722978	2725179	-
A01G00640	80.23	271.007	1.75611	4.47282e-11	Up	1.85122e-12	91.2659	268.641	1.55753	8.75319e-08	Up	6.31576e-09	85.5055	218.64	1.35447	0.00102056	Up	0.000128063	97.0368	146.889	0.598127	0.135735	*	0.0592259	97.0237	222.529	1.19759	0.000414989	Up	5.92523e-05	[PATH:ko05133] Level1--Human Diseases | Level2--Infectious diseases: Bacterial | Level3--Pertussis;[PATH:ko05170] Level1--Human Diseases | Level2--Infectious diseases: Viral | Level3--Human immunodeficiency virus 1 infection;[PATH:ko04722] Level1--Organismal Systems | Level2--Nervous system | Level3--Neurotrophin signaling pathway;[PATH:ko05145] Level1--Human Diseases | Level2--Infectious disease…	K04733	{GO:0004672; protein kinase activity; molecular_function} {GO:0005524; ATP binding; molecular_function} {GO:0006468; protein phosphorylation; biological_process}	{IPR000719; Protein kinase domain} {IPR001245; Serine-threonine/tyrosine-protein kinase, catalytic domain} {IPR011009; Protein kinase-like domain superfamily}	A01	2734790	2736111	+
A01G00642	0.257955	0.324568	0.331397	0.966867	*	0.935271	0.220147	0.110144	-0.999074	0.906652	*	0.806578	0.420316	0.470909	0.163975	0.984908	*	0.967945	0.357796	0.308582	-0.213484	0.973018	*	0.958275	0.244118	0.108453	-1.17051	0.897624	*	0.774223	[PATH:ko05133] Level1--Human Diseases | Level2--Infectious diseases: Bacterial | Level3--Pertussis;[PATH:ko05170] Level1--Human Diseases | Level2--Infectious diseases: Viral | Level3--Human immunodeficiency virus 1 infection;[PATH:ko04722] Level1--Organismal Systems | Level2--Nervous system | Level3--Neurotrophin signaling pathway;[PATH:ko05145] Level1--Human Diseases | Level2--Infectious disease…	K04733	{GO:0004672; protein kinase activity; molecular_function} {GO:0005524; ATP binding; molecular_function} {GO:0006468; protein phosphorylation; biological_process}	{IPR000719; Protein kinase domain} {IPR001245; Serine-threonine/tyrosine-protein kinase, catalytic domain} {IPR011009; Protein kinase-like domain superfamily}	A01	2746039	2747338	+
A01G00648	183.038	154.479	-0.244736	0.443042	*	0.220017	207.639	231.383	0.156203	0.612138	*	0.36651	193.385	112.311	-0.783976	0.0015391	*	0.000203528	220.835	95.4629	-1.20996	2.02176e-06	Down	2.69053e-07	220.744	119.373	-0.886898	0.000554107	*	8.1794e-05	[PATH:ko05133] Level1--Human Diseases | Level2--Infectious diseases: Bacterial | Level3--Pertussis;[PATH:ko05170] Level1--Human Diseases | Level2--Infectious diseases: Viral | Level3--Human immunodeficiency virus 1 infection;[PATH:ko04722] Level1--Organismal Systems | Level2--Nervous system | Level3--Neurotrophin signaling pathway;[PATH:ko05145] Level1--Human Diseases | Level2--Infectious disease…	K04733	{GO:0004672; protein kinase activity; molecular_function} {GO:0006468; protein phosphorylation; biological_process}	{IPR001245; Serine-threonine/tyrosine-protein kinase, catalytic domain} {IPR011009; Protein kinase-like domain superfamily}	A01	2766333	2767248	+
A01G00652	25.5431	45.0829	0.819644	0.15756	*	0.055074	29.0827	38.6957	0.412012	0.611969	*	0.366361	26.7936	18.3496	-0.546141	0.699255	*	0.411932	30.9328	21.8263	-0.503071	0.665939	*	0.466453	30.9211	22.8372	-0.437204	0.612067	*	0.371333	[PATH:ko05133] Level1--Human Diseases | Level2--Infectious diseases: Bacterial | Level3--Pertussis;[PATH:ko05170] Level1--Human Diseases | Level2--Infectious diseases: Viral | Level3--Human immunodeficiency virus 1 infection;[PATH:ko04722] Level1--Organismal Systems | Level2--Nervous system | Level3--Neurotrophin signaling pathway;[PATH:ko05145] Level1--Human Diseases | Level2--Infectious disease…	K04733	{GO:0004672; protein kinase activity; molecular_function} {GO:0005524; ATP binding; molecular_function} {GO:0006468; protein phosphorylation; biological_process}	{IPR000719; Protein kinase domain} {IPR001245; Serine-threonine/tyrosine-protein kinase, catalytic domain} {IPR011009; Protein kinase-like domain superfamily}	A01	2791092	2792390	+
A01G00653	NA	NA	NA	NA	NA	NA	NA	NA	NA	NA	NA	NA	NA	NA	NA	NA	NA	NA	NA	NA	NA	NA	NA	NA	NA	NA	NA	NA	NA	NA	NA	NA	NA	NA	A01	2792748	2798398	-
A01G00655	40.9335	22.8639	-0.840209	0.271152	*	0.111522	46.4983	39.3321	-0.241468	0.836096	*	0.641211	43.1041	29.6409	-0.540233	0.618635	*	0.335245	49.5148	34.2055	-0.533631	0.442646	*	0.263088	49.4715	34.3734	-0.525304	0.529576	*	0.298852	[PATH:ko05133] Level1--Human Diseases | Level2--Infectious diseases: Bacterial | Level3--Pertussis;[PATH:ko05170] Level1--Human Diseases | Level2--Infectious diseases: Viral | Level3--Human immunodeficiency virus 1 infection;[PATH:ko04722] Level1--Organismal Systems | Level2--Nervous system | Level3--Neurotrophin signaling pathway;[PATH:ko05145] Level1--Human Diseases | Level2--Infectious disease…	K04733	{GO:0004672; protein kinase activity; molecular_function} {GO:0005524; ATP binding; molecular_function} {GO:0006468; protein phosphorylation; biological_process}	{IPR000719; Protein kinase domain} {IPR011009; Protein kinase-like domain superfamily}	A01	2830925	2832132	+
A01G00658	NA	NA	NA	NA	NA	NA	NA	NA	NA	NA	NA	NA	NA	NA	NA	NA	NA	NA	NA	NA	NA	NA	NA	NA	NA	NA	NA	NA	NA	NA	[PATH:ko05133] Level1--Human Diseases | Level2--Infectious diseases: Bacterial | Level3--Pertussis;[PATH:ko05170] Level1--Human Diseases | Level2--Infectious diseases: Viral | Level3--Human immunodeficiency virus 1 infection;[PATH:ko04722] Level1--Organismal Systems | Level2--Nervous system | Level3--Neurotrophin signaling pathway;[PATH:ko05145] Level1--Human Diseases | Level2--Infectious disease…	K04733	NA	NA	A01	2844397	2844864	+
A01G00659	334.652	405.524	0.277128	0.134566	*	0.0449312	379.766	524.99	0.467179	0.0021531	*	0.000363214	353.72	392.951	0.151739	0.813448	*	0.550335	403.98	702.559	0.798337	5.91187e-11	*	4.41067e-12	403.671	422.437	0.0655543	0.836127	*	0.645827	[PATH:ko05133] Level1--Human Diseases | Level2--Infectious diseases: Bacterial | Level3--Pertussis;[PATH:ko05170] Level1--Human Diseases | Level2--Infectious diseases: Viral | Level3--Human immunodeficiency virus 1 infection;[PATH:ko04722] Level1--Organismal Systems | Level2--Nervous system | Level3--Neurotrophin signaling pathway;[PATH:ko05145] Level1--Human Diseases | Level2--Infectious disease…	K04733	{GO:0004672; protein kinase activity; molecular_function} {GO:0005524; ATP binding; molecular_function} {GO:0006468; protein phosphorylation; biological_process}	{IPR000719; Protein kinase domain} {IPR001245; Serine-threonine/tyrosine-protein kinase, catalytic domain} {IPR011009; Protein kinase-like domain superfamily}	A01	2859308	2860565	+
A01G00660	1.88703	0.185979	-3.3429	0.577144	*	0.325953	2.18359	0.166883	-3.7098	0.487869	*	0.260647	2.37354	0.405929	-2.54774	0.641452	*	0.356411	2.34617	0.158455	-3.88817	0.402344	*	0.231324	2.50385	1.24964	-1.00264	0.829329	*	0.636644	[PATH:ko05133] Level1--Human Diseases | Level2--Infectious diseases: Bacterial | Level3--Pertussis;[PATH:ko05170] Level1--Human Diseases | Level2--Infectious diseases: Viral | Level3--Human immunodeficiency virus 1 infection;[PATH:ko04722] Level1--Organismal Systems | Level2--Nervous system | Level3--Neurotrophin signaling pathway;[PATH:ko05145] Level1--Human Diseases | Level2--Infectious disease…	K04733	NA	{IPR011009; Protein kinase-like domain superfamily}	A01	2865508	2867131	+
A01G00661	NA	NA	NA	NA	NA	NA	NA	NA	NA	NA	NA	NA	NA	NA	NA	NA	NA	NA	NA	NA	NA	NA	NA	NA	NA	NA	NA	NA	NA	NA	NA	NA	{GO:0003676; nucleic acid binding; molecular_function} {GO:0008270; zinc ion binding; molecular_function}	{IPR001878; Zinc finger, CCHC-type}	A01	2868436	2872926	-
A01G00662	NA	NA	NA	NA	NA	NA	NA	NA	NA	NA	NA	NA	NA	NA	NA	NA	NA	NA	NA	NA	NA	NA	NA	NA	NA	NA	NA	NA	NA	NA	NA	NA	NA	NA	A01	2872966	2873238	-
A01G00664	NA	NA	NA	NA	NA	NA	NA	NA	NA	NA	NA	NA	NA	NA	NA	NA	NA	NA	NA	NA	NA	NA	NA	NA	NA	NA	NA	NA	NA	NA	NA	NA	NA	NA	A01	2887281	2889764	+
A01G00666	136.651	356.045	1.38156	9.74747e-13	Up	3.33891e-14	155.052	425.989	1.45806	5.04728e-09	Up	3.11203e-10	145.268	261.074	0.845746	0.005308	*	0.000829894	164.941	183.158	0.151132	0.699748	*	0.501945	164.753	245.504	0.575438	0.182229	*	0.0702865	[PATH:ko05133] Level1--Human Diseases | Level2--Infectious diseases: Bacterial | Level3--Pertussis;[PATH:ko05170] Level1--Human Diseases | Level2--Infectious diseases: Viral | Level3--Human immunodeficiency virus 1 infection;[PATH:ko04722] Level1--Organismal Systems | Level2--Nervous system | Level3--Neurotrophin signaling pathway;[PATH:ko05145] Level1--Human Diseases | Level2--Infectious disease…	K04733	{GO:0004672; protein kinase activity; molecular_function} {GO:0006468; protein phosphorylation; biological_process}	{IPR001245; Serine-threonine/tyrosine-protein kinase, catalytic domain} {IPR011009; Protein kinase-like domain superfamily}	A01	2900417	2901165	+
A01G00669	2.28436	0.667942	-1.774	0.609992	*	0.35646	2.65895	5.18737	0.964144	0.6618	*	0.414524	2.53842	3.31119	0.383418	0.918416	*	0.773289	2.67011	0.159477	-4.06548	0.211818	*	0.102023	2.82404	3.31775	0.232447	0.932955	*	0.864215	[PATH:ko05133] Level1--Human Diseases | Level2--Infectious diseases: Bacterial | Level3--Pertussis;[PATH:ko05170] Level1--Human Diseases | Level2--Infectious diseases: Viral | Level3--Human immunodeficiency virus 1 infection;[PATH:ko04722] Level1--Organismal Systems | Level2--Nervous system | Level3--Neurotrophin signaling pathway;[PATH:ko05145] Level1--Human Diseases | Level2--Infectious disease…	K04733	{GO:0004672; protein kinase activity; molecular_function} {GO:0006468; protein phosphorylation; biological_process}	{IPR001245; Serine-threonine/tyrosine-protein kinase, catalytic domain} {IPR011009; Protein kinase-like domain superfamily}	A01	2920687	2921615	+
A01G00672	233.199	312.333	0.421519	0.0820888	*	0.02419	264.945	342.437	0.370145	0.16507	*	0.0602344	247.259	304.507	0.30045	0.295477	*	0.112525	281.924	358.349	0.346057	0.117642	*	0.049889	281.742	297.771	0.0798318	0.873152	*	0.708612	NA	NA	NA	NA	A01	2942690	2944097	+
A01G00673	837.639	655.374	-0.35401	0.0465183	*	0.0121534	951.982	826.103	-0.204613	0.28615	*	0.123703	889.695	661.01	-0.428638	0.0183886	*	0.00352561	1012.91	741.494	-0.450001	0.0026801	*	0.000657019	1012.07	667.554	-0.600351	6.46477e-05	*	7.65279e-06	NA	NA	NA	NA	A01	2946654	2947457	-
A01G00674	389.95	429.879	0.14064	0.704047	*	0.450715	443.723	443.852	0.000417824	0.999341	*	0.997559	415.185	389.23	-0.0931329	0.800121	*	0.533692	472.112	365.475	-0.369355	0.0428522	*	0.0151507	471.821	317.271	-0.572524	0.0371571	*	0.00994235	NA	NA	NA	NA	A01	2949281	2949940	+
A01G00677	19.1976	6.49122	-1.56437	0.160359	*	0.056289	22.0611	7.80459	-1.49911	0.0912681	*	0.0286658	20.9025	18.5385	-0.17315	0.921132	*	0.787157	23.4651	12.669	-0.889213	0.339951	*	0.185693	23.4264	8.88638	-1.39847	0.109443	*	0.0369483	[PATH:ko04075] Level1--Environmental Information Processing | Level2--Signal transduction | Level3--Plant hormone signal transduction	K14488	{GO:0009733; response to auxin; biological_process}	{IPR003676; Small auxin-up RNA}	A01	2959793	2960227	+
A01G00678	630.358	571.252	-0.142044	0.539638	*	0.29402	715.703	648.104	-0.143135	0.527195	*	0.292563	667.318	665.803	-0.00327904	0.992766	*	0.984429	761.174	688.094	-0.145621	0.461004	*	0.277758	760.589	654.821	-0.216017	0.444334	*	0.232057	[PATH:ko03020] Level1--Genetic Information Processing | Level2--Transcription | Level3--RNA polymerase;[PATH:ko04623] Level1--Organismal Systems | Level2--Immune system | Level3--Cytosolic DNA-sensing pathway;[PATH:ko05016] Level1--Human Diseases | Level2--Neurodegenerative diseases | Level3--Huntington disease	K03016	{GO:0006351; transcription, DNA-templated; biological_process}	{IPR005570; RNA polymerase, Rpb8} {IPR012340; Nucleic acid-binding, OB-fold}	A01	2961417	2963786	-
A01G00680	839.944	861.508	0.0365704	0.89262	*	0.741476	954.256	1127.56	0.240757	0.0578026	*	0.0164931	890.633	1088.37	0.289272	0.0248588	*	0.00502602	1015.23	1304.27	0.361428	0.000434932	*	8.86304e-05	1014.24	1092.57	0.10732	0.592632	*	0.352873	[PATH:ko03013] Level1--Genetic Information Processing | Level2--Translation | Level3--RNA transport;[PATH:ko03015] Level1--Genetic Information Processing | Level2--Translation | Level3--mRNA surveillance pathway	K14325	{GO:0003676; nucleic acid binding; molecular_function}	{IPR000504; RNA recognition motif domain} {IPR034201; RNPS1, RNA recognition motif} {IPR035979; RNA-binding domain superfamily}	A01	2966710	2970929	+
A01G00683	156.246	195.797	0.325541	0.3051	*	0.130419	177.345	252.949	0.512289	0.0440902	*	0.0118869	165.566	234.966	0.505044	0.0616432	*	0.0150102	188.631	250.329	0.40826	0.0980028	*	0.0401348	188.489	268.777	0.51193	0.0658839	*	0.0197943	NA	NA	NA	{IPR009003; Peptidase S1, PA clan}	A01	2973726	2977254	+
A01G00685	192.963	180.18	-0.0988911	0.834475	*	0.626784	219.439	182.881	-0.262915	0.39168	*	0.190645	205.466	125.753	-0.708307	0.0127125	*	0.00228251	233.391	177.097	-0.398209	0.0752671	*	0.0293229	233.218	142.236	-0.713396	0.00290619	*	0.000523557	NA	NA	NA	NA	A01	2979495	2981361	+
A01G00689	351.829	123.903	-1.50566	2.36563e-15	Down	6.27158e-17	399.81	103.457	-1.95028	4.76619e-15	Down	1.59962e-16	374.337	94.2959	-1.98907	9.83493e-19	Down	1.55192e-20	425.357	75.3515	-2.49697	7.19045e-42	Down	7.59638e-44	425.039	43.3143	-3.29468	2.50007e-45	Down	9.30062e-48	--	K19042	NA	{IPR001841; Zinc finger, RING-type} {IPR013083; Zinc finger, RING/FYVE/PHD-type} {IPR017066; E3 ubiquitin-protein ligase BOI-like}	A01	3014174	3015301	+
A01G00692	3087.11	2888.66	-0.0958587	0.731286	*	0.481399	3503.96	3365.58	-0.0581328	0.836096	*	0.626725	3269.34	2973.05	-0.137054	0.510885	*	0.248384	3728.22	4553.15	0.288376	0.0642925	*	0.0243382	3724.94	3570.27	-0.0611838	0.867542	*	0.701536	[PATH:ko04152] Level1--Environmental Information Processing | Level2--Signal transduction | Level3--AMPK signaling pathway;[PATH:ko04921] Level1--Organismal Systems | Level2--Endocrine system | Level3--Oxytocin signaling pathway	K03234	{GO:0003924; GTPase activity; molecular_function} {GO:0005525; GTP binding; molecular_function}	{IPR000640; Elongation factor EFG, domain V-like} {IPR000795; Transcription factor, GTP-binding domain} {IPR004161; Translation elongation factor EFTu-like, domain 2} {IPR005225; Small GTP-binding protein domain} {IPR005517; Translation elongation factor EFG/EF2, domain IV} {IPR009000; Translation protein, beta-barrel domain superfamily} {IPR014721; Ribosomal protein S5 domain 2-type fold, subgro…	A01	3032633	3036055	-
A01G00696	NA	NA	NA	NA	NA	NA	NA	NA	NA	NA	NA	NA	NA	NA	NA	NA	NA	NA	NA	NA	NA	NA	NA	NA	NA	NA	NA	NA	NA	NA	NA	NA	NA	NA	A01	3054624	3056205	+
A01G00700	NA	NA	NA	NA	NA	NA	NA	NA	NA	NA	NA	NA	NA	NA	NA	NA	NA	NA	NA	NA	NA	NA	NA	NA	NA	NA	NA	NA	NA	NA	NA	NA	NA	NA	A01	3078076	3078462	-
A01G00702	86.9971	220.87	1.34416	0.00160423	Up	0.000249062	98.9644	212.189	1.10037	0.000543002	Up	7.81729e-05	92.8086	113.91	0.295563	0.689264	*	0.40149	105.292	109.228	0.0529458	0.927466	*	0.87343	105.143	93.4481	-0.170121	0.800285	*	0.585666	NA	NA	{GO:0003677; DNA binding; molecular_function} {GO:0006355; regulation of transcription, DNA-templated; biological_process}	{IPR003441; NAC domain} {IPR036093; NAC domain superfamily}	A01	3082259	3084001	+
A01G00706	NA	NA	NA	NA	NA	NA	NA	NA	NA	NA	NA	NA	NA	NA	NA	NA	NA	NA	NA	NA	NA	NA	NA	NA	NA	NA	NA	NA	NA	NA	NA	NA	NA	NA	A01	3106846	3107799	+
A01G00708	546.815	739.964	0.436401	0.0174642	*	0.00379898	621.7	771.513	0.311472	0.0423404	*	0.0113217	581.254	613.748	0.0784777	0.841613	*	0.602148	661.322	493.009	-0.423739	0.00177191	*	0.000414892	660.654	513.644	-0.363127	0.0363636	*	0.00968238	[PATH:ko00790] Level1--Metabolism | Level2--Metabolism of cofactors and vitamins | Level3--Folate biosynthesis	K15631	{GO:0003824; catalytic activity; molecular_function} {GO:0030151; molybdenum ion binding; molecular_function} {GO:0030170; pyridoxal phosphate binding; molecular_function}	{IPR000192; Aminotransferase class V domain} {IPR005302; Molybdenum cofactor sulfurase, C-terminal} {IPR005303; MOSC, N-terminal beta barrel} {IPR011037; Pyruvate kinase-like, insert domain superfamily} {IPR015421; Pyridoxal phosphate-dependent transferase, major domain} {IPR015422; Pyridoxal phosphate-dependent transferase domain 1} {IPR015424; Pyridoxal phosphate-dependent transferase}	A01	3131159	3138567	-
A01G00710	NA	NA	NA	NA	NA	NA	NA	NA	NA	NA	NA	NA	NA	NA	NA	NA	NA	NA	NA	NA	NA	NA	NA	NA	NA	NA	NA	NA	NA	NA	NA	NA	{GO:0003824; catalytic activity; molecular_function}	{IPR000192; Aminotransferase class V domain} {IPR015421; Pyridoxal phosphate-dependent transferase, major domain} {IPR015424; Pyridoxal phosphate-dependent transferase}	A01	3139479	3142836	-
A01G00712	29.468	54.117	0.876933	0.145295	*	0.0495444	33.6817	67.6495	1.00611	0.0268612	Up	0.00656875	31.1102	39.8169	0.355995	0.752415	*	0.471159	35.8757	16.0019	-1.16477	0.0952353	*	0.0387842	35.8456	29.9061	-0.261356	0.842772	*	0.654604	--	K23145	{GO:0016491; oxidoreductase activity; molecular_function} {GO:0055114; oxidation-reduction process; biological_process}	{IPR005123; Oxoglutarate/iron-dependent dioxygenase} {IPR026992; Non-haem dioxygenase N-terminal domain} {IPR027443; Isopenicillin N synthase-like}	A01	3160112	3161064	-
A01G00715	10.8137	20.731	0.938932	0.331612	*	0.146019	12.3399	25.475	1.04575	0.279142	*	0.119443	11.611	9.44241	-0.298266	0.909403	*	0.733763	13.1343	7.80059	-0.751679	0.675821	*	0.47613	13.1175	12.032	-0.124623	0.950528	*	0.896638	--	K23145	NA	{IPR026992; Non-haem dioxygenase N-terminal domain} {IPR027443; Isopenicillin N synthase-like}	A01	3177018	3180844	-
A01G00716	NA	NA	NA	NA	NA	NA	NA	NA	NA	NA	NA	NA	NA	NA	NA	NA	NA	NA	NA	NA	NA	NA	NA	NA	NA	NA	NA	NA	NA	NA	NA	NA	NA	NA	A01	3189610	3190445	+
A01G00719	41.4638	199.274	2.26483	0.00152239	Up	0.000234747	47.1704	330.14	2.80713	1.79929e-06	Up	1.57135e-07	43.8768	135.927	1.6313	0.07902	*	0.0203756	50.1863	65.3234	0.380306	0.742243	*	0.552627	50.1873	188.794	1.91142	0.0157296	Up	0.00363873	--	K23145	{GO:0016491; oxidoreductase activity; molecular_function} {GO:0055114; oxidation-reduction process; biological_process}	{IPR005123; Oxoglutarate/iron-dependent dioxygenase} {IPR026992; Non-haem dioxygenase N-terminal domain} {IPR027443; Isopenicillin N synthase-like}	A01	3204568	3205885	-
A01G00720	NA	NA	NA	NA	NA	NA	NA	NA	NA	NA	NA	NA	NA	NA	NA	NA	NA	NA	NA	NA	NA	NA	NA	NA	NA	NA	NA	NA	NA	NA	NA	NA	NA	NA	A01	3209652	3209990	+
A01G00721	NA	NA	NA	NA	NA	NA	NA	NA	NA	NA	NA	NA	NA	NA	NA	NA	NA	NA	NA	NA	NA	NA	NA	NA	NA	NA	NA	NA	NA	NA	NA	NA	NA	NA	A01	3210223	3210569	-
A01G00722	1.46528	39.8706	4.76608	5.28894e-07	Up	3.87817e-08	1.66944	43.4686	4.70253	6.6217e-07	Up	5.40727e-08	1.55245	13.5695	3.12775	0.0213423	Up	0.00420096	1.77755	3.67986	1.04976	0.669931	*	0.470426	1.77652	23.2517	3.71021	0.00586405	Up	0.00116396	--	K23145	{GO:0016491; oxidoreductase activity; molecular_function} {GO:0055114; oxidation-reduction process; biological_process}	{IPR005123; Oxoglutarate/iron-dependent dioxygenase} {IPR026992; Non-haem dioxygenase N-terminal domain} {IPR027443; Isopenicillin N synthase-like}	A01	3211582	3212905	+
A01G00729	537.418	318.182	-0.756194	3.4417e-07	*	2.44576e-08	609.464	406.607	-0.583906	2.5857e-05	*	2.76352e-06	568.336	336.958	-0.754175	2.87511e-07	*	1.69866e-08	648.451	388.344	-0.739663	5.7251e-08	*	6.09257e-09	647.671	371.052	-0.803641	4.2031e-06	*	3.88812e-07	NA	NA	NA	NA	A01	3234330	3235146	-
A01G00730	21.9586	15.8893	-0.466732	0.678335	*	0.421709	24.9959	20.0942	-0.314914	0.772399	*	0.54707	23.4698	22.0851	-0.0877352	0.94015	*	0.866493	26.6091	45.6573	0.778927	0.116514	*	0.0492774	26.5966	60.262	1.18	0.014734	Up	0.0033702	NA	NA	{GO:0005524; ATP binding; molecular_function} {GO:0005737; cytoplasm; cellular_component} {GO:0008360; regulation of cell shape; biological_process} {GO:0008764; UDP-N-acetylmuramoylalanine-D-glutamate ligase activity; molecular_function} {GO:0009058; biosynthetic process; biological_process} {GO:0016874; ligase activity; molecular_function} {GO:0051301; cell division; biological_process}	{IPR005762; UDP-N-acetylmuramoylalanine-D-glutamate ligase} {IPR013221; Mur ligase, central} {IPR036565; Mur-like, catalytic domain superfamily} {IPR036615; Mur ligase, C-terminal domain superfamily}	A01	3236273	3240979	+
A01G00733	0.873752	20.1294	4.52593	0.000704738	Up	9.87807e-05	1.00324	37.3802	5.21953	4.54475e-06	Up	4.25787e-07	0.962972	7.62498	2.98517	0.138326	*	0.0412305	1.06778	5.59095	2.38847	0.249274	*	0.124756	1.0683	6.01439	2.49311	0.298165	*	0.133637	--	K23145	{GO:0016491; oxidoreductase activity; molecular_function} {GO:0055114; oxidation-reduction process; biological_process}	{IPR005123; Oxoglutarate/iron-dependent dioxygenase} {IPR026992; Non-haem dioxygenase N-terminal domain} {IPR027443; Isopenicillin N synthase-like}	A01	3241375	3242695	-
A01G00734	1.16743	20.2503	4.11653	0.00580474	Up	0.00106817	1.33928	20.9173	3.96517	0.00154486	Up	0.00025041	1.22816	4.68748	1.93232	0.471649	*	0.219646	1.42484	1.52704	0.099938	0.973018	*	0.956166	1.42715	6.01463	2.07534	0.389684	*	0.192542	--	K23145	{GO:0016491; oxidoreductase activity; molecular_function} {GO:0055114; oxidation-reduction process; biological_process}	{IPR005123; Oxoglutarate/iron-dependent dioxygenase} {IPR026992; Non-haem dioxygenase N-terminal domain} {IPR027443; Isopenicillin N synthase-like}	A01	3245060	3246611	+
A01G00737	26.1601	135.393	2.37171	2.56912e-07	Up	1.78624e-08	29.7036	140.536	2.24223	2.6355e-06	Up	2.3731e-07	27.8824	98.9051	1.82669	0.00764116	Up	0.00126571	31.6487	128.751	2.02437	5.79459e-05	Up	9.89547e-06	31.5986	106.984	1.75947	0.00113477	Up	0.000182179	--	K23145	{GO:0016491; oxidoreductase activity; molecular_function} {GO:0055114; oxidation-reduction process; biological_process}	{IPR005123; Oxoglutarate/iron-dependent dioxygenase} {IPR026992; Non-haem dioxygenase N-terminal domain} {IPR027443; Isopenicillin N synthase-like}	A01	3260432	3261706	-
A01G00740	1.57195	0.428105	-1.87651	0.757165	*	0.511098	1.49607	0.161958	-3.20748	0.626117	*	0.380498	1.50403	1.12325	-0.421162	0.931021	*	0.846349	1.73447	0.323457	-2.42285	0.590236	*	0.390783	1.76082	0.893254	-0.979109	0.882618	*	0.722571	NA	NA	NA	{IPR006459; Casparian strip membrane protein} {IPR006702; Casparian strip membrane protein domain}	A01	3277879	3278583	-
A01G00741	27.2496	77.841	1.5143	0.00141441	Up	0.000216187	30.9905	91.8969	1.56819	0.000191752	Up	2.47801e-05	28.7445	85.8044	1.57777	0.000621718	Up	7.36523e-05	32.9718	89.9271	1.44752	0.00039102	Up	7.87648e-05	32.9832	77.895	1.2398	0.00906306	Up	0.00191564	[PATH:ko01100] Level1--Metabolism | Level2--Global and overview maps | Level3--Metabolic pathways;[PATH:ko00190] Level1--Metabolism | Level2--Energy metabolism | Level3--Oxidative phosphorylation;[PATH:ko00195] Level1--Metabolism | Level2--Energy metabolism | Level3--Photosynthesis	K02113	{GO:0015986; ATP synthesis coupled proton transport; biological_process} {GO:0016020; membrane; cellular_component} {GO:0046933; proton-transporting ATP synthase activity, rotational mechanism; molecular_function}	{IPR000711; ATPase, OSCP/delta subunit} {IPR020781; ATPase, OSCP/delta subunit, conserved site} {IPR026015; F1F0 ATP synthase OSCP/delta subunit, N-terminal domain superfamily}	A01	3281942	3282664	-
A01G00744	NA	NA	NA	NA	NA	NA	NA	NA	NA	NA	NA	NA	NA	NA	NA	NA	NA	NA	NA	NA	NA	NA	NA	NA	NA	NA	NA	NA	NA	NA	NA	NA	NA	NA	A01	3288276	3288545	+
A01G00745	782.689	818.952	0.0653388	0.831777	*	0.621622	889.78	952.907	0.0988866	0.615089	*	0.369024	829.676	754.867	-0.136325	0.634231	*	0.349731	946.521	975.224	0.0431001	0.836949	*	0.688994	945.875	729.777	-0.374193	0.218474	*	0.0886905	NA	NA	{GO:0006355; regulation of transcription, DNA-templated; biological_process}	{IPR007592; GLABROUS1 enhancer-binding protein family}	A01	3292165	3293337	-
A01G00750	4.30272	0.646167	-2.73527	0.516058	*	0.274699	4.9501	1.24911	-1.98656	0.658798	*	0.410999	4.56378	2.50787	-0.863769	0.876096	*	0.668841	5.12605	0.163796	-4.96788	0.177307	*	0.0818916	5.28381	1.48853	-1.82769	0.687774	*	0.448302	[PATH:ko04146] Level1--Cellular Processes | Level2--Transport and catabolism | Level3--Peroxisome;[PATH:ko01110] Level1--Metabolism | Level2--Global and overview maps | Level3--Biosynthesis of secondary metabolites;[PATH:ko01200] Level1--Metabolism | Level2--Global and overview maps | Level3--Carbon metabolism;[PATH:ko01120] Level1--Metabolism | Level2--Global and overview maps | Level3--Microbia…	K11517	{GO:0003824; catalytic activity; molecular_function} {GO:0010181; FMN binding; molecular_function} {GO:0016491; oxidoreductase activity; molecular_function} {GO:0055114; oxidation-reduction process; biological_process}	{IPR000262; FMN-dependent dehydrogenase} {IPR008259; FMN-dependent alpha-hydroxy acid dehydrogenase, active site} {IPR012133; Alpha-hydroxy acid dehydrogenase, FMN-dependent} {IPR013785; Aldolase-type TIM barrel} {IPR037396; FMN hydroxy acid dehydrogenase domain}	A01	3310727	3312773	+
A01G00752	0.287769	0.5864	1.02697	0.921084	*	0.799696	0.324481	0.3162	-0.0372937	0.998074	*	0.992708	0.327387	2.44356	2.89991	0.687907	*	0.399733	0.244391	0.108217	-1.17526	0.879306	*	0.77333	0.244118	0.108453	-1.17051	0.897624	*	0.774223	[PATH:ko04146] Level1--Cellular Processes | Level2--Transport and catabolism | Level3--Peroxisome;[PATH:ko01110] Level1--Metabolism | Level2--Global and overview maps | Level3--Biosynthesis of secondary metabolites;[PATH:ko01200] Level1--Metabolism | Level2--Global and overview maps | Level3--Carbon metabolism;[PATH:ko01120] Level1--Metabolism | Level2--Global and overview maps | Level3--Microbia…	K11517	{GO:0003824; catalytic activity; molecular_function} {GO:0010181; FMN binding; molecular_function} {GO:0016491; oxidoreductase activity; molecular_function} {GO:0055114; oxidation-reduction process; biological_process}	{IPR000262; FMN-dependent dehydrogenase} {IPR008259; FMN-dependent alpha-hydroxy acid dehydrogenase, active site} {IPR012133; Alpha-hydroxy acid dehydrogenase, FMN-dependent} {IPR013785; Aldolase-type TIM barrel} {IPR037396; FMN hydroxy acid dehydrogenase domain}	A01	3332986	3335026	+
A01G00754	NA	NA	NA	NA	NA	NA	NA	NA	NA	NA	NA	NA	NA	NA	NA	NA	NA	NA	NA	NA	NA	NA	NA	NA	NA	NA	NA	NA	NA	NA	NA	NA	NA	NA	A01	3335580	3335798	-
A01G00756	26.8543	18.4862	-0.538704	0.599108	*	0.346256	30.0562	15.1954	-0.984026	0.449141	*	0.231475	27.7751	25.297	-0.134827	0.927745	*	0.797524	31.9923	55.9211	0.805668	0.172666	*	0.0791599	31.9698	108.914	1.76841	0.00316016	Up	0.000575437	[PATH:ko01110] Level1--Metabolism | Level2--Global and overview maps | Level3--Biosynthesis of secondary metabolites;[PATH:ko00906] Level1--Metabolism | Level2--Metabolism of terpenoids and polyketides | Level3--Carotenoid biosynthesis;[PATH:ko01100] Level1--Metabolism | Level2--Global and overview maps | Level3--Metabolic pathways	K09840	{GO:0016702; oxidoreductase activity, acting on single donors with incorporation of molecular oxygen, incorporation of two atoms of oxygen; molecular_function} {GO:0055114; oxidation-reduction process; biological_process}	{IPR004294; Carotenoid oxygenase}	A01	3348893	3350686	-
A01G00760	2.34801	2.83009	0.26941	0.943284	*	0.863621	2.66653	5.53235	1.05293	0.586589	*	0.342918	2.48192	5.51067	1.15077	0.612435	*	0.329767	2.83918	4.90951	0.790103	0.668258	*	0.468761	2.83919	4.941	0.799322	0.729153	*	0.490954	NA	NA	NA	NA	A01	3396097	3396417	+
A01G00761	1003.72	1086.19	0.113921	0.66376	*	0.407562	1139.87	1251.4	0.134666	0.581285	*	0.338429	1065.27	859.531	-0.309597	0.240993	*	0.0856095	1212.92	964.067	-0.331283	0.0383046	*	0.0132999	1212.01	706.366	-0.778916	5.73479e-06	*	5.43123e-07	[PATH:ko04075] Level1--Environmental Information Processing | Level2--Signal transduction | Level3--Plant hormone signal transduction;[PATH:ko04016] Level1--Environmental Information Processing | Level2--Signal transduction | Level3--MAPK signaling pathway - plant	K14509	{GO:0000155; phosphorelay sensor kinase activity; molecular_function} {GO:0000160; phosphorelay signal transduction system; biological_process} {GO:0004672; protein kinase activity; molecular_function} {GO:0005515; protein binding; molecular_function} {GO:0005789; endoplasmic reticulum membrane; cellular_component} {GO:0007165; signal transduction; biological_process} {GO:0009723; response to eth…	{IPR001789; Signal transduction response regulator, receiver domain} {IPR003018; GAF domain} {IPR003594; Histidine kinase/HSP90-like ATPase} {IPR003661; Signal transduction histidine kinase, dimerisation/phosphoacceptor domain} {IPR004358; Signal transduction histidine kinase-related protein, C-terminal} {IPR005467; Histidine kinase domain} {IPR011006; CheY-like superfamily} {IPR014525; Ethylene …	A01	3397896	3400869	-
A01G00762	NA	NA	NA	NA	NA	NA	NA	NA	NA	NA	NA	NA	NA	NA	NA	NA	NA	NA	NA	NA	NA	NA	NA	NA	NA	NA	NA	NA	NA	NA	NA	NA	NA	NA	A01	3403794	3404285	-
A01G00763	NA	NA	NA	NA	NA	NA	NA	NA	NA	NA	NA	NA	NA	NA	NA	NA	NA	NA	NA	NA	NA	NA	NA	NA	NA	NA	NA	NA	NA	NA	NA	NA	NA	NA	A01	3404412	3404726	-
A01G00767	209.008	264.106	0.337565	0.195289	*	0.0725189	236.738	276.552	0.224259	0.38194	*	0.183908	220.843	194.74	-0.181473	0.594568	*	0.313584	251.809	283.954	0.173324	0.450489	*	0.269456	251.715	224.525	-0.164918	0.677607	*	0.436473	NA	NA	{GO:0003676; nucleic acid binding; molecular_function}	{IPR000504; RNA recognition motif domain} {IPR009818; Ataxin-2, C-terminal} {IPR012677; Nucleotide-binding alpha-beta plait domain superfamily} {IPR034823; CID8-like protein, RNA recognition motif 1} {IPR034825; CID8-like protein, RNA recognition motif 2} {IPR035979; RNA-binding domain superfamily}	A01	3418169	3422099	+
A01G00769	0.0845188	0.207127	1.29317	0.89262	*	0.751307	NA	NA	NA	NA	NA	NA	NA	NA	NA	NA	NA	NA	NA	NA	NA	NA	NA	NA	NA	NA	NA	NA	NA	NA	[PATH:ko00040] Level1--Metabolism | Level2--Carbohydrate metabolism | Level3--Pentose and glucuronate interconversions;[PATH:ko01100] Level1--Metabolism | Level2--Global and overview maps | Level3--Metabolic pathways	K01213	{GO:0004650; polygalacturonase activity; molecular_function} {GO:0005975; carbohydrate metabolic process; biological_process}	{IPR000743; Glycoside hydrolase, family 28} {IPR006626; Parallel beta-helix repeat} {IPR011050; Pectin lyase fold/virulence factor} {IPR012334; Pectin lyase fold}	A01	3423825	3426182	-
A01G00770	103.659	253.245	1.28869	0.00140412	Up	0.000214387	117.908	264.114	1.1635	0.0012249	Up	0.000192627	110.161	154.129	0.484525	0.469607	*	0.218165	125.53	131.479	0.0668005	0.915286	*	0.849366	125.494	126.603	0.012692	0.985407	*	0.974164	NA	NA	NA	{IPR001841; Zinc finger, RING-type}	A01	3443306	3447019	+
A01G00775	27.8592	41.2292	0.565514	0.565695	*	0.316095	31.5881	35.9268	0.185676	0.906652	*	0.75584	29.2339	35.0884	0.263354	0.883384	*	0.690434	33.6485	105.869	1.65367	0.00093878	Up	0.000206243	33.6099	98.435	1.55029	0.00813478	Up	0.00169321	NA	NA	NA	NA	A01	3469715	3470866	+
A01G00776	NA	NA	NA	NA	NA	NA	NA	NA	NA	NA	NA	NA	NA	NA	NA	NA	NA	NA	NA	NA	NA	NA	NA	NA	NA	NA	NA	NA	NA	NA	NA	NA	{GO:0003676; nucleic acid binding; molecular_function} {GO:0008270; zinc ion binding; molecular_function}	{IPR001878; Zinc finger, CCHC-type}	A01	3471334	3476136	-
A01G00777	443.134	35.3837	-3.64659	9.35723e-17	Down	2.1649e-18	503.906	12.0627	-5.38453	1.06999e-34	Down	9.71934e-37	470.458	8.8411	-5.7337	0.000187299	Down	1.93943e-05	536.467	8.62095	-5.9595	2.11316e-36	Down	2.88058e-38	536.003	8.16915	-6.03591	4.19452e-33	Down	3.24722e-35	[PATH:ko01110] Level1--Metabolism | Level2--Global and overview maps | Level3--Biosynthesis of secondary metabolites;[PATH:ko00904] Level1--Metabolism | Level2--Metabolism of terpenoids and polyketides | Level3--Diterpenoid biosynthesis	K04125	{GO:0016491; oxidoreductase activity; molecular_function} {GO:0055114; oxidation-reduction process; biological_process}	{IPR005123; Oxoglutarate/iron-dependent dioxygenase} {IPR026992; Non-haem dioxygenase N-terminal domain} {IPR027443; Isopenicillin N synthase-like}	A01	3487301	3488826	-
A01G00778	29.3625	13.2655	-1.14629	0.180877	*	0.0656876	32.9808	10.9993	-1.58421	0.0488439	Down	0.0134754	30.7609	21.9172	-0.489033	0.588014	*	0.308044	35.1156	18.3674	-0.934966	0.105927	*	0.0439741	35.1148	23.4297	-0.583739	0.426425	*	0.21887	NA	NA	NA	NA	A01	3498704	3499398	+
A01G00781	NA	NA	NA	NA	NA	NA	0.114173	0.216701	0.924479	0.906652	*	0.820765	0.0838606	0.182996	1.12575	0.918416	*	0.782635	NA	NA	NA	NA	NA	NA	0.110458	0.186161	0.753046	0.926129	*	0.853583	NA	NA	{GO:0005515; protein binding; molecular_function}	{IPR001611; Leucine-rich repeat} {IPR032675; Leucine-rich repeat domain superfamily}	A01	3539130	3539990	-
A01G00783	NA	NA	NA	NA	NA	NA	NA	NA	NA	NA	NA	NA	0.160279	2.83645	4.14543	0.420285	*	0.185235	NA	NA	NA	NA	NA	NA	NA	NA	NA	NA	NA	NA	NA	NA	NA	NA	A01	3546310	3546612	+
A01G00785	NA	NA	NA	NA	NA	NA	NA	NA	NA	NA	NA	NA	NA	NA	NA	NA	NA	NA	NA	NA	NA	NA	NA	NA	NA	NA	NA	NA	NA	NA	NA	NA	NA	NA	A01	3549688	3550437	+
A01G00786	209.268	261.663	0.322356	0.320169	*	0.139169	237.3	299.346	0.3351	0.290486	*	0.126291	220.881	293.138	0.40831	0.233848	*	0.0821482	252.503	260.188	0.0432539	0.882093	*	0.77703	252.258	297.96	0.240216	0.351925	*	0.1674	--	K11855	{GO:0006511; ubiquitin-dependent protein catabolic process; biological_process} {GO:0016579; protein deubiquitination; biological_process} {GO:0036459; thiol-dependent ubiquitinyl hydrolase activity; molecular_function}	{IPR001394; Peptidase C19, ubiquitin carboxyl-terminal hydrolase} {IPR002893; Zinc finger, MYND-type} {IPR018200; Ubiquitin specific protease, conserved site} {IPR028889; Ubiquitin specific protease domain} {IPR038765; Papain-like cysteine peptidase superfamily}	A01	3550962	3555570	+
A01G00788	0.579062	2.97327	2.36026	0.404652	*	0.192913	0.666814	7.24284	3.4412	0.202831	*	0.0784642	0.608881	1.3494	1.14808	0.890377	*	0.704156	0.710313	8.09708	3.51088	0.0907102	*	0.0365371	0.710035	3.26443	2.20087	0.65997	*	0.416659	NA	NA	NA	{IPR006917; SOUL haem-binding protein} {IPR011256; Regulatory factor, effector binding domain superfamily}	A01	3556675	3558333	-
A01G00790	0.272208	0.342501	0.331397	0.966867	*	0.935271	0.222336	0.111239	-0.999074	0.906652	*	0.806578	0.272629	0.305445	0.163975	0.984908	*	0.967945	0.244891	0.108438	-1.17526	0.879306	*	0.77333	0.244592	0.108664	-1.17051	0.897624	*	0.774223	NA	NA	NA	NA	A01	3561678	3561947	+
A01G00791	NA	NA	NA	NA	NA	NA	NA	NA	NA	NA	NA	NA	NA	NA	NA	NA	NA	NA	NA	NA	NA	NA	NA	NA	NA	NA	NA	NA	NA	NA	NA	NA	NA	NA	A01	3567387	3567845	+
A01G00792	NA	NA	NA	NA	NA	NA	NA	NA	NA	NA	NA	NA	NA	NA	NA	NA	NA	NA	NA	NA	NA	NA	NA	NA	NA	NA	NA	NA	NA	NA	NA	NA	NA	NA	A01	3569222	3569512	+
A01G00794	120.089	158.882	0.403848	0.78652	*	0.553645	136.461	129.144	-0.0795023	0.92658	*	0.856781	126.926	48.1594	-1.39809	0.0555944	*	0.0132321	145.099	142.861	-0.0224169	0.973078	*	0.958372	144.908	128.473	-0.173673	0.866992	*	0.700819	NA	NA	{GO:0003735; structural constituent of ribosome; molecular_function} {GO:0005622; intracellular; cellular_component} {GO:0005840; ribosome; cellular_component} {GO:0006412; translation; biological_process}	{IPR000597; Ribosomal protein L3} {IPR009000; Translation protein, beta-barrel domain superfamily}	A01	3577176	3578690	-
A01G00795	NA	NA	NA	NA	NA	NA	NA	NA	NA	NA	NA	NA	NA	NA	NA	NA	NA	NA	NA	NA	NA	NA	NA	NA	0.110458	0.186161	0.753046	0.926129	*	0.853583	NA	NA	{GO:0004672; protein kinase activity; molecular_function} {GO:0005524; ATP binding; molecular_function} {GO:0006468; protein phosphorylation; biological_process}	{IPR000719; Protein kinase domain} {IPR008271; Serine/threonine-protein kinase, active site} {IPR011009; Protein kinase-like domain superfamily}	A01	3586060	3586611	+
A01G00796	NA	NA	NA	NA	NA	NA	NA	NA	NA	NA	NA	NA	NA	NA	NA	NA	NA	NA	NA	NA	NA	NA	NA	NA	NA	NA	NA	NA	NA	NA	NA	NA	NA	NA	A01	3595895	3596287	+
A01G00798	NA	NA	NA	NA	NA	NA	0.155616	0.837006	2.42725	0.769569	*	0.5433	NA	NA	NA	NA	NA	NA	NA	NA	NA	NA	NA	NA	NA	NA	NA	NA	NA	NA	[PATH:ko05133] Level1--Human Diseases | Level2--Infectious diseases: Bacterial | Level3--Pertussis;[PATH:ko05170] Level1--Human Diseases | Level2--Infectious diseases: Viral | Level3--Human immunodeficiency virus 1 infection;[PATH:ko04722] Level1--Organismal Systems | Level2--Nervous system | Level3--Neurotrophin signaling pathway;[PATH:ko05145] Level1--Human Diseases | Level2--Infectious disease…	K04733	{GO:0004672; protein kinase activity; molecular_function} {GO:0005524; ATP binding; molecular_function} {GO:0006468; protein phosphorylation; biological_process}	{IPR000719; Protein kinase domain} {IPR008271; Serine/threonine-protein kinase, active site} {IPR011009; Protein kinase-like domain superfamily}	A01	3614464	3615048	+
A01G00801	NA	NA	NA	NA	NA	NA	NA	NA	NA	NA	NA	NA	NA	NA	NA	NA	NA	NA	NA	NA	NA	NA	NA	NA	NA	NA	NA	NA	NA	NA	NA	NA	NA	NA	A01	3624217	3624609	+
A01G00805	21.6684	87.9371	2.02088	0.00352094	Up	0.00060075	24.7259	76.3361	1.62634	0.000871047	Up	0.000131828	23.0196	31.1097	0.434501	0.759425	*	0.478458	26.3	64.8037	1.30101	0.0664204	*	0.0252934	26.3105	36.2473	0.462236	0.731969	*	0.494526	[PATH:ko05133] Level1--Human Diseases | Level2--Infectious diseases: Bacterial | Level3--Pertussis;[PATH:ko05170] Level1--Human Diseases | Level2--Infectious diseases: Viral | Level3--Human immunodeficiency virus 1 infection;[PATH:ko04722] Level1--Organismal Systems | Level2--Nervous system | Level3--Neurotrophin signaling pathway;[PATH:ko05145] Level1--Human Diseases | Level2--Infectious disease…	K04733	{GO:0004672; protein kinase activity; molecular_function} {GO:0005524; ATP binding; molecular_function} {GO:0006468; protein phosphorylation; biological_process}	{IPR000719; Protein kinase domain} {IPR001245; Serine-threonine/tyrosine-protein kinase, catalytic domain} {IPR008271; Serine/threonine-protein kinase, active site} {IPR011009; Protein kinase-like domain superfamily} {IPR017441; Protein kinase, ATP binding site}	A01	3636573	3639198	+
A01G00808	0.585336	1.41458	1.27304	0.821812	*	0.602835	0.66247	2.19461	1.72804	0.709203	*	0.464134	0.601129	2.19374	1.86765	0.695012	*	0.407264	0.704452	1.46868	1.05994	0.858287	*	0.719089	0.702843	0.592243	-0.247013	0.96971	*	0.931768	NA	NA	NA	NA	A01	3657854	3658282	-
A01G00810	4.68977	5.18025	0.143506	0.967348	*	0.936031	5.37387	2.66014	-1.01446	0.710588	*	0.466417	4.82428	0.185655	-4.69962	0.0859287	*	0.0226232	5.71428	3.41395	-0.743129	0.758789	*	0.572778	5.70359	3.70248	-0.623381	0.809524	*	0.606119	NA	NA	{GO:0005515; protein binding; molecular_function}	{IPR001611; Leucine-rich repeat} {IPR003591; Leucine-rich repeat, typical subtype} {IPR025875; Leucine rich repeat 4} {IPR032675; Leucine-rich repeat domain superfamily}	A01	3673002	3683885	+
A01G00811	0.576014	0.969925	0.75177	0.943284	*	0.845731	0.519551	0.141032	-1.88124	0.836096	*	0.641379	0.553012	0.33652	-0.716619	0.935729	*	0.859179	0.680973	0.317682	-1.10001	0.885786	*	0.785333	0.568591	0.13655	-2.05796	0.809524	*	0.610343	NA	NA	{GO:0003676; nucleic acid binding; molecular_function} {GO:0008270; zinc ion binding; molecular_function}	{IPR001878; Zinc finger, CCHC-type} {IPR036875; Zinc finger, CCHC-type superfamily}	A01	3685021	3687383	+
A01G00812	20.2094	2.36024	-3.09802	0.0070744	Down	0.00133917	22.6684	3.8481	-2.55847	0.0227963	Down	0.00541397	21.1213	7.7964	-1.43782	0.0750525	*	0.0191303	24.1323	42.477	0.815718	0.0983057	*	0.0402717	24.1494	23.2339	-0.0557527	0.959422	*	0.912874	NA	NA	NA	{IPR001849; Pleckstrin homology domain}	A01	3693052	3693507	-
A01G00814	26.6724	8.43881	-1.66024	0.0457356	Down	0.0119118	30.3436	9.09646	-1.73801	0.0243838	Down	0.00586376	27.9734	17.4884	-0.677654	0.642577	*	0.357366	32.2542	65.643	1.02515	0.0551247	*	0.02032	32.2781	35.3453	0.130962	0.908588	*	0.795108	NA	NA	NA	NA	A01	3696134	3696577	+
A01G00815	NA	NA	NA	NA	NA	NA	NA	NA	NA	NA	NA	NA	NA	NA	NA	NA	NA	NA	NA	NA	NA	NA	NA	NA	NA	NA	NA	NA	NA	NA	NA	NA	NA	NA	A01	3696864	3698281	-
A01G00817	6.95329	0.677358	-3.3597	0.2095	*	0.0795569	7.98049	1.31926	-2.59675	0.423311	*	0.212675	7.35305	1.44132	-2.35095	0.412041	*	0.179837	8.48032	3.72574	-1.18659	0.6331	*	0.433361	8.48014	2.17577	-1.96256	0.385635	*	0.189722	NA	NA	NA	NA	A01	3707433	3707876	+
A01G00818	14.9422	2.02876	-2.88072	0.029547	Down	0.00704759	16.6988	1.30341	-3.67938	0.0017836	Down	0.000294146	15.4736	0.644172	-4.58622	0.00335627	Down	0.00049275	17.768	3.98642	-2.15612	0.0118806	Down	0.00349072	17.7428	3.97043	-2.15986	0.0612402	*	0.0181111	NA	NA	NA	NA	A01	3713134	3713577	+
A01G00821	12.7972	2.02631	-2.6589	0.0901326	*	0.0271974	14.3114	1.90654	-2.90814	0.0570354	*	0.0162376	13.1892	6.17428	-1.09501	0.625	*	0.340959	15.246	15.4423	0.0184593	0.986527	*	0.97961	15.2006	9.29695	-0.709298	0.680282	*	0.440052	NA	NA	NA	NA	A01	3735469	3735912	+
A01G00822	11.5695	2.71852	-2.08943	0.153305	*	0.0530879	13.0096	1.96776	-2.72495	0.0513191	*	0.0142979	12.0029	1.21384	-3.30573	0.0501456	*	0.0116781	13.8145	3.08656	-2.16211	0.115293	*	0.0486707	13.8174	1.87315	-2.88295	0.0621908	*	0.0184411	NA	NA	NA	NA	A01	3747098	3747529	+
A01G00825	NA	NA	NA	NA	NA	NA	NA	NA	NA	NA	NA	NA	NA	NA	NA	NA	NA	NA	NA	NA	NA	NA	NA	NA	NA	NA	NA	NA	NA	NA	[PATH:ko05133] Level1--Human Diseases | Level2--Infectious diseases: Bacterial | Level3--Pertussis;[PATH:ko05170] Level1--Human Diseases | Level2--Infectious diseases: Viral | Level3--Human immunodeficiency virus 1 infection;[PATH:ko04722] Level1--Organismal Systems | Level2--Nervous system | Level3--Neurotrophin signaling pathway;[PATH:ko05145] Level1--Human Diseases | Level2--Infectious disease…	K04733	{GO:0004672; protein kinase activity; molecular_function} {GO:0005524; ATP binding; molecular_function} {GO:0006468; protein phosphorylation; biological_process}	{IPR000719; Protein kinase domain} {IPR001245; Serine-threonine/tyrosine-protein kinase, catalytic domain} {IPR011009; Protein kinase-like domain superfamily} {IPR017441; Protein kinase, ATP binding site}	A01	3766791	3767754	-
A01G00826	0.122762	0.520027	2.08273	0.823096	*	0.606365	NA	NA	NA	NA	NA	NA	0.145653	0.949021	2.7039	0.7727	*	0.498368	NA	NA	NA	NA	NA	NA	NA	NA	NA	NA	NA	NA	NA	NA	{GO:0030247; polysaccharide binding; molecular_function}	{IPR025287; Wall-associated receptor kinase, galacturonan-binding domain}	A01	3774047	3774334	-
A01G00834	0.306235	1.24785	2.02673	0.750808	*	0.504199	0.355666	1.62553	2.19231	0.610367	*	0.364894	0.324058	1.05943	1.70896	0.876096	*	0.668859	0.350785	0.302535	-0.213484	0.973018	*	0.958275	0.378267	1.56755	2.05104	0.730457	*	0.492339	NA	NA	{GO:0035556; intracellular signal transduction; biological_process}	{IPR001965; Zinc finger, PHD-type} {IPR002219; Protein kinase C-like, phorbol ester/diacylglycerol-binding domain} {IPR004146; DC1}	A01	3803027	3805300	-
A01G00837	NA	NA	NA	NA	NA	NA	NA	NA	NA	NA	NA	NA	NA	NA	NA	NA	NA	NA	NA	NA	NA	NA	NA	NA	0.146729	0.446509	1.60553	0.862283	*	0.691201	[PATH:ko05133] Level1--Human Diseases | Level2--Infectious diseases: Bacterial | Level3--Pertussis;[PATH:ko05170] Level1--Human Diseases | Level2--Infectious diseases: Viral | Level3--Human immunodeficiency virus 1 infection;[PATH:ko04722] Level1--Organismal Systems | Level2--Nervous system | Level3--Neurotrophin signaling pathway;[PATH:ko05145] Level1--Human Diseases | Level2--Infectious disease…	K04733	{GO:0004672; protein kinase activity; molecular_function} {GO:0005524; ATP binding; molecular_function} {GO:0006468; protein phosphorylation; biological_process}	{IPR000719; Protein kinase domain} {IPR008271; Serine/threonine-protein kinase, active site} {IPR011009; Protein kinase-like domain superfamily}	A01	3824962	3825435	-
A01G00838	NA	NA	NA	NA	NA	NA	NA	NA	NA	NA	NA	NA	NA	NA	NA	NA	NA	NA	NA	NA	NA	NA	NA	NA	0.110458	0.186161	0.753046	0.926129	*	0.853583	NA	NA	NA	NA	A01	3852455	3852862	-
A01G00839	2617.72	1049.92	-1.31804	5.71029e-14	Down	1.7134e-15	2972.88	1120.39	-1.40786	1.31168e-19	Down	3.03064e-21	2776.58	770.261	-1.84989	9.98222e-21	Down	1.33279e-22	3163.55	735.577	-2.1046	1.36587e-46	Down	1.15474e-48	3160.86	752.146	-2.07123	3.10395e-25	Down	3.96425e-27	[PATH:ko00770] Level1--Metabolism | Level2--Metabolism of cofactors and vitamins | Level3--Pantothenate and CoA biosynthesis;[PATH:ko01110] Level1--Metabolism | Level2--Global and overview maps | Level3--Biosynthesis of secondary metabolites;[PATH:ko01100] Level1--Metabolism | Level2--Global and overview maps | Level3--Metabolic pathways;[PATH:ko01230] Level1--Metabolism | Level2--Global and over…	K01652	{GO:0008289; lipid binding; molecular_function}	{IPR000008; C2 domain} {IPR031468; Synaptotagmin-like mitochondrial-lipid-binding domain} {IPR035892; C2 domain superfamily}	A01	3872444	3876748	+
A01G00840	117.193	73.598	-0.671151	0.0456043	*	0.0118725	132.695	106.557	-0.316478	0.392317	*	0.19115	123.549	104.924	-0.235737	0.656143	*	0.36993	141.117	95.8374	-0.558233	0.0768744	*	0.03008	141.007	102.57	-0.459152	0.172247	*	0.0653959	[PATH:ko04624] Level1--Organismal Systems | Level2--Immune system | Level3--Toll and Imd signaling pathway;[PATH:ko04120] Level1--Genetic Information Processing | Level2--Folding, sorting and degradation | Level3--Ubiquitin mediated proteolysis	K10580	NA	{IPR000608; Ubiquitin-conjugating enzyme E2} {IPR016135; Ubiquitin-conjugating enzyme/RWD-like}	A01	3877507	3879566	-
A01G00841	242.099	255.7	0.0788551	0.83087	*	0.61858	274.794	298.257	0.118206	0.684407	*	0.436555	257.105	230.439	-0.157972	0.64249	*	0.357289	292.318	287.231	-0.0253294	0.918265	*	0.858593	292.099	247.299	-0.2402	0.317558	*	0.145258	[PATH:ko01100] Level1--Metabolism | Level2--Global and overview maps | Level3--Metabolic pathways;[PATH:ko01130] Level1--Metabolism | Level2--Global and overview maps | Level3--Biosynthesis of antibiotics;[PATH:ko00520] Level1--Metabolism | Level2--Carbohydrate metabolism | Level3--Amino sugar and nucleotide sugar metabolism	K01836	{GO:0004610; phosphoacetylglucosamine mutase activity; molecular_function} {GO:0005975; carbohydrate metabolic process; biological_process} {GO:0016868; intramolecular transferase activity, phosphotransferases; molecular_function} {GO:0071704; organic substance metabolic process; biological_process}	{IPR005843; Alpha-D-phosphohexomutase, C-terminal} {IPR005844; Alpha-D-phosphohexomutase, alpha/beta/alpha domain I} {IPR005846; Alpha-D-phosphohexomutase, alpha/beta/alpha domain III} {IPR016055; Alpha-D-phosphohexomutase, alpha/beta/alpha I/II/III} {IPR016657; Phosphoacetylglucosamine mutase} {IPR036900; Alpha-D-phosphohexomutase, C-terminal domain superfamily}	A01	3880314	3883934	+
A01G00842	155.235	236.203	0.605578	0.0493366	*	0.0130497	176.313	321.234	0.865486	2.01644e-05	*	2.11253e-06	164.663	210.465	0.354071	0.221903	*	0.0765876	187.536	517.604	1.46468	5.54313e-19	Up	2.11574e-20	187.367	316.021	0.754152	0.000462422	*	6.69394e-05	[PATH:ko01120] Level1--Metabolism | Level2--Global and overview maps | Level3--Microbial metabolism in diverse environments;[PATH:ko00920] Level1--Metabolism | Level2--Energy metabolism | Level3--Sulfur metabolism	K17725	NA	{IPR001279; Metallo-beta-lactamase} {IPR036866; Ribonuclease Z/Hydroxyacylglutathione hydrolase-like}	A01	3885663	3888567	+
A01G00844	76.2881	172.567	1.17763	0.00436113	Up	0.000768348	86.6215	249.15	1.52422	3.20074e-05	Up	3.5037e-06	80.9044	188.997	1.22408	0.00113628	Up	0.000144918	92.2385	455.829	2.30505	5.08781e-18	Up	2.07732e-19	92.1674	166.167	0.850303	0.024293	*	0.00603244	--	K07426	{GO:0005506; iron ion binding; molecular_function} {GO:0016705; oxidoreductase activity, acting on paired donors, with incorporation or reduction of molecular oxygen; molecular_function} {GO:0020037; heme binding; molecular_function} {GO:0055114; oxidation-reduction process; biological_process}	{IPR001128; Cytochrome P450} {IPR002401; Cytochrome P450, E-class, group I} {IPR017972; Cytochrome P450, conserved site} {IPR036396; Cytochrome P450 superfamily}	A01	3892838	3894722	+
A01G00845	63.2815	194.137	1.61722	0.00656	Up	0.00122946	71.7842	273.283	1.92866	0.000206588	Up	2.68855e-05	67.1328	90.5497	0.431692	0.711885	*	0.425335	76.4388	223.017	1.54478	0.00337887	Up	0.000851925	76.4064	64.6726	-0.24054	0.838213	*	0.648637	--	K07426	{GO:0005506; iron ion binding; molecular_function} {GO:0016705; oxidoreductase activity, acting on paired donors, with incorporation or reduction of molecular oxygen; molecular_function} {GO:0020037; heme binding; molecular_function} {GO:0055114; oxidation-reduction process; biological_process}	{IPR001128; Cytochrome P450} {IPR002401; Cytochrome P450, E-class, group I} {IPR017972; Cytochrome P450, conserved site} {IPR036396; Cytochrome P450 superfamily}	A01	3898724	3900608	+
A01G00848	NA	NA	NA	NA	NA	NA	NA	NA	NA	NA	NA	NA	NA	NA	NA	NA	NA	NA	NA	NA	NA	NA	NA	NA	NA	NA	NA	NA	NA	NA	--	K07426	{GO:0005506; iron ion binding; molecular_function} {GO:0016705; oxidoreductase activity, acting on paired donors, with incorporation or reduction of molecular oxygen; molecular_function} {GO:0020037; heme binding; molecular_function} {GO:0055114; oxidation-reduction process; biological_process}	{IPR001128; Cytochrome P450} {IPR002401; Cytochrome P450, E-class, group I} {IPR017972; Cytochrome P450, conserved site} {IPR036396; Cytochrome P450 superfamily}	A01	3909981	3910806	+
A01G00850	61.0951	61.6965	0.0141315	0.982539	*	0.966782	69.1508	97.2444	0.491869	0.210377	*	0.082233	64.1371	162.652	1.34256	0.000184123	Up	1.90194e-05	73.5301	87.0544	0.243583	0.687226	*	0.48811	73.4916	157.568	1.10033	0.0608643	*	0.017972	--	K07426	{GO:0005506; iron ion binding; molecular_function} {GO:0016705; oxidoreductase activity, acting on paired donors, with incorporation or reduction of molecular oxygen; molecular_function} {GO:0020037; heme binding; molecular_function} {GO:0055114; oxidation-reduction process; biological_process}	{IPR001128; Cytochrome P450} {IPR002401; Cytochrome P450, E-class, group I} {IPR017972; Cytochrome P450, conserved site} {IPR036396; Cytochrome P450 superfamily}	A01	3918914	3920799	+
A01G00852	419.348	604.655	0.527965	0.00661161	*	0.0012408	476.064	823.425	0.790481	5.64254e-05	*	6.4977e-06	445.058	630.65	0.502848	0.019523	*	0.00378605	506.618	790.518	0.641899	0.00011723	*	2.11878e-05	506.226	601.492	0.248763	0.308924	*	0.140119	--	K07426	{GO:0005506; iron ion binding; molecular_function} {GO:0016705; oxidoreductase activity, acting on paired donors, with incorporation or reduction of molecular oxygen; molecular_function} {GO:0020037; heme binding; molecular_function} {GO:0055114; oxidation-reduction process; biological_process}	{IPR001128; Cytochrome P450} {IPR002401; Cytochrome P450, E-class, group I} {IPR017972; Cytochrome P450, conserved site} {IPR036396; Cytochrome P450 superfamily}	A01	3926633	3928599	+
A01G00855	106.392	102.555	-0.0529923	0.932554	*	0.81785	120.896	119.142	-0.0210837	0.967043	*	0.926838	112.775	115.709	0.0370531	0.944693	*	0.874649	128.642	151.796	0.238775	0.430902	*	0.253866	128.567	177.392	0.464427	0.108333	*	0.0364886	NA	NA	NA	{IPR008011; Complex 1 LYR protein}	A01	3932847	3933170	-
A01G00857	NA	NA	NA	NA	NA	NA	NA	NA	NA	NA	NA	NA	NA	NA	NA	NA	NA	NA	NA	NA	NA	NA	NA	NA	NA	NA	NA	NA	NA	NA	NA	NA	NA	NA	A01	3940053	3943127	-
A01G00858	NA	NA	NA	NA	NA	NA	0.107105	0.203285	0.924479	0.906652	*	0.820765	NA	NA	NA	NA	NA	NA	NA	NA	NA	NA	NA	NA	NA	NA	NA	NA	NA	NA	NA	NA	NA	{IPR029063; S-adenosyl-L-methionine-dependent methyltransferase}	A01	3950582	3951923	-
A01G00859	NA	NA	NA	NA	NA	NA	NA	NA	NA	NA	NA	NA	NA	NA	NA	NA	NA	NA	NA	NA	NA	NA	NA	NA	NA	NA	NA	NA	NA	NA	NA	NA	NA	NA	A01	3954882	3956505	+
A01G00862	NA	NA	NA	NA	NA	NA	NA	NA	NA	NA	NA	NA	NA	NA	NA	NA	NA	NA	NA	NA	NA	NA	NA	NA	NA	NA	NA	NA	NA	NA	NA	NA	NA	NA	A01	3964267	3964560	+
A01G00866	NA	NA	NA	NA	NA	NA	NA	NA	NA	NA	NA	NA	0.0838606	0.182996	1.12575	0.918416	*	0.782635	NA	NA	NA	NA	NA	NA	NA	NA	NA	NA	NA	NA	NA	NA	{GO:0003677; DNA binding; molecular_function} {GO:0006355; regulation of transcription, DNA-templated; biological_process}	{IPR003441; NAC domain} {IPR036093; NAC domain superfamily}	A01	3984642	3984944	+
A01G00868	44.1449	30.2112	-0.547163	0.51515	*	0.273943	50.0028	20.9194	-1.25717	0.0395582	Down	0.0104394	46.4972	20.522	-1.17997	0.0762969	*	0.0195117	53.2142	63.3363	0.251221	0.699974	*	0.503734	53.1975	115.013	1.11237	0.0194612	Up	0.00465747	[PATH:ko05133] Level1--Human Diseases | Level2--Infectious diseases: Bacterial | Level3--Pertussis;[PATH:ko05170] Level1--Human Diseases | Level2--Infectious diseases: Viral | Level3--Human immunodeficiency virus 1 infection;[PATH:ko04722] Level1--Organismal Systems | Level2--Nervous system | Level3--Neurotrophin signaling pathway;[PATH:ko05145] Level1--Human Diseases | Level2--Infectious disease…	K04733	{GO:0004672; protein kinase activity; molecular_function} {GO:0005524; ATP binding; molecular_function} {GO:0006468; protein phosphorylation; biological_process}	{IPR000719; Protein kinase domain} {IPR008271; Serine/threonine-protein kinase, active site} {IPR011009; Protein kinase-like domain superfamily} {IPR012946; X8 domain} {IPR017441; Protein kinase, ATP binding site}	A01	3988416	3992588	-
A01G00869	NA	NA	NA	NA	NA	NA	NA	NA	NA	NA	NA	NA	NA	NA	NA	NA	NA	NA	NA	NA	NA	NA	NA	NA	NA	NA	NA	NA	NA	NA	NA	NA	NA	NA	A01	4003952	4005018	-
A01G00871	NA	NA	NA	NA	NA	NA	NA	NA	NA	NA	NA	NA	0.0860013	0.187667	1.12575	0.918416	*	0.782635	NA	NA	NA	NA	NA	NA	NA	NA	NA	NA	NA	NA	[PATH:ko04626] Level1--Organismal Systems | Level2--Environmental adaptation | Level3--Plant-pathogen interaction	K13459	{GO:0005515; protein binding; molecular_function} {GO:0043531; ADP binding; molecular_function}	{IPR001611; Leucine-rich repeat} {IPR002182; NB-ARC} {IPR027417; P-loop containing nucleoside triphosphate hydrolase} {IPR032675; Leucine-rich repeat domain superfamily}	A01	4010738	4012822	+
A01G00873	3.07372	0.19229	-3.99863	0.397816	*	0.188248	3.53106	0.171334	-4.36522	0.309642	*	0.137849	3.38468	0.60946	-2.47341	0.611724	*	0.329197	3.78195	0.162204	-4.54325	0.240856	*	0.119609	3.94367	1.57998	-1.31963	0.738471	*	0.509233	NA	NA	NA	{IPR032675; Leucine-rich repeat domain superfamily}	A01	4014817	4015830	+
A01G00875	NA	NA	NA	NA	NA	NA	NA	NA	NA	NA	NA	NA	NA	NA	NA	NA	NA	NA	NA	NA	NA	NA	NA	NA	NA	NA	NA	NA	NA	NA	[PATH:ko03020] Level1--Genetic Information Processing | Level2--Transcription | Level3--RNA polymerase;[PATH:ko04623] Level1--Organismal Systems | Level2--Immune system | Level3--Cytosolic DNA-sensing pathway	K03020	{GO:0003677; DNA binding; molecular_function} {GO:0003899; DNA-directed 5'-3' RNA polymerase activity; molecular_function} {GO:0006351; transcription, DNA-templated; biological_process} {GO:0046983; protein dimerization activity; molecular_function}	{IPR008193; DNA-directed RNA polymerase Rpb11, 13-16kDa subunit, conserved site} {IPR009025; DNA-directed RNA polymerase, RBP11-like dimerisation domain} {IPR033898; DNA-directed RNA polymerases I and III subunit AC19} {IPR036603; RNA polymerase, RBP11-like subunit}	A01	4035083	4036065	+
A01G00876	NA	NA	NA	NA	NA	NA	NA	NA	NA	NA	NA	NA	NA	NA	NA	NA	NA	NA	NA	NA	NA	NA	NA	NA	NA	NA	NA	NA	NA	NA	NA	NA	NA	{IPR032675; Leucine-rich repeat domain superfamily}	A01	4044292	4045860	-
A01G00877	0.176717	0.11416	-0.630383	0.943284	*	0.877225	0.348106	0.623448	0.840742	0.906652	*	0.814354	0.274292	0.307308	0.163975	0.984908	*	0.967945	0.373361	0.900223	1.26971	0.839738	*	0.695647	0.348035	0.301155	-0.208726	0.977104	*	0.959204	NA	NA	{GO:0043531; ADP binding; molecular_function}	{IPR002182; NB-ARC} {IPR027417; P-loop containing nucleoside triphosphate hydrolase}	A01	4045966	4047171	-
A01G00878	NA	NA	NA	NA	NA	NA	NA	NA	NA	NA	NA	NA	NA	NA	NA	NA	NA	NA	NA	NA	NA	NA	NA	NA	NA	NA	NA	NA	NA	NA	[PATH:ko04626] Level1--Organismal Systems | Level2--Environmental adaptation | Level3--Plant-pathogen interaction	K13459	{GO:0005515; protein binding; molecular_function} {GO:0043531; ADP binding; molecular_function}	{IPR001611; Leucine-rich repeat} {IPR002182; NB-ARC} {IPR027417; P-loop containing nucleoside triphosphate hydrolase} {IPR032675; Leucine-rich repeat domain superfamily}	A01	4057952	4059779	+
A01G00880	NA	NA	NA	NA	NA	NA	NA	NA	NA	NA	NA	NA	NA	NA	NA	NA	NA	NA	NA	NA	NA	NA	NA	NA	NA	NA	NA	NA	NA	NA	NA	NA	NA	NA	A01	4073149	4077570	+
A01G00882	NA	NA	NA	NA	NA	NA	NA	NA	NA	NA	NA	NA	NA	NA	NA	NA	NA	NA	NA	NA	NA	NA	NA	NA	NA	NA	NA	NA	NA	NA	NA	NA	NA	NA	A01	4086132	4086494	+
A01G00884	0.718913	0.165966	-2.11493	0.819517	*	0.596472	1.0037	1.61949	0.690212	0.885524	*	0.72362	0.907207	1.11234	0.294095	0.958309	*	0.900734	1.06715	2.46343	1.2069	0.685834	*	0.486762	1.06521	1.22406	0.200524	0.971197	*	0.934898	NA	NA	NA	NA	A01	4089179	4090206	+
A01G00885	31.303	19.7599	-0.663727	0.337623	*	0.149781	35.3487	21.2329	-0.735357	0.334903	*	0.153225	32.6732	50.4123	0.625669	0.435895	*	0.195446	37.6281	16.7049	-1.17154	0.0589085	*	0.0219973	37.6208	41.6292	0.146064	0.897624	*	0.745584	[PATH:ko04626] Level1--Organismal Systems | Level2--Environmental adaptation | Level3--Plant-pathogen interaction	K13459	{GO:0043531; ADP binding; molecular_function}	{IPR002182; NB-ARC} {IPR027417; P-loop containing nucleoside triphosphate hydrolase}	A01	4097272	4098854	+
A01G00887	NA	NA	NA	NA	NA	NA	NA	NA	NA	NA	NA	NA	NA	NA	NA	NA	NA	NA	NA	NA	NA	NA	NA	NA	NA	NA	NA	NA	NA	NA	NA	NA	NA	NA	A01	4109829	4110218	-
A01G00888	8.71064	5.22542	-0.737234	0.707601	*	0.454815	9.71446	4.54531	-1.09575	0.528413	*	0.293595	8.96777	3.38648	-1.40496	0.398312	*	0.171343	10.3167	21.9067	1.08638	0.221714	*	0.107944	10.2913	4.77744	-1.10712	0.519493	*	0.290791	NA	NA	NA	{IPR032675; Leucine-rich repeat domain superfamily}	A01	4112045	4113028	+
A01G00889	NA	NA	NA	NA	NA	NA	NA	NA	NA	NA	NA	NA	NA	NA	NA	NA	NA	NA	NA	NA	NA	NA	NA	NA	NA	NA	NA	NA	NA	NA	NA	NA	NA	NA	A01	4118982	4119403	+
A01G00890	91.7378	42.15	-1.12198	0.00486392	Down	0.000870128	103.662	61.5389	-0.75232	0.037948	*	0.00992828	96.1295	47.1867	-1.0266	0.0438692	Down	0.00993477	110.26	32.7646	-1.7507	1.41855e-07	Down	1.58639e-08	110.165	38.9734	-1.4991	0.000207931	Down	2.75913e-05	NA	NA	{GO:0043531; ADP binding; molecular_function}	{IPR002182; NB-ARC} {IPR027417; P-loop containing nucleoside triphosphate hydrolase}	A01	4123673	4124700	+
A01G00892	85.966	29.0681	-1.56433	9.44858e-05	Down	1.06788e-05	97.3191	32.5102	-1.58183	0.00169114	Down	0.000277357	90.7695	72.3866	-0.326486	0.553923	*	0.280484	103.608	34.1323	-1.60193	0.000544113	Down	0.000113454	103.495	67.8171	-0.609836	0.164578	*	0.0616439	[PATH:ko04626] Level1--Organismal Systems | Level2--Environmental adaptation | Level3--Plant-pathogen interaction	K13459	{GO:0005515; protein binding; molecular_function} {GO:0043531; ADP binding; molecular_function}	{IPR001611; Leucine-rich repeat} {IPR002182; NB-ARC} {IPR027417; P-loop containing nucleoside triphosphate hydrolase} {IPR032675; Leucine-rich repeat domain superfamily}	A01	4153837	4157940	+
A01G00895	254.674	108.013	-1.23745	0.00429531	Down	0.000755103	289.992	113.152	-1.35776	4.10515e-06	Down	3.81458e-07	271.418	65.0103	-2.06178	6.58662e-08	Down	3.5064e-09	308.307	66.1755	-2.22	0.00268761	Down	0.000659177	308.085	68.7917	-2.16302	0.00187924	Down	0.000321834	[PATH:ko04626] Level1--Organismal Systems | Level2--Environmental adaptation | Level3--Plant-pathogen interaction	K13459	{GO:0043531; ADP binding; molecular_function}	{IPR002182; NB-ARC} {IPR027417; P-loop containing nucleoside triphosphate hydrolase} {IPR032675; Leucine-rich repeat domain superfamily}	A01	4168013	4169764	+
A01G00896	1271.41	673.832	-0.915968	1.0273e-12	*	3.52843e-14	1443.7	827.881	-0.802279	3.07696e-08	*	2.09786e-09	1349.47	541.428	-1.31755	3.63774e-22	Down	4.3205e-24	1535.9	525.079	-1.54848	3.45716e-26	Down	8.18829e-28	1534.55	500.571	-1.61616	8.43427e-13	Down	3.08685e-14	[PATH:ko04626] Level1--Organismal Systems | Level2--Environmental adaptation | Level3--Plant-pathogen interaction	K13459	NA	{IPR032675; Leucine-rich repeat domain superfamily}	A01	4169826	4171865	+
A01G00898	1.43094	1.81045	0.339385	0.943284	*	0.876253	1.65827	1.92933	0.218415	0.953225	*	0.904633	1.54371	1.92846	0.321047	0.938912	*	0.864292	1.76783	1.50897	-0.228411	0.94672	*	0.9034	1.76633	3.29509	0.899562	0.810983	*	0.613664	[PATH:ko04626] Level1--Organismal Systems | Level2--Environmental adaptation | Level3--Plant-pathogen interaction	K13459	{GO:0005515; protein binding; molecular_function} {GO:0043531; ADP binding; molecular_function}	{IPR001611; Leucine-rich repeat} {IPR002182; NB-ARC} {IPR027417; P-loop containing nucleoside triphosphate hydrolase} {IPR032675; Leucine-rich repeat domain superfamily}	A01	4176873	4178956	+
A01G00900	25.9564	10.2877	-1.33517	0.121637	*	0.0396775	29.6321	16.1737	-0.873512	0.302455	*	0.133511	27.3555	17.2422	-0.665886	0.595723	*	0.314707	31.5809	15.3607	-1.03981	0.182202	*	0.0846787	31.5751	22.3155	-0.500737	0.650668	*	0.407893	[PATH:ko04626] Level1--Organismal Systems | Level2--Environmental adaptation | Level3--Plant-pathogen interaction	K13459	{GO:0043531; ADP binding; molecular_function}	{IPR002182; NB-ARC} {IPR027417; P-loop containing nucleoside triphosphate hydrolase}	A01	4185538	4186539	+
A01G00901	17.7071	3.79811	-2.22097	0.104118	*	0.032579	19.9803	5.8366	-1.77538	0.131565	*	0.0453227	18.8782	16.3358	-0.208685	0.918416	*	0.759379	21.2656	8.31932	-1.35398	0.121336	*	0.0517691	21.2779	14.1077	-0.592876	0.657574	*	0.414549	NA	NA	{GO:0043531; ADP binding; molecular_function}	{IPR002182; NB-ARC}	A01	4186557	4187030	+
A01G00902	9.34113	7.3091	-0.353905	0.879379	*	0.685202	10.6589	8.42383	-0.339506	0.846619	*	0.668143	10.0594	15.8394	0.654974	0.64439	*	0.359146	11.3661	12.7154	0.161844	0.915286	*	0.851579	11.3718	16.936	0.574638	0.679176	*	0.439002	NA	NA	NA	{IPR032675; Leucine-rich repeat domain superfamily}	A01	4187147	4189198	+
A01G00903	37.0618	23.3569	-0.666083	0.317064	*	0.137376	42.1339	20.8466	-1.01517	0.0734775	*	0.022073	39.5221	33.1519	-0.253566	0.801319	*	0.535322	44.8357	23.3381	-0.941964	0.0620531	*	0.0233797	44.793	37.244	-0.266266	0.752812	*	0.526952	--	K11982	{GO:0061630; ubiquitin protein ligase activity; molecular_function}	{IPR001841; Zinc finger, RING-type} {IPR013083; Zinc finger, RING/FYVE/PHD-type} {IPR039525; E3 ubiquitin-protein ligase RNF126-like, zinc-ribbon}	A01	4189823	4190920	+
A01G00904	28.4978	26.2339	-0.119416	0.932147	*	0.817224	32.0381	23.835	-0.426711	0.629259	*	0.383457	29.6508	19.4836	-0.605811	0.484343	*	0.228396	34.1102	25.622	-0.412823	0.635092	*	0.435415	34.0236	20.8733	-0.704875	0.435314	*	0.225466	NA	NA	NA	{IPR004265; Dirigent protein}	A01	4192985	4193533	+
A01G00906	862.529	386.257	-1.15901	8.71624e-06	Down	7.95794e-07	980.326	379.155	-1.37047	3.47792e-14	Down	1.25771e-15	916.847	277.193	-1.72579	4.64363e-16	Down	9.37946e-18	1043.05	317.854	-1.71437	1.17499e-29	Down	2.30861e-31	1042.22	216.504	-2.26719	1.51354e-37	Down	8.82257e-40	[PATH:ko04360] Level1--Organismal Systems | Level2--Development | Level3--Axon guidance;[PATH:ko04024] Level1--Environmental Information Processing | Level2--Signal transduction | Level3--cAMP signaling pathway;[PATH:ko04022] Level1--Environmental Information Processing | Level2--Signal transduction | Level3--cGMP-PKG signaling pathway;[PATH:ko04140] Level1--Cellular Processes | Level2--Transport…	K04371	{GO:0004672; protein kinase activity; molecular_function} {GO:0004707; MAP kinase activity; molecular_function} {GO:0005524; ATP binding; molecular_function} {GO:0006468; protein phosphorylation; biological_process}	{IPR000719; Protein kinase domain} {IPR003527; Mitogen-activated protein (MAP) kinase, conserved site} {IPR011009; Protein kinase-like domain superfamily} {IPR017441; Protein kinase, ATP binding site}	A01	4206653	4209986	+
A01G00907	16.4405	34.4543	1.06743	0.0840856	*	0.0249373	18.6898	40.053	1.09966	0.0536519	*	0.0150619	17.3059	39.961	1.20733	0.0686478	*	0.0171543	19.8691	43.1217	1.11789	0.0275969	Up	0.00909155	19.8691	57.0959	1.52286	0.00602932	Up	0.00120222	[PATH:ko00970] Level1--Genetic Information Processing | Level2--Translation | Level3--Aminoacyl-tRNA biosynthesis	K01866	{GO:0000166; nucleotide binding; molecular_function} {GO:0003723; RNA binding; molecular_function} {GO:0004812; aminoacyl-tRNA ligase activity; molecular_function} {GO:0004831; tyrosine-tRNA ligase activity; molecular_function} {GO:0005524; ATP binding; molecular_function} {GO:0005737; cytoplasm; cellular_component} {GO:0006418; tRNA aminoacylation for protein translation; biological_process} {GO…	{IPR001412; Aminoacyl-tRNA synthetase, class I, conserved site} {IPR002305; Aminoacyl-tRNA synthetase, class Ic} {IPR002307; Tyrosine-tRNA ligase} {IPR002942; RNA-binding S4 domain} {IPR014729; Rossmann-like alpha/beta/alpha sandwich fold} {IPR024107; Tyrosine-tRNA ligase, bacterial-type, type 1} {IPR036986; RNA-binding S4 domain superfamily}	A01	4211116	4212591	+
A01G00908	21.0463	38.3097	0.864145	0.15455	*	0.0536783	23.9913	42.3785	0.820822	0.193066	*	0.0735728	22.4787	52.7249	1.22992	0.0177109	Up	0.0033726	25.534	57.7353	1.17704	0.0183992	Up	0.00572815	25.5067	52.7454	1.04817	0.0475099	Up	0.0133666	NA	NA	NA	{IPR026992; Non-haem dioxygenase N-terminal domain} {IPR027443; Isopenicillin N synthase-like}	A01	4214147	4216023	-
A01G00909	0.287769	0.5864	1.02697	0.921084	*	0.799696	0.349782	0.646921	0.887133	0.906652	*	0.803196	0.195484	0.112447	-0.797806	0.930473	*	0.844987	0.37161	0.607173	0.708317	0.915286	*	0.840158	0.244118	0.108453	-1.17051	0.897624	*	0.774223	NA	NA	{GO:0016491; oxidoreductase activity; molecular_function} {GO:0055114; oxidation-reduction process; biological_process}	{IPR005123; Oxoglutarate/iron-dependent dioxygenase} {IPR026992; Non-haem dioxygenase N-terminal domain} {IPR027443; Isopenicillin N synthase-like}	A01	4219631	4223350	-
A01G00913	142.181	149.734	0.0746642	0.89262	*	0.726583	161.496	143.837	-0.167065	0.693051	*	0.445536	150.975	202.659	0.424741	0.174381	*	0.0556852	171.813	237.026	0.464206	0.0574656	*	0.0213697	171.694	228.296	0.411068	0.12815	*	0.0450116	--	K03453	{GO:0016020; membrane; cellular_component}	{IPR002657; Bile acid:sodium symporter/arsenical resistance protein Acr3} {IPR038770; Sodium/solute symporter superfamily}	A01	4248684	4251089	-
A01G00915	140.762	214.712	0.609148	0.0232235	*	0.00530508	160.055	233.944	0.547598	0.0213941	*	0.00501622	149.992	152.338	0.0223979	0.969493	*	0.924209	170.291	159.464	-0.094772	0.809666	*	0.646881	170.162	156.246	-0.12309	0.794436	*	0.575684	NA	NA	NA	NA	A01	4257798	4259603	-
A01G00916	0.178198	0.115116	-0.630383	0.943284	*	0.877225	0.349282	0.625557	0.84075	0.906652	*	0.814168	0.197571	0.113647	-0.797806	0.930473	*	0.844987	0.244891	0.108438	-1.17526	0.879306	*	0.77333	0.244592	0.108664	-1.17051	0.897624	*	0.774223	[PATH:ko00520] Level1--Metabolism | Level2--Carbohydrate metabolism | Level3--Amino sugar and nucleotide sugar metabolism	K12450	NA	{IPR016040; NAD(P)-binding domain} {IPR036291; NAD(P)-binding domain superfamily}	A01	4277546	4278661	+
A01G00918	6821.48	985.918	-2.79055	1.22277e-52	Down	3.38251e-55	7742.68	1078.55	-2.84374	6.58799e-65	Down	1.70482e-67	7228.85	973.205	-2.89295	1.81452e-47	Down	4.10946e-50	8236.79	1577.2	-2.38472	2.26917e-46	Down	1.93328e-48	8228.51	1469.52	-2.48529	6.99997e-41	Down	3.3193e-43	[PATH:ko00520] Level1--Metabolism | Level2--Carbohydrate metabolism | Level3--Amino sugar and nucleotide sugar metabolism	K12450	{GO:0008460; dTDP-glucose 4,6-dehydratase activity; molecular_function} {GO:0009225; nucleotide-sugar metabolic process; biological_process}	{IPR005888; dTDP-glucose 4,6-dehydratase} {IPR016040; NAD(P)-binding domain} {IPR029903; RmlD-like substrate binding domain} {IPR036291; NAD(P)-binding domain superfamily}	A01	4302372	4304467	+
A01G00919	24.9967	34.3569	0.458861	0.555165	*	0.307568	28.3958	32.0756	0.1758	0.859744	*	0.685732	26.3345	38.2577	0.538795	0.469817	*	0.218301	30.2207	51.2254	0.761323	0.0916053	*	0.0369762	30.1906	42.3431	0.488027	0.437376	*	0.226924	NA	NA	NA	NA	A01	4306080	4307479	-
A01G00920	628.561	1393.64	1.14873	7.32882e-07	Up	5.52137e-08	714.036	1441.3	1.01331	8.02095e-06	Up	7.81011e-07	667.024	1025.6	0.620653	0.0935265	*	0.0251051	759.466	1162.82	0.614569	0.00422475	*	0.00109499	758.784	1055.3	0.475889	0.0834971	*	0.0264378	[PATH:ko01100] Level1--Metabolism | Level2--Global and overview maps | Level3--Metabolic pathways;[PATH:ko00500] Level1--Metabolism | Level2--Carbohydrate metabolism | Level3--Starch and sucrose metabolism	K16055	{GO:0003824; catalytic activity; molecular_function} {GO:0003825; alpha,alpha-trehalose-phosphate synthase (UDP-forming) activity; molecular_function} {GO:0005992; trehalose biosynthetic process; biological_process}	{IPR001830; Glycosyl transferase, family 20} {IPR003337; Trehalose-phosphatase} {IPR012766; Alpha,alpha-trehalose-phosphate synthase} {IPR036412; HAD-like superfamily}	A01	4309194	4318657	-
A01G00929	NA	NA	NA	NA	NA	NA	0.115783	0.219756	0.924479	0.906652	*	0.820765	NA	NA	NA	NA	NA	NA	NA	NA	NA	NA	NA	NA	NA	NA	NA	NA	NA	NA	NA	NA	NA	NA	A01	4352842	4354020	+
A01G00931	9.77796	35.1305	1.84512	0.0061223	Up	0.00113519	11.0293	16.735	0.601532	0.63255	*	0.386824	10.1839	28.2422	1.47157	0.271166	*	0.100192	11.7306	93.5049	2.99477	7.35e-09	Up	6.98074e-10	11.7148	68.1023	2.53937	0.000185398	Up	2.43123e-05	NA	NA	{GO:0003676; nucleic acid binding; molecular_function} {GO:0004523; RNA-DNA hybrid ribonuclease activity; molecular_function} {GO:0043531; ADP binding; molecular_function}	{IPR002156; Ribonuclease H domain} {IPR002182; NB-ARC} {IPR027417; P-loop containing nucleoside triphosphate hydrolase} {IPR032675; Leucine-rich repeat domain superfamily} {IPR036397; Ribonuclease H superfamily}	A01	4374772	4391889	-
A01G00933	NA	NA	NA	NA	NA	NA	NA	NA	NA	NA	NA	NA	NA	NA	NA	NA	NA	NA	NA	NA	NA	NA	NA	NA	NA	NA	NA	NA	NA	NA	NA	NA	NA	{IPR026590; Sirtuin family, catalytic core domain} {IPR029035; DHS-like NAD/FAD-binding domain superfamily}	A01	4404884	4405277	-
A01G00934	NA	NA	NA	NA	NA	NA	NA	NA	NA	NA	NA	NA	NA	NA	NA	NA	NA	NA	NA	NA	NA	NA	NA	NA	NA	NA	NA	NA	NA	NA	NA	NA	NA	NA	A01	4405922	4407181	+
A01G00936	0.146196	0.935388	2.67766	0.750325	*	0.503593	NA	NA	NA	NA	NA	NA	NA	NA	NA	NA	NA	NA	0.177176	1.66205	3.22971	0.405093	*	0.233505	0.167409	1.00714	2.58881	0.742463	*	0.514942	NA	NA	NA	{IPR032675; Leucine-rich repeat domain superfamily}	A01	4415954	4419505	-
A01G00937	0.181197	0.117054	-0.630383	0.943284	*	0.877225	0.225271	0.112708	-0.999074	0.906652	*	0.806578	0.300207	0.556381	0.890117	0.930473	*	0.808848	0.374492	0.884673	1.24021	0.844997	*	0.702785	0.373823	0.611722	0.710523	0.926129	*	0.847335	NA	NA	NA	{IPR032675; Leucine-rich repeat domain superfamily}	A01	4420712	4424918	-
A01G00938	0.150853	2.22906	3.88522	0.291804	*	0.122885	NA	NA	NA	NA	NA	NA	NA	NA	NA	NA	NA	NA	0.146321	0.440555	1.59018	0.838857	*	0.694064	NA	NA	NA	NA	NA	NA	NA	NA	{GO:0043531; ADP binding; molecular_function}	{IPR002182; NB-ARC} {IPR027417; P-loop containing nucleoside triphosphate hydrolase}	A01	4430350	4430748	-
A01G00939	NA	NA	NA	NA	NA	NA	NA	NA	NA	NA	NA	NA	NA	NA	NA	NA	NA	NA	NA	NA	NA	NA	NA	NA	NA	NA	NA	NA	NA	NA	NA	NA	NA	NA	A01	4431108	4431308	-
A01G00941	NA	NA	NA	NA	NA	NA	0.107105	0.203285	0.924479	0.906652	*	0.820765	NA	NA	NA	NA	NA	NA	0.146321	0.440555	1.59018	0.838857	*	0.694064	NA	NA	NA	NA	NA	NA	NA	NA	NA	{IPR026590; Sirtuin family, catalytic core domain} {IPR029035; DHS-like NAD/FAD-binding domain superfamily}	A01	4436699	4437820	-
A01G00943	NA	NA	NA	NA	NA	NA	0.114173	0.216701	0.924479	0.906652	*	0.820765	NA	NA	NA	NA	NA	NA	0.162421	0.776161	2.25662	0.758434	*	0.571971	0.146729	0.446509	1.60553	0.862283	*	0.691201	NA	NA	NA	NA	A01	4465702	4466031	+
A01G00944	178.312	1636.08	3.19777	8.21555e-19	Up	1.58541e-20	202.611	1047.74	2.37049	4.98605e-14	Up	1.82416e-15	188.966	643.563	1.76795	8.12009e-09	Up	3.79991e-10	215.468	688.071	1.67508	6.26656e-14	Up	3.50976e-15	215.243	493.64	1.1975	6.36559e-05	Up	7.52538e-06	NA	NA	NA	{IPR032675; Leucine-rich repeat domain superfamily}	A01	4466961	4476624	-
A01G00946	24.9051	274.551	3.46256	4.58395e-14	Up	1.35966e-15	28.3416	140.275	2.30727	2.43572e-07	Up	1.86618e-08	26.5257	104.568	1.97898	7.92496e-06	Up	6.08256e-07	30.155	93.9845	1.64002	2.61539e-05	Up	4.1802e-06	30.138	91.2435	1.59814	0.000231484	Up	3.11078e-05	[PATH:ko04626] Level1--Organismal Systems | Level2--Environmental adaptation | Level3--Plant-pathogen interaction	K13459	{GO:0043531; ADP binding; molecular_function}	{IPR002182; NB-ARC} {IPR027417; P-loop containing nucleoside triphosphate hydrolase}	A01	4484852	4486288	-
A01G00947	16.6576	114.215	2.7775	9.04561e-08	Up	5.85936e-09	19.0253	74.3682	1.96677	0.000196402	Up	2.54225e-05	17.7471	65.0415	1.87377	0.00246364	Up	0.00034655	20.2304	19.5042	-0.0527415	0.967861	*	0.938493	20.223	32.957	0.704588	0.469183	*	0.250555	NA	NA	NA	{IPR026590; Sirtuin family, catalytic core domain} {IPR029035; DHS-like NAD/FAD-binding domain superfamily}	A01	4488643	4489118	-
A01G00949	58.9088	131.597	1.15957	0.00268989	Up	0.000444286	67.099	108.326	0.691022	0.0861022	*	0.026717	62.6344	250.755	2.00125	4.5776e-19	Up	6.97978e-21	71.4357	112.09	0.649941	0.0321349	*	0.010838	71.3792	282.702	1.98571	8.64782e-15	Up	2.56803e-16	NA	NA	NA	{IPR032675; Leucine-rich repeat domain superfamily}	A01	4507543	4512434	-
A01G00951	NA	NA	NA	NA	NA	NA	NA	NA	NA	NA	NA	NA	NA	NA	NA	NA	NA	NA	NA	NA	NA	NA	NA	NA	NA	NA	NA	NA	NA	NA	NA	NA	{GO:0043531; ADP binding; molecular_function}	{IPR002182; NB-ARC} {IPR027417; P-loop containing nucleoside triphosphate hydrolase}	A01	4512955	4513509	-
A01G00952	91.3772	139.339	0.608692	0.318354	*	0.138124	103.38	142.311	0.461089	0.39025	*	0.189625	96.2551	139.143	0.531635	0.256551	*	0.0929951	110.013	190.649	0.793244	0.0296905	*	0.00988982	109.918	247.124	1.16881	0.000405242	Up	5.77175e-05	NA	NA	NA	{IPR027417; P-loop containing nucleoside triphosphate hydrolase}	A01	4513539	4514412	-
A01G00954	203.281	236.937	0.221027	0.546295	*	0.300143	231.133	231.298	0.00102851	0.999331	*	0.996086	215.077	301.684	0.488182	0.128542	*	0.0375965	245.958	266.41	0.115239	0.778918	*	0.601308	245.825	293.408	0.255277	0.438146	*	0.227547	NA	NA	NA	NA	A01	4526752	4527280	+
A01G00955	771.849	979.883	0.344291	0.154919	*	0.0538536	877.036	1088.89	0.312145	0.202318	*	0.0781961	818.381	1053.11	0.363815	0.025276	*	0.00512669	933.031	1087.1	0.220494	0.44319	*	0.263504	932.062	829.135	-0.168819	0.399029	*	0.199073	NA	NA	{GO:0003676; nucleic acid binding; molecular_function} {GO:0008270; zinc ion binding; molecular_function}	{IPR001878; Zinc finger, CCHC-type} {IPR032675; Leucine-rich repeat domain superfamily}	A01	4554653	4569201	-
A01G00957	140.33	95.2717	-0.5587	0.0718668	*	0.0205304	159.813	139.788	-0.19314	0.71916	*	0.477684	149.136	138.305	-0.108782	0.83931	*	0.598433	170.175	133.569	-0.349436	0.356125	*	0.197059	170.092	131.434	-0.371972	0.489509	*	0.266578	[PATH:ko04626] Level1--Organismal Systems | Level2--Environmental adaptation | Level3--Plant-pathogen interaction	K13459	{GO:0043531; ADP binding; molecular_function}	{IPR002182; NB-ARC} {IPR027417; P-loop containing nucleoside triphosphate hydrolase}	A01	4572675	4574072	-
A01G00959	11.7499	22.1047	0.911696	0.230983	*	0.0902924	13.3376	20.0035	0.584754	0.555683	*	0.315996	12.5354	19.9283	0.668816	0.484476	*	0.228538	14.1931	30.0283	1.08114	0.11754	*	0.0498351	14.1852	28.0172	0.981922	0.204508	*	0.0813952	[PATH:ko01100] Level1--Metabolism | Level2--Global and overview maps | Level3--Metabolic pathways;[PATH:ko00760] Level1--Metabolism | Level2--Metabolism of cofactors and vitamins | Level3--Nicotinate and nicotinamide metabolism	K00858	{GO:0003951; NAD+ kinase activity; molecular_function} {GO:0006741; NADP biosynthetic process; biological_process} {GO:0019674; NAD metabolic process; biological_process}	{IPR002504; NAD kinase} {IPR016064; NAD kinase/diacylglycerol kinase-like domain superfamily} {IPR017437; ATP-NAD kinase, PpnK-type, C-terminal} {IPR017438; Inorganic polyphosphate/ATP-NAD kinase, N-terminal}	A01	4579491	4583289	+
A01G00960	NA	NA	NA	NA	NA	NA	NA	NA	NA	NA	NA	NA	NA	NA	NA	NA	NA	NA	NA	NA	NA	NA	NA	NA	NA	NA	NA	NA	NA	NA	--	K10639	NA	NA	A01	4585466	4587153	-
A01G00964	33.404	11.7378	-1.50886	0.0143529	Down	0.00302699	37.7465	9.45919	-1.99655	0.000971443	Down	0.000148959	35.4504	9.53496	-1.8945	0.00262473	Down	0.000372181	40.1649	23.9235	-0.74751	0.145182	*	0.0642001	40.0969	14.3413	-1.48332	0.0098762	Down	0.00211454	NA	NA	{GO:0005622; intracellular; cellular_component} {GO:0008270; zinc ion binding; molecular_function}	{IPR000315; B-box-type zinc finger}	A01	4607941	4610638	+
A01G00965	8.04008	10.8992	0.438937	0.798642	*	0.56926	9.0489	9.80745	0.116135	0.939688	*	0.881663	8.39657	6.3938	-0.393127	0.868668	*	0.646048	9.62666	8.33641	-0.207609	0.901301	*	0.807508	9.60949	9.83673	0.033718	0.981871	*	0.967128	--	K22048	{GO:0016020; membrane; cellular_component} {GO:0055085; transmembrane transport; biological_process}	{IPR006685; Mechanosensitive ion channel MscS} {IPR010920; LSM domain superfamily} {IPR016688; Mechanosensitive ion channel MscS-like, plants/fungi} {IPR023408; Mechanosensitive ion channel MscS domain superfamily}	A01	4611922	4615087	-
A01G00967	401.414	456.401	0.185211	0.401	*	0.190434	455.374	429.694	-0.0837417	0.766136	*	0.529572	424.886	667.568	0.651838	3.50392e-05	*	3.07549e-06	484.556	780.489	0.687714	8.65728e-06	*	1.27817e-06	484.198	750.158	0.631597	0.00337768	*	0.000620664	[PATH:ko05133] Level1--Human Diseases | Level2--Infectious diseases: Bacterial | Level3--Pertussis;[PATH:ko05170] Level1--Human Diseases | Level2--Infectious diseases: Viral | Level3--Human immunodeficiency virus 1 infection;[PATH:ko04722] Level1--Organismal Systems | Level2--Nervous system | Level3--Neurotrophin signaling pathway;[PATH:ko05145] Level1--Human Diseases | Level2--Infectious disease…	K04733	{GO:0004672; protein kinase activity; molecular_function} {GO:0005524; ATP binding; molecular_function} {GO:0006468; protein phosphorylation; biological_process} {GO:0030247; polysaccharide binding; molecular_function}	{IPR000719; Protein kinase domain} {IPR008271; Serine/threonine-protein kinase, active site} {IPR011009; Protein kinase-like domain superfamily} {IPR025287; Wall-associated receptor kinase, galacturonan-binding domain}	A01	4624217	4626804	-
A01G00968	23.8934	46.7498	0.968348	0.056111	*	0.0152129	27.0334	36.915	0.449465	0.529686	*	0.294603	25.4184	60.4824	1.25064	0.00642976	Up	0.00103906	28.7939	73.6974	1.35585	0.000432728	Up	8.81247e-05	28.7438	68.3668	1.25005	0.00411805	Up	0.000776993	[PATH:ko03010] Level1--Genetic Information Processing | Level2--Translation | Level3--Ribosome	K02871	{GO:0003735; structural constituent of ribosome; molecular_function} {GO:0005840; ribosome; cellular_component} {GO:0006412; translation; biological_process}	{IPR005822; Ribosomal protein L13} {IPR005823; Ribosomal protein L13, bacterial-type} {IPR023563; Ribosomal protein L13, conserved site} {IPR036899; Ribosomal protein L13 superfamily}	A01	4634567	4637796	+
A01G00970	1.47125	2.56001	0.799105	0.842045	*	0.635837	1.64587	0.346311	-2.24871	0.682664	*	0.434839	1.53054	2.75755	0.849346	0.842776	*	0.603682	1.7689	12.4717	2.81774	0.0426919	Up	0.0150868	1.76657	18.5988	3.39619	0.0109256	Up	0.0023806	NA	NA	NA	{IPR025846; PMR5 N-terminal domain} {IPR026057; PC-Esterase}	A01	4638444	4641155	-
A01G00971	NA	NA	NA	NA	NA	NA	NA	NA	NA	NA	NA	NA	NA	NA	NA	NA	NA	NA	NA	NA	NA	NA	NA	NA	NA	NA	NA	NA	NA	NA	NA	NA	NA	NA	A01	4644201	4644869	+
A01G00972	0.86302	1.21325	0.491416	0.943284	*	0.863125	0.998497	1.57466	0.657212	0.906652	*	0.813389	0.773924	0.159729	-2.27656	0.820817	*	0.568748	0.914232	0.145757	-2.64899	0.699974	*	0.507281	1.03129	0.321116	-1.68328	0.854475	*	0.673497	NA	NA	NA	{IPR025846; PMR5 N-terminal domain} {IPR026057; PC-Esterase}	A01	4646350	4649024	-
A01G00976	2.08947	2.80987	0.427368	0.916521	*	0.791131	2.32874	1.63256	-0.512414	0.906652	*	0.807564	2.17298	5.23825	1.26941	0.664713	*	0.378009	2.48681	0.622176	-1.9989	0.567078	*	0.369431	2.48031	2.74469	0.146123	0.974014	*	0.941872	NA	NA	{GO:0004672; protein kinase activity; molecular_function} {GO:0004713; protein tyrosine kinase activity; molecular_function} {GO:0005515; protein binding; molecular_function} {GO:0005524; ATP binding; molecular_function} {GO:0006468; protein phosphorylation; biological_process}	{IPR000719; Protein kinase domain} {IPR001611; Leucine-rich repeat} {IPR008271; Serine/threonine-protein kinase, active site} {IPR011009; Protein kinase-like domain superfamily} {IPR020635; Tyrosine-protein kinase, catalytic domain} {IPR021720; Malectin domain} {IPR032675; Leucine-rich repeat domain superfamily}	A01	4665457	4672733	-
A01G00978	0.525721	0.355053	-0.566265	0.943284	*	0.874949	0.665854	1.55436	1.22305	0.853983	*	0.677821	0.610773	1.65523	1.43832	0.859358	*	0.625141	0.711226	0.607109	-0.228352	0.965285	*	0.933182	0.71031	1.21707	0.776886	0.888007	*	0.729694	[PATH:ko05133] Level1--Human Diseases | Level2--Infectious diseases: Bacterial | Level3--Pertussis;[PATH:ko05170] Level1--Human Diseases | Level2--Infectious diseases: Viral | Level3--Human immunodeficiency virus 1 infection;[PATH:ko04722] Level1--Organismal Systems | Level2--Nervous system | Level3--Neurotrophin signaling pathway;[PATH:ko05145] Level1--Human Diseases | Level2--Infectious disease…	K04733	{GO:0004672; protein kinase activity; molecular_function} {GO:0005524; ATP binding; molecular_function} {GO:0006468; protein phosphorylation; biological_process}	{IPR000719; Protein kinase domain} {IPR008271; Serine/threonine-protein kinase, active site} {IPR011009; Protein kinase-like domain superfamily} {IPR021720; Malectin domain}	A01	4684633	4686732	-
A01G00981	NA	NA	NA	NA	NA	NA	NA	NA	NA	NA	NA	NA	0.0860013	0.187667	1.12575	0.918416	*	0.782635	NA	NA	NA	NA	NA	NA	NA	NA	NA	NA	NA	NA	NA	NA	{GO:0005515; protein binding; molecular_function}	{IPR001611; Leucine-rich repeat} {IPR032675; Leucine-rich repeat domain superfamily}	A01	4692823	4694139	-
A01G00984	3.73841	1.30338	-1.52016	0.542532	*	0.29657	4.34266	0.99722	-2.1226	0.452106	*	0.233642	3.96983	0.874674	-2.18226	0.480751	*	0.225968	4.59365	0.3281	-3.80743	0.0929321	*	0.0376102	4.44294	0.163451	-4.76459	0.0765616	*	0.0238006	[PATH:ko05133] Level1--Human Diseases | Level2--Infectious diseases: Bacterial | Level3--Pertussis;[PATH:ko05170] Level1--Human Diseases | Level2--Infectious diseases: Viral | Level3--Human immunodeficiency virus 1 infection;[PATH:ko04722] Level1--Organismal Systems | Level2--Nervous system | Level3--Neurotrophin signaling pathway;[PATH:ko05145] Level1--Human Diseases | Level2--Infectious disease…	K04733	{GO:0004672; protein kinase activity; molecular_function} {GO:0005524; ATP binding; molecular_function} {GO:0006468; protein phosphorylation; biological_process}	{IPR000719; Protein kinase domain} {IPR001245; Serine-threonine/tyrosine-protein kinase, catalytic domain} {IPR008271; Serine/threonine-protein kinase, active site} {IPR011009; Protein kinase-like domain superfamily} {IPR021720; Malectin domain}	A01	4705346	4712736	-
A01G00988	0.117388	0.465903	1.98875	0.831777	*	0.623164	NA	NA	NA	NA	NA	NA	0.0860013	0.187667	1.12575	0.918416	*	0.782635	NA	NA	NA	NA	NA	NA	0.108977	0.183665	0.753046	0.926129	*	0.853583	NA	NA	{GO:0004672; protein kinase activity; molecular_function} {GO:0005524; ATP binding; molecular_function} {GO:0006468; protein phosphorylation; biological_process}	{IPR000719; Protein kinase domain} {IPR008271; Serine/threonine-protein kinase, active site} {IPR011009; Protein kinase-like domain superfamily}	A01	4724143	4724742	-
A01G00990	26.0588	41.6881	0.677868	0.430222	*	0.210462	29.6084	50.0576	0.75758	0.331113	*	0.150897	27.5301	24.8846	-0.145761	0.930473	*	0.810827	31.4992	5.82546	-2.43487	0.00274545	Down	0.000674766	31.4623	13.3689	-1.23474	0.163402	*	0.0610939	[PATH:ko05133] Level1--Human Diseases | Level2--Infectious diseases: Bacterial | Level3--Pertussis;[PATH:ko05170] Level1--Human Diseases | Level2--Infectious diseases: Viral | Level3--Human immunodeficiency virus 1 infection;[PATH:ko04722] Level1--Organismal Systems | Level2--Nervous system | Level3--Neurotrophin signaling pathway;[PATH:ko05145] Level1--Human Diseases | Level2--Infectious disease…	K04733	{GO:0004672; protein kinase activity; molecular_function} {GO:0005524; ATP binding; molecular_function} {GO:0006468; protein phosphorylation; biological_process}	{IPR000719; Protein kinase domain} {IPR011009; Protein kinase-like domain superfamily} {IPR021720; Malectin domain}	A01	4750486	4757810	-
A01G00992	NA	NA	NA	NA	NA	NA	NA	NA	NA	NA	NA	NA	NA	NA	NA	NA	NA	NA	NA	NA	NA	NA	NA	NA	NA	NA	NA	NA	NA	NA	NA	NA	NA	NA	A01	4759338	4759634	-
A01G00995	2596.38	1296.07	-1.00236	3.63181e-06	Down	3.06925e-07	2948.37	1138.19	-1.37318	6.67552e-07	Down	5.45386e-08	2752.19	1221.04	-1.17246	1.03706e-05	Down	8.1522e-07	3138.06	656.046	-2.258	2.59641e-32	Down	4.35951e-34	3135.29	560.039	-2.485	6.62099e-36	Down	4.26708e-38	NA	NA	{GO:0004672; protein kinase activity; molecular_function} {GO:0005515; protein binding; molecular_function} {GO:0005524; ATP binding; molecular_function} {GO:0006468; protein phosphorylation; biological_process}	{IPR000719; Protein kinase domain} {IPR001611; Leucine-rich repeat} {IPR008271; Serine/threonine-protein kinase, active site} {IPR011009; Protein kinase-like domain superfamily} {IPR021720; Malectin domain} {IPR032675; Leucine-rich repeat domain superfamily}	A01	4769772	4779669	-
A01G00998	7739.23	1772.46	-2.12644	1.81113e-19	Down	3.33926e-21	8784.12	2118.77	-2.05167	1.43399e-13	Down	5.48484e-15	8203.33	2083.17	-1.97743	1.99438e-18	Down	3.21954e-20	9344.87	1229.16	-2.9265	1.67547e-50	Down	1.17931e-52	9335.32	1894.82	-2.30064	2.31815e-26	Down	2.70255e-28	NA	NA	{GO:0004672; protein kinase activity; molecular_function} {GO:0005515; protein binding; molecular_function} {GO:0005524; ATP binding; molecular_function} {GO:0006468; protein phosphorylation; biological_process}	{IPR000225; Armadillo} {IPR000719; Protein kinase domain} {IPR001245; Serine-threonine/tyrosine-protein kinase, catalytic domain} {IPR001611; Leucine-rich repeat} {IPR008271; Serine/threonine-protein kinase, active site} {IPR011009; Protein kinase-like domain superfamily} {IPR021720; Malectin domain} {IPR032675; Leucine-rich repeat domain superfamily}	A01	4801612	4809231	+
A01G01002	27.082	30.5799	0.175246	0.932458	*	0.817704	30.6813	53.053	0.790075	0.153456	*	0.0549768	28.902	30.9614	0.0993007	0.932473	*	0.848503	32.6489	10.6728	-1.6131	0.012586	Down	0.00372334	32.6426	20.2767	-0.686933	0.576566	*	0.33878	NA	NA	NA	{IPR013210; Leucine-rich repeat-containing N-terminal, plant-type} {IPR032675; Leucine-rich repeat domain superfamily}	A01	4820438	4821154	+
A01G01003	14.4907	18.7766	0.373808	0.866732	*	0.666391	16.3408	32.0003	0.969604	0.226321	*	0.0905567	15.2763	22.2012	0.539342	0.644678	*	0.359485	17.4185	11.6951	-0.574724	0.574863	*	0.376249	17.3735	22.9068	0.398891	0.854803	*	0.674372	[PATH:ko04626] Level1--Organismal Systems | Level2--Environmental adaptation | Level3--Plant-pathogen interaction;[PATH:ko04016] Level1--Environmental Information Processing | Level2--Signal transduction | Level3--MAPK signaling pathway - plant	K13420	{GO:0004672; protein kinase activity; molecular_function} {GO:0005515; protein binding; molecular_function} {GO:0005524; ATP binding; molecular_function} {GO:0006468; protein phosphorylation; biological_process}	{IPR000719; Protein kinase domain} {IPR001611; Leucine-rich repeat} {IPR003591; Leucine-rich repeat, typical subtype} {IPR008271; Serine/threonine-protein kinase, active site} {IPR011009; Protein kinase-like domain superfamily} {IPR017441; Protein kinase, ATP binding site} {IPR032675; Leucine-rich repeat domain superfamily}	A01	4825501	4827871	+
A01G01005	NA	NA	NA	NA	NA	NA	NA	NA	NA	NA	NA	NA	NA	NA	NA	NA	NA	NA	NA	NA	NA	NA	NA	NA	NA	NA	NA	NA	NA	NA	NA	NA	NA	NA	A01	4837346	4837949	+
A01G01006	NA	NA	NA	NA	NA	NA	NA	NA	NA	NA	NA	NA	NA	NA	NA	NA	NA	NA	NA	NA	NA	NA	NA	NA	NA	NA	NA	NA	NA	NA	NA	NA	NA	NA	A01	4845981	4846999	+
A01G01007	NA	NA	NA	NA	NA	NA	NA	NA	NA	NA	NA	NA	NA	NA	NA	NA	NA	NA	NA	NA	NA	NA	NA	NA	NA	NA	NA	NA	NA	NA	NA	NA	NA	NA	A01	4847054	4847400	+
A01G01008	NA	NA	NA	NA	NA	NA	NA	NA	NA	NA	NA	NA	NA	NA	NA	NA	NA	NA	NA	NA	NA	NA	NA	NA	NA	NA	NA	NA	NA	NA	NA	NA	NA	NA	A01	4863676	4863906	+
A01G01010	NA	NA	NA	NA	NA	NA	NA	NA	NA	NA	NA	NA	NA	NA	NA	NA	NA	NA	NA	NA	NA	NA	NA	NA	NA	NA	NA	NA	NA	NA	NA	NA	NA	NA	A01	4869624	4869917	+
A01G01011	NA	NA	NA	NA	NA	NA	0.115783	0.219756	0.924479	0.906652	*	0.820765	NA	NA	NA	NA	NA	NA	NA	NA	NA	NA	NA	NA	NA	NA	NA	NA	NA	NA	NA	NA	NA	NA	A01	4874979	4875812	+
A01G01012	NA	NA	NA	NA	NA	NA	NA	NA	NA	NA	NA	NA	NA	NA	NA	NA	NA	NA	NA	NA	NA	NA	NA	NA	NA	NA	NA	NA	NA	NA	NA	NA	NA	NA	A01	4875911	4876198	+
A01G01013	0.259034	0.325925	0.331397	0.966867	*	0.935271	0.351084	0.934144	1.41183	0.845848	*	0.667063	0.299698	0.558857	0.898973	0.930473	*	0.823897	0.244891	0.108438	-1.17526	0.879306	*	0.77333	0.244592	0.108664	-1.17051	0.897624	*	0.774223	[PATH:ko04626] Level1--Organismal Systems | Level2--Environmental adaptation | Level3--Plant-pathogen interaction;[PATH:ko04016] Level1--Environmental Information Processing | Level2--Signal transduction | Level3--MAPK signaling pathway - plant	K13420	{GO:0004672; protein kinase activity; molecular_function} {GO:0005515; protein binding; molecular_function} {GO:0005524; ATP binding; molecular_function} {GO:0006468; protein phosphorylation; biological_process}	{IPR000719; Protein kinase domain} {IPR001245; Serine-threonine/tyrosine-protein kinase, catalytic domain} {IPR001611; Leucine-rich repeat} {IPR003591; Leucine-rich repeat, typical subtype} {IPR011009; Protein kinase-like domain superfamily} {IPR017441; Protein kinase, ATP binding site} {IPR032675; Leucine-rich repeat domain superfamily}	A01	4907234	4912151	+
A01G01014	NA	NA	NA	NA	NA	NA	NA	NA	NA	NA	NA	NA	NA	NA	NA	NA	NA	NA	NA	NA	NA	NA	NA	NA	NA	NA	NA	NA	NA	NA	NA	NA	NA	NA	A01	4915449	4915718	+
A01G01015	NA	NA	NA	NA	NA	NA	NA	NA	NA	NA	NA	NA	NA	NA	NA	NA	NA	NA	NA	NA	NA	NA	NA	NA	NA	NA	NA	NA	NA	NA	NA	NA	NA	NA	A01	4918336	4918623	+
A01G01016	NA	NA	NA	NA	NA	NA	NA	NA	NA	NA	NA	NA	NA	NA	NA	NA	NA	NA	NA	NA	NA	NA	NA	NA	NA	NA	NA	NA	NA	NA	NA	NA	NA	NA	A01	4921692	4921985	+
A01G01017	NA	NA	NA	NA	NA	NA	NA	NA	NA	NA	NA	NA	NA	NA	NA	NA	NA	NA	NA	NA	NA	NA	NA	NA	NA	NA	NA	NA	NA	NA	NA	NA	NA	{IPR026960; Reverse transcriptase zinc-binding domain}	A01	4924370	4928231	+
A01G01019	NA	NA	NA	NA	NA	NA	NA	NA	NA	NA	NA	NA	NA	NA	NA	NA	NA	NA	NA	NA	NA	NA	NA	NA	NA	NA	NA	NA	NA	NA	NA	NA	{GO:0003676; nucleic acid binding; molecular_function} {GO:0004523; RNA-DNA hybrid ribonuclease activity; molecular_function}	{IPR002156; Ribonuclease H domain}	A01	4931345	4931641	+
A01G01021	NA	NA	NA	NA	NA	NA	NA	NA	NA	NA	NA	NA	NA	NA	NA	NA	NA	NA	NA	NA	NA	NA	NA	NA	NA	NA	NA	NA	NA	NA	NA	NA	NA	NA	A01	4937271	4937564	+
A01G01022	NA	NA	NA	NA	NA	NA	NA	NA	NA	NA	NA	NA	NA	NA	NA	NA	NA	NA	NA	NA	NA	NA	NA	NA	NA	NA	NA	NA	NA	NA	NA	NA	NA	NA	A01	4941687	4941980	+
A01G01024	NA	NA	NA	NA	NA	NA	NA	NA	NA	NA	NA	NA	NA	NA	NA	NA	NA	NA	NA	NA	NA	NA	NA	NA	NA	NA	NA	NA	NA	NA	NA	NA	NA	NA	A01	4946042	4946335	+
A01G01025	40.7034	95.2619	1.22675	0.0277508	Up	0.00654828	46.4057	127.945	1.46315	4.94781e-05	Up	5.62713e-06	43.3567	109.569	1.33751	0.000527978	Up	6.13099e-05	49.3513	147.251	1.57712	3.85347e-06	Up	5.35343e-07	49.2871	116.437	1.24027	0.00547161	Up	0.00107445	NA	NA	{GO:0006520; cellular amino acid metabolic process; biological_process} {GO:0030170; pyridoxal phosphate binding; molecular_function}	{IPR000634; Serine/threonine dehydratase, pyridoxal-phosphate-binding site} {IPR001926; Pyridoxal-phosphate dependent enzyme} {IPR036052; Tryptophan synthase beta subunit-like PLP-dependent enzyme}	A01	4959377	4964292	-
A01G01026	NA	NA	NA	NA	NA	NA	NA	NA	NA	NA	NA	NA	NA	NA	NA	NA	NA	NA	NA	NA	NA	NA	NA	NA	NA	NA	NA	NA	NA	NA	NA	NA	NA	NA	A01	4977827	4978279	-
A01G01027	NA	NA	NA	NA	NA	NA	NA	NA	NA	NA	NA	NA	NA	NA	NA	NA	NA	NA	NA	NA	NA	NA	NA	NA	NA	NA	NA	NA	NA	NA	NA	NA	NA	NA	A01	4978358	4978561	-
A01G01028	NA	NA	NA	NA	NA	NA	NA	NA	NA	NA	NA	NA	NA	NA	NA	NA	NA	NA	NA	NA	NA	NA	NA	NA	NA	NA	NA	NA	NA	NA	NA	NA	NA	NA	A01	4978662	4979126	-
A01G01030	NA	NA	NA	NA	NA	NA	NA	NA	NA	NA	NA	NA	NA	NA	NA	NA	NA	NA	NA	NA	NA	NA	NA	NA	NA	NA	NA	NA	NA	NA	NA	NA	NA	NA	A01	5005091	5005381	+
A01G01031	NA	NA	NA	NA	NA	NA	NA	NA	NA	NA	NA	NA	NA	NA	NA	NA	NA	NA	NA	NA	NA	NA	NA	NA	NA	NA	NA	NA	NA	NA	NA	NA	NA	NA	A01	5009013	5010166	+
A01G01032	NA	NA	NA	NA	NA	NA	NA	NA	NA	NA	NA	NA	NA	NA	NA	NA	NA	NA	NA	NA	NA	NA	NA	NA	NA	NA	NA	NA	NA	NA	NA	NA	NA	NA	A01	5012813	5014531	-
A01G01033	NA	NA	NA	NA	NA	NA	NA	NA	NA	NA	NA	NA	NA	NA	NA	NA	NA	NA	NA	NA	NA	NA	NA	NA	NA	NA	NA	NA	NA	NA	NA	NA	NA	{IPR036691; Endonuclease/exonuclease/phosphatase superfamily}	A01	5015540	5016857	-
A01G01034	1.17147	3.547	1.59828	0.76225	*	0.516904	1.34337	5.99279	2.15737	0.45271	*	0.234057	1.1999	0.602	-0.995075	0.91166	*	0.738213	1.42438	24.1667	4.08461	0.00051837	Up	0.000107611	1.42376	14.871	3.38473	0.122245	*	0.042417	NA	NA	{GO:0003824; catalytic activity; molecular_function} {GO:0005515; protein binding; molecular_function} {GO:0016491; oxidoreductase activity; molecular_function}	{IPR000262; FMN-dependent dehydrogenase} {IPR011990; Tetratricopeptide-like helical domain superfamily} {IPR013785; Aldolase-type TIM barrel} {IPR038562; Ribosomal protein L34Ae superfamily}	A01	5017581	5019455	+
A01G01037	29.8466	12.4853	-1.25734	0.0584489	*	0.0159774	34.0394	11.2798	-1.59346	0.0354692	Down	0.00914911	31.4332	9.87079	-1.67105	0.0521075	*	0.0122293	36.2575	46.9485	0.372799	0.471586	*	0.285996	36.2065	28.1522	-0.363001	0.633934	*	0.391723	NA	NA	NA	{IPR006943; Domain of unknown function DUF641, plant}	A01	5034350	5035738	-
A01G01039	1895.91	1935.18	0.0295762	0.943284	*	0.853654	2153.75	1915.47	-0.169151	0.459473	*	0.23932	2010.7	1557.55	-0.368416	0.00957838	*	0.001645	2291.68	1254.1	-0.869748	2.0097e-12	*	1.29971e-13	2289.76	1230.46	-0.896003	1.0242e-11	*	4.23813e-13	[PATH:ko04145] Level1--Cellular Processes | Level2--Transport and catabolism | Level3--Phagosome;[PATH:ko04141] Level1--Genetic Information Processing | Level2--Folding, sorting and degradation | Level3--Protein processing in endoplasmic reticulum;[PATH:ko03060] Level1--Genetic Information Processing | Level2--Folding, sorting and degradation | Level3--Protein export;[PATH:ko05110] Level1--Human …	K10956	{GO:0015031; protein transport; biological_process} {GO:0016020; membrane; cellular_component}	{IPR002208; SecY/SEC61-alpha family} {IPR019561; Translocon Sec61/SecY, plug domain} {IPR023201; SecY domain superfamily} {IPR030659; SecY conserved site}	A01	5063578	5066937	-
A01G01040	176.428	142.46	-0.308522	0.552461	*	0.305176	199.654	170.982	-0.223655	0.679546	*	0.431696	186.403	65.1158	-1.51735	3.65297e-07	Down	2.19671e-08	212.365	130.69	-0.700396	0.067461	*	0.025787	212.176	82.4359	-1.36392	1.73521e-05	Down	1.81042e-06	NA	NA	NA	{IPR004265; Dirigent protein}	A01	5088723	5089298	+
A01G01041	20.5895	13.2295	-0.638155	0.584146	*	0.332109	23.3053	27.9174	0.260506	0.85555	*	0.680175	21.6893	28.8426	0.411213	0.76865	*	0.489555	24.8046	44.4188	0.840562	0.284714	*	0.148061	24.7873	40.2214	0.698359	0.569413	*	0.331902	NA	NA	NA	{IPR004265; Dirigent protein}	A01	5091365	5091916	-
A01G01042	NA	NA	NA	NA	NA	NA	NA	NA	NA	NA	NA	NA	NA	NA	NA	NA	NA	NA	NA	NA	NA	NA	NA	NA	NA	NA	NA	NA	NA	NA	NA	NA	NA	NA	A01	5097791	5098003	+
A01G01043	NA	NA	NA	NA	NA	NA	NA	NA	NA	NA	NA	NA	NA	NA	NA	NA	NA	NA	NA	NA	NA	NA	NA	NA	NA	NA	NA	NA	NA	NA	NA	NA	{GO:0003676; nucleic acid binding; molecular_function} {GO:0004523; RNA-DNA hybrid ribonuclease activity; molecular_function}	{IPR002156; Ribonuclease H domain} {IPR012337; Ribonuclease H-like superfamily}	A01	5098071	5098860	+
A01G01045	7.33059	6.90363	-0.0865728	0.973136	*	0.947157	8.34545	6.4603	-0.369388	0.906652	*	0.758651	7.77124	4.17696	-0.895692	0.77289	*	0.501301	8.85177	1.52859	-2.53376	0.22561	*	0.110287	8.83942	0.602012	-3.87609	0.123626	*	0.0430046	NA	NA	NA	{IPR004265; Dirigent protein}	A01	5121815	5122378	+
A01G01046	48.711	62.7145	0.364553	0.579379	*	0.327665	55.5172	91.9512	0.727933	0.0993384	*	0.0317842	51.8839	81.4798	0.651155	0.169402	*	0.0535491	59.0392	82.9112	0.489894	0.25842	*	0.130844	59.0029	98.7383	0.742824	0.0896946	*	0.0288525	NA	NA	NA	{IPR032752; DC-UbP/UBTD2, N-terminal domain} {IPR038169; DC-UbP/UBTD2, N-terminal domain superfamily}	A01	5129196	5129557	+
A01G01047	196.049	151.459	-0.372284	0.425977	*	0.207393	222.422	168.668	-0.399109	0.248598	*	0.102398	208.308	184.214	-0.177337	0.853006	*	0.616758	236.705	182.441	-0.37566	0.304444	*	0.161362	236.541	206.963	-0.192718	0.648747	*	0.406027	[PATH:ko03420] Level1--Genetic Information Processing | Level2--Replication and repair | Level3--Nucleotide excision repair;[PATH:ko03030] Level1--Genetic Information Processing | Level2--Replication and repair | Level3--DNA replication;[PATH:ko03410] Level1--Genetic Information Processing | Level2--Replication and repair | Level3--Base excision repair;[PATH:ko03440] Level1--Genetic Information P…	K03504	{GO:0005634; nucleus; cellular_component} {GO:0006260; DNA replication; biological_process}	{IPR019038; DNA polymerase subunit Cdc27}	A01	5130157	5137772	-
A01G01050	0.117388	0.465903	1.98875	0.831777	*	0.623164	0.165861	1.47735	3.15497	0.510495	*	0.278969	NA	NA	NA	NA	NA	NA	0.148072	0.459134	1.63261	0.83527	*	0.686044	NA	NA	NA	NA	NA	NA	[PATH:ko04626] Level1--Organismal Systems | Level2--Environmental adaptation | Level3--Plant-pathogen interaction;[PATH:ko04016] Level1--Environmental Information Processing | Level2--Signal transduction | Level3--MAPK signaling pathway - plant	K13420	{GO:0004672; protein kinase activity; molecular_function} {GO:0005515; protein binding; molecular_function} {GO:0005524; ATP binding; molecular_function} {GO:0006468; protein phosphorylation; biological_process}	{IPR000719; Protein kinase domain} {IPR001611; Leucine-rich repeat} {IPR003591; Leucine-rich repeat, typical subtype} {IPR008271; Serine/threonine-protein kinase, active site} {IPR011009; Protein kinase-like domain superfamily} {IPR013210; Leucine-rich repeat-containing N-terminal, plant-type} {IPR017441; Protein kinase, ATP binding site} {IPR032675; Leucine-rich repeat domain superfamily}	A01	5147156	5151334	-
A01G01055	0.844791	0.618442	-0.449956	0.958401	*	0.908903	0.848485	0.152241	-2.47853	0.766463	*	0.534953	0.921362	1.38063	0.58349	0.943067	*	0.871728	1.04825	0.325509	-1.68721	0.831193	*	0.672783	1.06435	0.66305	-0.682781	0.930791	*	0.860233	NA	NA	{GO:0005515; protein binding; molecular_function}	{IPR001611; Leucine-rich repeat} {IPR032675; Leucine-rich repeat domain superfamily}	A01	5190502	5191041	-
A01G01056	94.2042	39.2041	-1.26479	0.00108134	Down	0.000159755	107.515	45.9803	-1.22545	0.000362356	Down	4.9712e-05	101.211	37.479	-1.43321	0.000426329	Down	4.83946e-05	114.385	44.3138	-1.36807	6.60599e-06	Down	9.55142e-07	114.3	44.7161	-1.35395	2.02237e-05	Down	2.13917e-06	[PATH:ko01523] Level1--Human Diseases | Level2--Drug resistance: Antineoplastic | Level3--Antifolate resistance;[PATH:ko00790] Level1--Metabolism | Level2--Metabolism of cofactors and vitamins | Level3--Folate biosynthesis	K01307	{GO:0008242; omega peptidase activity; molecular_function} {GO:0016787; hydrolase activity; molecular_function}	{IPR011697; Peptidase C26} {IPR015527; Peptidase C26, gamma-glutamyl hydrolase} {IPR029062; Class I glutamine amidotransferase-like}	A01	5191110	5192920	-
A01G01057	0.709588	0.165481	-2.10032	0.819517	*	0.599092	0.997517	0.663053	-0.589218	0.90704	*	0.821357	0.876018	0.591587	-0.56637	0.930473	*	0.830101	1.05814	0.607618	-0.800287	0.879306	*	0.75387	1.06116	1.54677	0.543618	0.903814	*	0.787315	NA	NA	NA	NA	A01	5194643	5195534	-
A01G01058	NA	NA	NA	NA	NA	NA	NA	NA	NA	NA	NA	NA	NA	NA	NA	NA	NA	NA	NA	NA	NA	NA	NA	NA	NA	NA	NA	NA	NA	NA	NA	NA	NA	NA	A01	5195735	5196817	+
A01G01060	NA	NA	NA	NA	NA	NA	NA	NA	NA	NA	NA	NA	NA	NA	NA	NA	NA	NA	NA	NA	NA	NA	NA	NA	NA	NA	NA	NA	NA	NA	[PATH:ko05133] Level1--Human Diseases | Level2--Infectious diseases: Bacterial | Level3--Pertussis;[PATH:ko05170] Level1--Human Diseases | Level2--Infectious diseases: Viral | Level3--Human immunodeficiency virus 1 infection;[PATH:ko04722] Level1--Organismal Systems | Level2--Nervous system | Level3--Neurotrophin signaling pathway;[PATH:ko05145] Level1--Human Diseases | Level2--Infectious disease…	K04733	{GO:0004672; protein kinase activity; molecular_function} {GO:0005515; protein binding; molecular_function} {GO:0005524; ATP binding; molecular_function} {GO:0006468; protein phosphorylation; biological_process}	{IPR000719; Protein kinase domain} {IPR001245; Serine-threonine/tyrosine-protein kinase, catalytic domain} {IPR001611; Leucine-rich repeat} {IPR003591; Leucine-rich repeat, typical subtype} {IPR008271; Serine/threonine-protein kinase, active site} {IPR011009; Protein kinase-like domain superfamily} {IPR032675; Leucine-rich repeat domain superfamily}	A01	5197360	5199294	-
A01G01062	0.117388	0.465903	1.98875	0.831777	*	0.623164	0.115783	0.219756	0.924479	0.906652	*	0.820765	NA	NA	NA	NA	NA	NA	NA	NA	NA	NA	NA	NA	0.110458	0.186161	0.753046	0.926129	*	0.853583	NA	NA	{GO:0005515; protein binding; molecular_function}	{IPR001611; Leucine-rich repeat} {IPR013210; Leucine-rich repeat-containing N-terminal, plant-type} {IPR032675; Leucine-rich repeat domain superfamily}	A01	5214001	5214847	-
A01G01064	1.69263	0.378648	-2.16034	0.698814	*	0.443903	2.01879	1.9632	-0.0402821	0.998074	*	0.984213	1.90295	2.51866	0.404423	0.930473	*	0.842116	2.14073	12.2783	2.51993	0.0568512	*	0.0210756	2.13895	5.48529	1.35866	0.601817	*	0.361582	[PATH:ko04626] Level1--Organismal Systems | Level2--Environmental adaptation | Level3--Plant-pathogen interaction;[PATH:ko04016] Level1--Environmental Information Processing | Level2--Signal transduction | Level3--MAPK signaling pathway - plant	K13420	{GO:0004672; protein kinase activity; molecular_function} {GO:0005515; protein binding; molecular_function} {GO:0005524; ATP binding; molecular_function} {GO:0006468; protein phosphorylation; biological_process}	{IPR000719; Protein kinase domain} {IPR001611; Leucine-rich repeat} {IPR003591; Leucine-rich repeat, typical subtype} {IPR008271; Serine/threonine-protein kinase, active site} {IPR011009; Protein kinase-like domain superfamily} {IPR013210; Leucine-rich repeat-containing N-terminal, plant-type} {IPR017441; Protein kinase, ATP binding site} {IPR032675; Leucine-rich repeat domain superfamily}	A01	5227662	5233917	-
A01G01070	NA	NA	NA	NA	NA	NA	NA	NA	NA	NA	NA	NA	NA	NA	NA	NA	NA	NA	NA	NA	NA	NA	NA	NA	NA	NA	NA	NA	NA	NA	NA	NA	{GO:0004672; protein kinase activity; molecular_function} {GO:0005524; ATP binding; molecular_function} {GO:0006468; protein phosphorylation; biological_process}	{IPR000719; Protein kinase domain} {IPR011009; Protein kinase-like domain superfamily}	A01	5271162	5271440	-
A01G01078	26.8409	94.5519	1.81667	0.00121004	Up	0.000181442	30.4265	102.956	1.75863	0.027955	Up	0.00688938	28.2534	53.7754	0.928522	0.567143	*	0.290786	32.32	509.604	3.97888	7.06022e-21	Up	2.34869e-22	32.291	334.901	3.37453	8.99599e-12	Up	3.69663e-13	[PATH:ko04626] Level1--Organismal Systems | Level2--Environmental adaptation | Level3--Plant-pathogen interaction;[PATH:ko04016] Level1--Environmental Information Processing | Level2--Signal transduction | Level3--MAPK signaling pathway - plant	K13420	{GO:0004672; protein kinase activity; molecular_function} {GO:0005515; protein binding; molecular_function} {GO:0005524; ATP binding; molecular_function} {GO:0006468; protein phosphorylation; biological_process}	{IPR000719; Protein kinase domain} {IPR001245; Serine-threonine/tyrosine-protein kinase, catalytic domain} {IPR001611; Leucine-rich repeat} {IPR003591; Leucine-rich repeat, typical subtype} {IPR008271; Serine/threonine-protein kinase, active site} {IPR011009; Protein kinase-like domain superfamily} {IPR013210; Leucine-rich repeat-containing N-terminal, plant-type} {IPR017441; Protein kinase, ATP …	A01	5337254	5341506	-
A01G01082	NA	NA	NA	NA	NA	NA	NA	NA	NA	NA	NA	NA	NA	NA	NA	NA	NA	NA	NA	NA	NA	NA	NA	NA	NA	NA	NA	NA	NA	NA	NA	NA	NA	NA	A01	5364265	5365965	+
A01G01084	364.84	395.24	0.115467	0.735356	*	0.485822	414.643	500.599	0.271787	0.260733	*	0.109077	386.976	428.557	0.147242	0.634459	*	0.349986	441.196	418.258	-0.0770286	0.800176	*	0.635019	440.748	478.733	0.119268	0.735504	*	0.499624	NA	NA	{GO:0005515; protein binding; molecular_function}	{IPR001611; Leucine-rich repeat} {IPR003591; Leucine-rich repeat, typical subtype} {IPR032675; Leucine-rich repeat domain superfamily}	A01	5387050	5387886	-
A01G01095	1.14294	0.907754	-0.332376	0.947911	*	0.888565	1.33176	2.55755	0.941427	0.777924	*	0.554461	1.31426	0.782317	-0.748428	0.904498	*	0.72684	1.26809	0.151057	-3.0695	0.502022	*	0.31156	1.38781	0.322995	-2.10323	0.66503	*	0.423169	[PATH:ko05133] Level1--Human Diseases | Level2--Infectious diseases: Bacterial | Level3--Pertussis;[PATH:ko05170] Level1--Human Diseases | Level2--Infectious diseases: Viral | Level3--Human immunodeficiency virus 1 infection;[PATH:ko04722] Level1--Organismal Systems | Level2--Nervous system | Level3--Neurotrophin signaling pathway;[PATH:ko05145] Level1--Human Diseases | Level2--Infectious disease…	K04733	{GO:0004672; protein kinase activity; molecular_function} {GO:0005524; ATP binding; molecular_function} {GO:0006468; protein phosphorylation; biological_process}	{IPR000719; Protein kinase domain} {IPR008271; Serine/threonine-protein kinase, active site} {IPR011009; Protein kinase-like domain superfamily} {IPR017441; Protein kinase, ATP binding site}	A01	5431659	5432846	-
A01G01100	6.06954	1.45386	-2.0617	0.447573	*	0.222978	6.67986	2.54007	-1.39495	0.528501	*	0.293728	6.17572	3.10324	-0.992833	0.650908	*	0.365436	7.13258	1.54373	-2.20801	0.219912	*	0.106862	7.11414	1.22089	-2.54276	0.135817	*	0.048502	NA	NA	NA	NA	A01	5465717	5466225	-
A01G01102	170.706	119.547	-0.513935	0.102207	*	0.031835	193.904	134.884	-0.52363	0.075096	*	0.0226641	181.078	134.067	-0.433657	0.178071	*	0.0572602	206.22	244.184	0.243787	0.437849	*	0.259302	205.929	216.46	0.0719559	0.897624	*	0.767668	[PATH:ko03450] Level1--Genetic Information Processing | Level2--Replication and repair | Level3--Non-homologous end-joining	K10884	{GO:0000723; telomere maintenance; biological_process} {GO:0003677; DNA binding; molecular_function} {GO:0003684; damaged DNA binding; molecular_function} {GO:0004003; ATP-dependent DNA helicase activity; molecular_function} {GO:0005634; nucleus; cellular_component} {GO:0006303; double-strand break repair via nonhomologous end joining; biological_process} {GO:0042162; telomeric DNA binding; molec…	{IPR003034; SAP domain} {IPR005160; Ku70/Ku80 C-terminal arm} {IPR005161; Ku70/Ku80, N-terminal alpha/beta} {IPR006164; Ku70/Ku80 beta-barrel domain} {IPR006165; Ku70} {IPR016194; SPOC-like, C-terminal domain superfamily} {IPR036361; SAP domain superfamily} {IPR036465; von Willebrand factor A-like domain superfamily}	A01	5489875	5503077	+
A01G01104	29.8857	42.4026	0.504697	0.478862	*	0.246026	34.0592	48.4581	0.508694	0.394398	*	0.192588	31.6033	34.1397	0.111374	0.921922	*	0.788549	36.223	129.796	1.84127	1.22078e-07	Up	1.35515e-08	36.1836	73.9919	1.03203	0.0180698	Up	0.00426909	[PATH:ko05133] Level1--Human Diseases | Level2--Infectious diseases: Bacterial | Level3--Pertussis;[PATH:ko05170] Level1--Human Diseases | Level2--Infectious diseases: Viral | Level3--Human immunodeficiency virus 1 infection;[PATH:ko04722] Level1--Organismal Systems | Level2--Nervous system | Level3--Neurotrophin signaling pathway;[PATH:ko05145] Level1--Human Diseases | Level2--Infectious disease…	K04733	{GO:0004672; protein kinase activity; molecular_function} {GO:0005524; ATP binding; molecular_function} {GO:0006468; protein phosphorylation; biological_process}	{IPR000719; Protein kinase domain} {IPR008271; Serine/threonine-protein kinase, active site} {IPR011009; Protein kinase-like domain superfamily} {IPR017441; Protein kinase, ATP binding site} {IPR032872; Wall-associated receptor kinase, C-terminal}	A01	5504723	5507434	+
A01G01105	5.65871	2.71335	-1.0604	0.665648	*	0.409549	6.33126	7.04023	0.153129	0.951451	*	0.901128	5.76917	5.27151	-0.130147	0.963231	*	0.910814	6.75738	9.01547	0.415938	0.82021	*	0.658884	6.75723	10.2947	0.607401	0.701297	*	0.462892	[PATH:ko05133] Level1--Human Diseases | Level2--Infectious diseases: Bacterial | Level3--Pertussis;[PATH:ko05170] Level1--Human Diseases | Level2--Infectious diseases: Viral | Level3--Human immunodeficiency virus 1 infection;[PATH:ko04722] Level1--Organismal Systems | Level2--Nervous system | Level3--Neurotrophin signaling pathway;[PATH:ko05145] Level1--Human Diseases | Level2--Infectious disease…	K04733	{GO:0004672; protein kinase activity; molecular_function} {GO:0005524; ATP binding; molecular_function} {GO:0006468; protein phosphorylation; biological_process} {GO:0030247; polysaccharide binding; molecular_function}	{IPR000719; Protein kinase domain} {IPR008271; Serine/threonine-protein kinase, active site} {IPR011009; Protein kinase-like domain superfamily} {IPR017441; Protein kinase, ATP binding site} {IPR025287; Wall-associated receptor kinase, galacturonan-binding domain} {IPR032872; Wall-associated receptor kinase, C-terminal}	A01	5511885	5516755	+
A01G01108	1680.49	601.514	-1.48221	3.22063e-15	Down	8.65336e-17	1907.81	691.882	-1.46332	3.63409e-18	Down	9.49535e-20	1782.47	718.446	-1.31092	7.10666e-12	Down	2.23832e-13	2029.89	539.495	-1.91172	6.11838e-29	Down	1.24945e-30	2027.86	773.947	-1.38965	3.60573e-15	Down	1.03957e-16	[PATH:ko04075] Level1--Environmental Information Processing | Level2--Signal transduction | Level3--Plant hormone signal transduction	K14503	NA	{IPR008540; BES1/BZR1 plant transcription factor, N-terminal}	A01	5519836	5522628	+
A01G01110	3.75365	2.76106	-0.443072	0.906574	*	0.773059	4.35835	0.663536	-2.71554	0.358407	*	0.168294	3.97252	2.5388	-0.645909	0.876478	*	0.67883	4.60426	0.328286	-3.80994	0.127761	*	0.0550193	4.58369	0.327894	-3.80521	0.166936	*	0.0628135	NA	NA	NA	NA	A01	5526813	5527082	-
A01G01111	15.1031	14.7213	-0.0369375	0.990661	*	0.982676	17.1689	10.6884	-0.683761	0.848294	*	0.670472	15.938	5.29365	-1.59013	0.518979	*	0.254179	18.2425	34.4948	0.919078	0.615941	*	0.415391	18.218	16.1937	-0.169928	0.951362	*	0.897927	--	K20523	{GO:0046872; metal ion binding; molecular_function}	{IPR000306; FYVE zinc finger} {IPR007461; Ysc84 actin-binding domain} {IPR011011; Zinc finger, FYVE/PHD-type} {IPR013083; Zinc finger, RING/FYVE/PHD-type} {IPR017455; Zinc finger, FYVE-related}	A01	5532702	5535134	-
A01G01112	62.6275	54.6493	-0.196594	0.978222	*	0.957946	71.0564	59.5496	-0.254873	0.947536	*	0.894205	66.3332	6.2691	-3.4034	0.356018	*	0.145771	75.5482	91.6188	0.278246	0.926112	*	0.871766	75.4239	53.0284	-0.508256	0.926129	*	0.85082	NA	NA	NA	NA	A01	5557375	5562088	+
A01G01113	0.09314	0.228254	1.29317	0.89262	*	0.751307	0.143277	0.502651	1.81075	0.839538	*	0.653898	NA	NA	NA	NA	NA	NA	0.16161	0.758003	2.22969	0.712697	*	0.521699	0.182572	2.40561	3.71986	0.478697	*	0.258533	--	K22312	{GO:0008146; sulfotransferase activity; molecular_function}	{IPR000863; Sulfotransferase domain} {IPR027417; P-loop containing nucleoside triphosphate hydrolase}	A01	5572222	5573174	-
A01G01114	NA	NA	NA	NA	NA	NA	NA	NA	NA	NA	NA	NA	NA	NA	NA	NA	NA	NA	NA	NA	NA	NA	NA	NA	NA	NA	NA	NA	NA	NA	NA	NA	NA	NA	A01	5578432	5578838	+
A01G01115	0.117388	0.465903	1.98875	0.831777	*	0.623164	0.159988	1.08157	2.75709	0.727738	*	0.488012	0.15019	1.21815	3.01983	0.730856	*	0.447641	0.176854	1.64068	3.21366	0.562437	*	0.365315	0.159545	0.71838	2.17078	0.800285	*	0.587207	NA	NA	{GO:0005515; protein binding; molecular_function}	{IPR001611; Leucine-rich repeat} {IPR003591; Leucine-rich repeat, typical subtype} {IPR013210; Leucine-rich repeat-containing N-terminal, plant-type} {IPR032675; Leucine-rich repeat domain superfamily}	A01	5580156	5588702	+
A01G01119	NA	NA	NA	NA	NA	NA	NA	NA	NA	NA	NA	NA	NA	NA	NA	NA	NA	NA	NA	NA	NA	NA	NA	NA	NA	NA	NA	NA	NA	NA	NA	NA	{GO:0005515; protein binding; molecular_function}	{IPR001611; Leucine-rich repeat} {IPR003591; Leucine-rich repeat, typical subtype} {IPR013210; Leucine-rich repeat-containing N-terminal, plant-type} {IPR032675; Leucine-rich repeat domain superfamily}	A01	5616349	5624565	+
A01G01120	NA	NA	NA	NA	NA	NA	0.144376	0.517372	1.84137	0.836183	*	0.648215	NA	NA	NA	NA	NA	NA	NA	NA	NA	NA	NA	NA	0.174822	1.41986	3.02179	0.669358	*	0.427289	NA	NA	{GO:0008146; sulfotransferase activity; molecular_function}	{IPR000863; Sulfotransferase domain} {IPR027417; P-loop containing nucleoside triphosphate hydrolase}	A01	5624718	5625011	-
A01G01121	0.369362	0.464743	0.331397	0.966867	*	0.935271	0.222336	0.111239	-0.999074	0.906652	*	0.806578	0.272629	0.305445	0.163975	0.984908	*	0.967945	0.373523	0.89942	1.2678	0.803304	*	0.63913	0.377289	1.57065	2.05762	0.729176	*	0.491008	--	K22312	{GO:0008146; sulfotransferase activity; molecular_function}	{IPR000863; Sulfotransferase domain} {IPR027417; P-loop containing nucleoside triphosphate hydrolase}	A01	5625072	5625669	-
A01G01124	230.487	255.607	0.149242	0.651159	*	0.395093	261.936	294.533	0.169214	0.56056	*	0.320449	245.214	220.432	-0.153711	0.691515	*	0.403511	278.676	237.332	-0.231683	0.328566	*	0.177687	278.386	304.046	0.127201	0.698219	*	0.459418	NA	NA	{GO:0003824; catalytic activity; molecular_function} {GO:0046537; 2,3-bisphosphoglycerate-independent phosphoglycerate mutase activity; molecular_function} {GO:0046872; metal ion binding; molecular_function}	{IPR004456; 2,3-bisphosphoglycerate-independent phosphoglycerate mutase} {IPR006124; Metalloenzyme} {IPR017849; Alkaline phosphatase-like, alpha/beta/alpha} {IPR017850; Alkaline-phosphatase-like, core domain superfamily}	A01	5644036	5648005	-
A01G01126	443.081	785.883	0.826744	0.000214403	*	2.6346e-05	503.791	876.443	0.798836	8.47427e-07	*	7.0398e-08	470.074	628.398	0.418791	0.0427085	*	0.00961119	536.012	534.463	-0.00417602	0.985448	*	0.97775	535.718	656.192	0.292645	0.284505	*	0.125468	NA	NA	NA	NA	A01	5657044	5660039	+
A01G01129	62.1009	95.1361	0.615378	0.0726196	*	0.0207979	70.4852	127.748	0.857913	0.0033491	*	0.000597319	65.4692	107.689	0.717989	0.0463071	*	0.0106143	75.0218	125.565	0.743052	0.0166206	*	0.00510275	74.9295	113.684	0.601421	0.0735268	*	0.0225932	NA	NA	{GO:0003723; RNA binding; molecular_function}	{IPR023342; APO domain}	A01	5662897	5665394	+
A01G01130	0.176717	0.11416	-0.630383	0.943284	*	0.877225	0.220147	0.110144	-0.999074	0.906652	*	0.806578	0.195484	0.112447	-0.797806	0.930473	*	0.844987	0.244391	0.108217	-1.17526	0.879306	*	0.77333	0.244118	0.108453	-1.17051	0.897624	*	0.774223	NA	NA	NA	{IPR005018; DOMON domain} {IPR017214; Cytochrome b561 and DOMON domain-containing protein}	A01	5666094	5667241	+
A01G01132	NA	NA	NA	NA	NA	NA	NA	NA	NA	NA	NA	NA	NA	NA	NA	NA	NA	NA	NA	NA	NA	NA	NA	NA	NA	NA	NA	NA	NA	NA	[PATH:ko04145] Level1--Cellular Processes | Level2--Transport and catabolism | Level3--Phagosome;[PATH:ko05130] Level1--Human Diseases | Level2--Infectious diseases: Bacterial | Level3--Pathogenic Escherichia coli infection;[PATH:ko04210] Level1--Cellular Processes | Level2--Cell growth and death | Level3--Apoptosis;[PATH:ko04540] Level1--Cellular Processes | Level2--Cellular community - eukaryot…	K07374	{GO:0005200; structural constituent of cytoskeleton; molecular_function} {GO:0005525; GTP binding; molecular_function} {GO:0005874; microtubule; cellular_component} {GO:0007017; microtubule-based process; biological_process} {GO:0055114; oxidation-reduction process; biological_process}	{IPR002452; Alpha tubulin} {IPR008280; Tubulin/FtsZ, C-terminal} {IPR008927; 6-phosphogluconate dehydrogenase-like, C-terminal domain superfamily} {IPR018316; Tubulin/FtsZ, 2-layer sandwich domain} {IPR023123; Tubulin, C-terminal} {IPR036525; Tubulin/FtsZ, GTPase domain superfamily} {IPR037103; Tubulin/FtsZ, C-terminal domain superfamily}	A01	5684128	5686405	-
A01G01134	0.178198	0.115116	-0.630383	0.943284	*	0.877225	0.222336	0.111239	-0.999074	0.906652	*	0.806578	0.316948	0.808463	1.35093	0.882287	*	0.688673	0.244891	0.108438	-1.17526	0.879306	*	0.77333	0.244592	0.108664	-1.17051	0.897624	*	0.774223	NA	NA	NA	NA	A01	5692809	5693159	-
A01G01137	120.451	80.5914	-0.579743	0.0805847	*	0.0236487	136.744	105.962	-0.367922	0.335735	*	0.153685	127.607	90.0662	-0.502651	0.150545	*	0.0458808	145.37	84.8305	-0.777072	0.0102944	*	0.00297068	145.344	98.3131	-0.56402	0.0996827	*	0.0329077	NA	NA	{GO:0000398; mRNA splicing, via spliceosome; biological_process} {GO:0046540; U4/U6 x U5 tri-snRNP complex; cellular_component}	{IPR004123; Dim1 family} {IPR036249; Thioredoxin-like superfamily}	A01	5697132	5698655	+
A01G01138	268.062	225.575	-0.248957	0.353368	*	0.159727	304.699	278.606	-0.129156	0.711233	*	0.468472	285.648	248.682	-0.199939	0.697442	*	0.41003	324.161	283.948	-0.191082	0.405397	*	0.233775	323.896	271.039	-0.257031	0.345552	*	0.163092	[PATH:ko04914] Level1--Organismal Systems | Level2--Endocrine system | Level3--Progesterone-mediated oocyte maturation;[PATH:ko04110] Level1--Cellular Processes | Level2--Cell growth and death | Level3--Cell cycle;[PATH:ko04113] Level1--Cellular Processes | Level2--Cell growth and death | Level3--Meiosis - yeast;[PATH:ko04120] Level1--Genetic Information Processing | Level2--Folding, sorting and …	K03353	{GO:0005515; protein binding; molecular_function}	{IPR011716; Tetratricopeptide TPR-3} {IPR011990; Tetratricopeptide-like helical domain superfamily} {IPR013026; Tetratricopeptide repeat-containing domain} {IPR019734; Tetratricopeptide repeat}	A01	5700155	5708126	+
A01G01140	24.7133	63.9061	1.37067	0.0660861	*	0.0185418	28.0407	53.2147	0.924301	0.226801	*	0.0908149	26.1738	26.3334	0.00877012	0.995245	*	0.988352	29.7861	95.3255	1.67822	0.00374781	Up	0.000956294	29.76	58.4474	0.973765	0.18104	*	0.069695	NA	NA	NA	{IPR032710; NTF2-like domain superfamily}	A01	5709184	5710894	-
A01G01141	NA	NA	NA	NA	NA	NA	0.107105	0.203285	0.924479	0.906652	*	0.820765	NA	NA	NA	NA	NA	NA	NA	NA	NA	NA	NA	NA	NA	NA	NA	NA	NA	NA	NA	NA	NA	{IPR032710; NTF2-like domain superfamily}	A01	5718860	5720379	-
A01G01144	146.156	121.228	-0.269779	0.541748	*	0.295949	166.597	136.391	-0.288609	0.35463	*	0.166019	155.003	115.187	-0.428319	0.149796	*	0.0455941	177.197	119.388	-0.569705	0.0205762	*	0.00650058	177.067	102.502	-0.788646	0.00214967	*	0.000374653	[PATH:ko01100] Level1--Metabolism | Level2--Global and overview maps | Level3--Metabolic pathways;[PATH:ko00510] Level1--Metabolism | Level2--Glycan biosynthesis and metabolism | Level3--N-Glycan biosynthesis;[PATH:ko00513] Level1--Metabolism | Level2--Glycan biosynthesis and metabolism | Level3--Various types of N-glycan biosynthesis	K03843	{GO:0004378; GDP-Man:Man1GlcNAc2-PP-Dol alpha-1,3-mannosyltransferase activity; molecular_function} {GO:0006486; protein glycosylation; biological_process}	{IPR001296; Glycosyl transferase, family 1} {IPR027054; Mannosyltransferase ALG2} {IPR028098; Glycosyltransferase subfamily 4-like, N-terminal domain}	A01	5725297	5727654	-
A01G01149	NA	NA	NA	NA	NA	NA	NA	NA	NA	NA	NA	NA	NA	NA	NA	NA	NA	NA	NA	NA	NA	NA	NA	NA	NA	NA	NA	NA	NA	NA	NA	NA	{GO:0007275; multicellular organism development; biological_process}	{IPR006780; YABBY protein} {IPR036910; High mobility group box domain superfamily}	A01	5749149	5752678	+
A01G01150	245.126	240.528	-0.0273183	0.956377	*	0.905111	278.907	287.672	0.0446425	0.917177	*	0.83981	260.446	178.574	-0.544468	0.0731784	*	0.0185379	296.636	183.466	-0.693182	0.0104212	*	0.00301245	296.39	167.727	-0.82138	0.00162979	*	0.000274119	--	K19600	{GO:0005515; protein binding; molecular_function}	{IPR000007; Tubby, C-terminal} {IPR001810; F-box domain} {IPR018066; Tubby, C-terminal, conserved site} {IPR025659; Tubby-like, C-terminal} {IPR036047; F-box-like domain superfamily}	A01	5753908	5756460	+
A01G01152	51.1379	76.6737	0.584339	0.240507	*	0.0951611	57.8526	113.887	0.977151	0.00813544	*	0.00163996	54.276	99.8384	0.879281	0.113729	*	0.0321189	61.5385	61.9905	0.0105582	0.983755	*	0.975	61.472	65.6551	0.0949769	0.910594	*	0.798459	--	K03627	{GO:0003677; DNA binding; molecular_function} {GO:0043565; sequence-specific DNA binding; molecular_function}	{IPR001387; Cro/C1-type helix-turn-helix domain} {IPR010982; Lambda repressor-like, DNA-binding domain superfamily} {IPR013729; Multiprotein bridging factor 1, N-terminal}	A01	5763726	5765586	-
A01G01155	100.453	103.844	0.0479003	0.945489	*	0.881629	113.493	129.446	0.189751	0.632428	*	0.386664	105.658	117.795	0.156872	0.76923	*	0.490227	120.723	172.429	0.514299	0.0378232	*	0.0131015	120.688	162.388	0.428168	0.146729	*	0.0533978	--	K08073	{GO:0003677; DNA binding; molecular_function} {GO:0008270; zinc ion binding; molecular_function}	{IPR001510; Zinc finger, PARP-type} {IPR006549; HAD-superfamily hydrolase,subfamily IIIA} {IPR006551; Polynucleotide 3'-phosphatase} {IPR013954; Polynucleotide kinase 3 phosphatase} {IPR036412; HAD-like superfamily} {IPR036957; Zinc finger, PARP-type superfamily}	A01	5776882	5781414	+
A01G01156	440.318	415.884	-0.0823672	0.89262	*	0.726098	500.59	420.425	-0.25178	0.227829	*	0.0913288	467.58	294.552	-0.66669	0.0032623	*	0.00047702	532.59	367.7	-0.534498	0.00123681	*	0.000278786	532.089	329.636	-0.690792	0.000114583	*	1.43309e-05	--	K19937	NA	{IPR032839; Rab3-GAP regulatory subunit, N-terminal}	A01	5782123	5786890	+
A01G01167	NA	NA	NA	NA	NA	NA	NA	NA	NA	NA	NA	NA	NA	NA	NA	NA	NA	NA	NA	NA	NA	NA	NA	NA	NA	NA	NA	NA	NA	NA	NA	NA	{GO:0005515; protein binding; molecular_function}	{IPR001611; Leucine-rich repeat} {IPR032675; Leucine-rich repeat domain superfamily}	A01	5896035	5897575	+
A01G01169	39.9963	21.1746	-0.917534	0.163838	*	0.0578147	45.1297	23.9245	-0.915589	0.160293	*	0.0580609	41.759	11.8881	-1.81256	0.0348201	Down	0.00751229	47.9836	49.0386	0.0313766	0.973018	*	0.954164	47.932	45.4618	-0.076336	0.941708	*	0.882075	NA	NA	NA	{IPR013210; Leucine-rich repeat-containing N-terminal, plant-type} {IPR032675; Leucine-rich repeat domain superfamily}	A01	5917628	5918196	+
A01G01170	16.3529	11.2245	-0.542898	0.708243	*	0.455642	18.4377	19.8076	0.103397	0.933882	*	0.870839	17.0344	7.58926	-1.16642	0.495226	*	0.236711	19.6061	18.087	-0.116351	0.943146	*	0.897777	19.5836	11.5901	-0.756749	0.522507	*	0.293193	NA	NA	NA	NA	A01	5921376	5923693	-
A01G01182	NA	NA	NA	NA	NA	NA	NA	NA	NA	NA	NA	NA	NA	NA	NA	NA	NA	NA	NA	NA	NA	NA	NA	NA	NA	NA	NA	NA	NA	NA	NA	NA	NA	NA	A01	6003035	6003283	+
A01G01183	7.80023	4.77222	-0.708855	0.73494	*	0.485381	8.70683	7.79871	-0.158912	0.921604	*	0.84811	7.99846	1.49274	-2.42175	0.174056	*	0.0555266	9.2717	7.36527	-0.332095	0.858007	*	0.718756	9.26057	5.52745	-0.744489	0.677283	*	0.435877	NA	NA	NA	{IPR013210; Leucine-rich repeat-containing N-terminal, plant-type} {IPR032675; Leucine-rich repeat domain superfamily}	A01	6016660	6017040	+
A01G01184	3.32634	2.35255	-0.499707	0.905366	*	0.771226	3.66316	1.945	-0.913321	0.793053	*	0.572941	3.23599	0.182394	-4.14907	0.240571	*	0.0853884	3.89366	2.15307	-0.854729	0.772514	*	0.592077	3.87889	0.896572	-2.11315	0.444091	*	0.231868	NA	NA	NA	NA	A01	6023888	6024793	+
A01G01190	974.194	258.534	-1.91385	1.0873e-05	Down	1.01026e-06	1104.61	283.327	-1.963	2.56973e-12	Down	1.1013e-13	1032.72	242.215	-2.09209	7.86891e-13	Down	2.21522e-14	1174.55	256.484	-2.19517	1.35765e-06	Down	1.75852e-07	1173.47	444.907	-1.39921	0.000205437	Down	2.72253e-05	NA	NA	{GO:0005515; protein binding; molecular_function}	{IPR001611; Leucine-rich repeat} {IPR003591; Leucine-rich repeat, typical subtype} {IPR013210; Leucine-rich repeat-containing N-terminal, plant-type} {IPR032675; Leucine-rich repeat domain superfamily}	A01	6077978	6081049	+
A01G01193	0.430758	0.150997	-1.51236	0.882955	*	0.708079	0.660003	0.952233	0.528841	0.930685	*	0.864646	0.60231	1.37508	1.19094	0.880283	*	0.685405	0.694836	0.324149	-1.10001	0.885786	*	0.785333	0.568591	0.13655	-2.05796	0.809524	*	0.610343	NA	NA	{GO:0005515; protein binding; molecular_function}	{IPR001611; Leucine-rich repeat} {IPR013210; Leucine-rich repeat-containing N-terminal, plant-type} {IPR032675; Leucine-rich repeat domain superfamily}	A01	6095319	6096020	+
A01G01200	25.7839	15.6704	-0.718427	0.503922	*	0.26517	28.9462	35.2428	0.283954	0.836096	*	0.63401	26.8786	40.8471	0.603773	0.736421	*	0.454214	30.8194	52.4558	0.76726	0.251565	*	0.126193	30.8229	48.7423	0.661172	0.394035	*	0.195503	--	K13023	NA	{IPR013210; Leucine-rich repeat-containing N-terminal, plant-type} {IPR032675; Leucine-rich repeat domain superfamily}	A01	6137070	6140309	+
A01G01202	NA	NA	NA	NA	NA	NA	NA	NA	NA	NA	NA	NA	NA	NA	NA	NA	NA	NA	NA	NA	NA	NA	NA	NA	NA	NA	NA	NA	NA	NA	NA	NA	NA	NA	A01	6159488	6159886	-
A01G01203	NA	NA	NA	NA	NA	NA	NA	NA	NA	NA	NA	NA	NA	NA	NA	NA	NA	NA	NA	NA	NA	NA	NA	NA	NA	NA	NA	NA	NA	NA	NA	NA	NA	NA	A01	6159971	6160231	-
A01G01204	NA	NA	NA	NA	NA	NA	NA	NA	NA	NA	NA	NA	NA	NA	NA	NA	NA	NA	NA	NA	NA	NA	NA	NA	NA	NA	NA	NA	NA	NA	NA	NA	NA	NA	A01	6160784	6161194	-
A01G01206	10.3158	37.8855	1.87679	0.054512	*	0.0146892	11.6939	66.2507	2.50218	0.00231399	Up	0.000393838	10.9051	20.5291	0.912663	0.572547	*	0.295034	12.4153	47.9695	1.95	0.0428702	Up	0.0151582	12.409	39.1899	1.6591	0.113771	*	0.038812	NA	NA	{GO:0005515; protein binding; molecular_function}	{IPR001611; Leucine-rich repeat} {IPR003591; Leucine-rich repeat, typical subtype} {IPR013210; Leucine-rich repeat-containing N-terminal, plant-type} {IPR032675; Leucine-rich repeat domain superfamily}	A01	6166491	6167228	+
A01G01211	22.6256	79.0465	1.80475	7.16582e-05	Up	7.8873e-06	25.6794	76.14	1.56804	0.00113623	Up	0.000177182	24.1591	65.7145	1.44364	0.0126714	Up	0.00227435	27.3073	108.921	1.99592	7.81111e-08	Up	8.46913e-09	27.2704	107.925	1.98462	4.68376e-06	Up	4.36773e-07	NA	NA	NA	{IPR021102; Peptide-N4-(N-acetyl-beta-glucosaminyl)asparagine amidase A}	A01	6182063	6183925	+
A01G01213	284.87	544.637	0.934992	1.69173e-07	*	1.13972e-08	323.992	608.787	0.909976	1.30808e-08	*	8.5575e-10	303.237	427.589	0.495782	0.0191195	*	0.00368866	344.634	455.823	0.40341	0.0165535	*	0.00507956	344.311	458.348	0.412731	0.0564498	*	0.0164393	[PATH:ko01110] Level1--Metabolism | Level2--Global and overview maps | Level3--Biosynthesis of secondary metabolites;[PATH:ko00860] Level1--Metabolism | Level2--Metabolism of cofactors and vitamins | Level3--Porphyrin and chlorophyll metabolism;[PATH:ko01100] Level1--Metabolism | Level2--Global and overview maps | Level3--Metabolic pathways	K01599	{GO:0004853; uroporphyrinogen decarboxylase activity; molecular_function} {GO:0006779; porphyrin-containing compound biosynthetic process; biological_process}	{IPR000257; Uroporphyrinogen decarboxylase (URO-D)} {IPR038071; UROD/MetE-like superfamily}	A01	6188596	6190975	+
A01G01215	NA	NA	NA	NA	NA	NA	NA	NA	NA	NA	NA	NA	NA	NA	NA	NA	NA	NA	NA	NA	NA	NA	NA	NA	NA	NA	NA	NA	NA	NA	NA	NA	NA	NA	A01	6192587	6194368	+
A01G01217	41.8025	31.7666	-0.396079	0.635586	*	0.379508	47.6985	31.7792	-0.585863	0.416667	*	0.20805	44.4108	46.5455	0.0677316	0.935393	*	0.855434	50.7111	50.9134	0.00574223	0.99232	*	0.987989	50.6482	44.858	-0.175147	0.862283	*	0.690047	NA	NA	NA	{IPR006936; ALOG domain}	A01	6204077	6204649	-
A01G01220	1.72308	0.96399	-0.837903	0.886699	*	0.713434	1.82479	0.164644	-3.47031	0.566972	*	0.325971	1.76567	0.356904	-2.30661	0.718758	*	0.433218	1.96635	0.156571	-3.65064	0.481437	*	0.293886	1.96501	0.156926	-3.64638	0.532855	*	0.301596	NA	NA	NA	{IPR001480; Bulb-type lectin domain} {IPR003609; PAN/Apple domain} {IPR035446; S-locus-specific glycoprotein/EP1} {IPR036426; Bulb-type lectin domain superfamily}	A01	6218984	6220363	-
A01G01226	6447.38	34977.2	2.43963	9.63397e-14	Up	2.96467e-15	7320.22	27802.5	1.92526	1.27344e-11	Up	5.84424e-13	6834.07	12286.6	0.846267	0.00300393	*	0.000434139	7787.94	6387.74	-0.285937	0.576004	*	0.377479	7781.6	7870.52	0.0163923	0.977104	*	0.953467	NA	NA	NA	{IPR001480; Bulb-type lectin domain} {IPR003609; PAN/Apple domain} {IPR035446; S-locus-specific glycoprotein/EP1} {IPR036426; Bulb-type lectin domain superfamily}	A01	6246193	6247515	+
A01G01229	2662.31	13408.3	2.33238	8.09062e-18	Up	1.71229e-19	3022.87	10304.3	1.76926	1.96181e-12	Up	8.29886e-14	2822.66	5353.09	0.923316	0.00039623	*	4.45919e-05	3216.52	4084.93	0.344811	0.474832	*	0.288591	3213.96	3966.8	0.303624	0.494416	*	0.270352	NA	NA	NA	{IPR001480; Bulb-type lectin domain} {IPR003609; PAN/Apple domain} {IPR035446; S-locus-specific glycoprotein/EP1} {IPR036426; Bulb-type lectin domain superfamily}	A01	6250932	6252254	+
A01G01231	NA	NA	NA	NA	NA	NA	NA	NA	NA	NA	NA	NA	NA	NA	NA	NA	NA	NA	NA	NA	NA	NA	NA	NA	0.152668	0.514964	1.75407	0.847388	*	0.663287	NA	NA	{GO:0016868; intramolecular transferase activity, phosphotransferases; molecular_function} {GO:0071704; organic substance metabolic process; biological_process}	{IPR005843; Alpha-D-phosphohexomutase, C-terminal} {IPR036900; Alpha-D-phosphohexomutase, C-terminal domain superfamily}	A01	6252760	6253635	-
A01G01239	542.059	600.292	0.147213	0.805328	*	0.576818	615.618	596.92	-0.0444965	0.927064	*	0.857541	573.806	424.358	-0.435282	0.343737	*	0.138761	655.025	907.988	0.471122	0.137378	*	0.0600754	654.546	524.825	-0.318657	0.457078	*	0.241463	[PATH:ko01200] Level1--Metabolism | Level2--Global and overview maps | Level3--Carbon metabolism;[PATH:ko01120] Level1--Metabolism | Level2--Global and overview maps | Level3--Microbial metabolism in diverse environments;[PATH:ko01100] Level1--Metabolism | Level2--Global and overview maps | Level3--Metabolic pathways;[PATH:ko00720] Level1--Metabolism | Level2--Energy metabolism | Level3--Carbon f…	K01595	{GO:0003824; catalytic activity; molecular_function} {GO:0006099; tricarboxylic acid cycle; biological_process} {GO:0008964; phosphoenolpyruvate carboxylase activity; molecular_function} {GO:0015977; carbon fixation; biological_process}	{IPR015813; Pyruvate/Phosphoenolpyruvate kinase-like domain superfamily} {IPR018129; Phosphoenolpyruvate carboxylase, Lys active site} {IPR021135; Phosphoenolpyruvate carboxylase} {IPR022805; Phosphoenolpyruvate carboxylase, bacterial/plant-type} {IPR033129; Phosphoenolpyruvate carboxylase, His active site}	A01	6316258	6320760	+
A01G01240	NA	NA	NA	NA	NA	NA	NA	NA	NA	NA	NA	NA	NA	NA	NA	NA	NA	NA	NA	NA	NA	NA	NA	NA	NA	NA	NA	NA	NA	NA	NA	NA	NA	NA	A01	6322501	6322782	+
A01G01244	314.946	211.07	-0.577386	0.0107668	*	0.00217579	358.471	245.303	-0.54729	0.00512927	*	0.000968142	334.618	221.727	-0.593734	0.00417451	*	0.000631129	381.224	297.287	-0.35878	0.055818	*	0.0206172	380.974	255.983	-0.573645	0.00412562	*	0.000778744	[PATH:ko04624] Level1--Organismal Systems | Level2--Immune system | Level3--Toll and Imd signaling pathway;[PATH:ko04120] Level1--Genetic Information Processing | Level2--Folding, sorting and degradation | Level3--Ubiquitin mediated proteolysis	K10580	NA	{IPR000608; Ubiquitin-conjugating enzyme E2} {IPR016135; Ubiquitin-conjugating enzyme/RWD-like} {IPR023313; Ubiquitin-conjugating enzyme, active site}	A01	6379914	6382844	+
A01G01245	160.377	134.489	-0.253983	0.488689	*	0.253352	181.316	155.616	-0.220515	0.524915	*	0.290709	168.707	204.569	0.278071	0.527539	*	0.260463	192.982	349.005	0.854777	8.94073e-07	*	1.12549e-07	192.727	329.866	0.775319	0.000817917	*	0.000126072	--	K09527	{GO:0005515; protein binding; molecular_function} {GO:0045454; cell redox homeostasis; biological_process}	{IPR001440; Tetratricopeptide repeat 1} {IPR011990; Tetratricopeptide-like helical domain superfamily} {IPR013026; Tetratricopeptide repeat-containing domain} {IPR013766; Thioredoxin domain} {IPR019734; Tetratricopeptide repeat} {IPR036249; Thioredoxin-like superfamily}	A01	6387867	6391132	-
A01G01250	0.44416	0.152342	-1.54376	0.882955	*	0.702106	0.673168	13.6666	4.34354	0.086101	*	0.0267139	0.624502	4.11265	2.71929	0.668243	*	0.381204	0.718807	0.921933	0.359058	0.948918	*	0.906667	0.580877	0.137297	-2.08094	0.809524	*	0.606179	NA	NA	{GO:0003677; DNA binding; molecular_function}	{IPR003340; B3 DNA binding domain} {IPR015300; DNA-binding pseudobarrel domain superfamily}	A01	6422828	6423190	+
A01G01253	NA	NA	NA	NA	NA	NA	NA	NA	NA	NA	NA	NA	NA	NA	NA	NA	NA	NA	0.116578	0.195828	0.748289	0.915286	*	0.854498	0.108977	0.183665	0.753046	0.926129	*	0.853583	NA	NA	{GO:0003676; nucleic acid binding; molecular_function} {GO:0008270; zinc ion binding; molecular_function}	{IPR001878; Zinc finger, CCHC-type} {IPR036875; Zinc finger, CCHC-type superfamily}	A01	6443445	6448265	-
A01G01254	NA	NA	NA	NA	NA	NA	0.180714	8.80419	5.60641	0.0580168	*	0.0165722	0.153394	1.48862	3.27866	0.695901	*	0.408355	NA	NA	NA	NA	NA	NA	NA	NA	NA	NA	NA	NA	NA	NA	{GO:0003677; DNA binding; molecular_function}	{IPR003340; B3 DNA binding domain} {IPR015300; DNA-binding pseudobarrel domain superfamily}	A01	6449273	6449635	+
A01G01255	12.8022	5.33182	-1.2637	0.342814	*	0.153024	14.7087	6.22139	-1.24136	0.277317	*	0.118475	13.6896	3.90125	-1.81107	0.117432	*	0.0334485	15.6442	8.23906	-0.925074	0.395404	*	0.226095	15.6296	9.47661	-0.721837	0.569018	*	0.331508	[PATH:ko01100] Level1--Metabolism | Level2--Global and overview maps | Level3--Metabolic pathways;[PATH:ko00532] Level1--Metabolism | Level2--Glycan biosynthesis and metabolism | Level3--Glycosaminoglycan biosynthesis - chondroitin sulfate / dermatan sulfate;[PATH:ko00534] Level1--Metabolism | Level2--Glycan biosynthesis and metabolism | Level3--Glycosaminoglycan biosynthesis - heparan sulfate / …	K00734	{GO:0006486; protein glycosylation; biological_process} {GO:0008378; galactosyltransferase activity; molecular_function} {GO:0016020; membrane; cellular_component}	{IPR002659; Glycosyl transferase, family 31}	A01	6451453	6454290	-
A01G01256	NA	NA	NA	NA	NA	NA	NA	NA	NA	NA	NA	NA	NA	NA	NA	NA	NA	NA	NA	NA	NA	NA	NA	NA	NA	NA	NA	NA	NA	NA	NA	NA	NA	{IPR020864; Membrane attack complex component/perforin (MACPF) domain}	A01	6456710	6457672	-
A01G01257	1005.96	929.065	-0.114725	0.666931	*	0.410953	1142.31	1220.81	0.0958842	0.715137	*	0.472811	1066.6	1161.89	0.123459	0.650803	*	0.365317	1215.18	1286.27	0.0820282	0.708883	*	0.517727	1213.99	1321.38	0.122285	0.629566	*	0.387169	--	K03152	NA	{IPR002818; DJ-1/PfpI} {IPR006287; Protein/nucleic acid deglycase DJ-1} {IPR029062; Class I glutamine amidotransferase-like}	A01	6462247	6465817	+
A01G01259	0.143824	1.03976	2.85387	0.724804	*	0.474725	NA	NA	NA	NA	NA	NA	NA	NA	NA	NA	NA	NA	0.162537	0.778769	2.26043	0.758434	*	0.571301	NA	NA	NA	NA	NA	NA	NA	NA	{GO:0003676; nucleic acid binding; molecular_function} {GO:0008270; zinc ion binding; molecular_function}	{IPR001878; Zinc finger, CCHC-type}	A01	6470473	6472841	-
A01G01260	2.05538	5.33325	1.37561	0.544713	*	0.29877	2.3286	0.627286	-1.89227	0.711233	*	0.467594	2.35732	0.405889	-2.53799	0.638149	*	0.35329	2.48551	3.01755	0.279839	0.915562	*	0.854875	2.48614	5.19412	1.06297	0.68886	*	0.449612	[PATH:ko01100] Level1--Metabolism | Level2--Global and overview maps | Level3--Metabolic pathways;[PATH:ko00830] Level1--Metabolism | Level2--Metabolism of cofactors and vitamins | Level3--Retinol metabolism	K07437	{GO:0005506; iron ion binding; molecular_function} {GO:0016705; oxidoreductase activity, acting on paired donors, with incorporation or reduction of molecular oxygen; molecular_function} {GO:0020037; heme binding; molecular_function} {GO:0055114; oxidation-reduction process; biological_process}	{IPR001128; Cytochrome P450} {IPR002401; Cytochrome P450, E-class, group I} {IPR036396; Cytochrome P450 superfamily}	A01	6474417	6476240	-
A01G01261	NA	NA	NA	NA	NA	NA	NA	NA	NA	NA	NA	NA	NA	NA	NA	NA	NA	NA	NA	NA	NA	NA	NA	NA	NA	NA	NA	NA	NA	NA	NA	NA	NA	NA	A01	6485144	6485523	+
A01G01262	NA	NA	NA	NA	NA	NA	NA	NA	NA	NA	NA	NA	NA	NA	NA	NA	NA	NA	NA	NA	NA	NA	NA	NA	NA	NA	NA	NA	NA	NA	NA	NA	NA	{IPR002818; DJ-1/PfpI} {IPR006287; Protein/nucleic acid deglycase DJ-1} {IPR029062; Class I glutamine amidotransferase-like}	A01	6486057	6487126	+
A01G01264	4.97356	50.7022	3.3497	0.00328099	Up	0.000555336	5.63565	32.6825	2.53586	0.0879384	*	0.0274064	5.23898	77.0137	3.87776	0.00157023	Up	0.000208225	6.00355	6.18835	0.0437376	0.984492	*	0.976156	6.00141	8.33522	0.473918	0.897624	*	0.744839	[PATH:ko01100] Level1--Metabolism | Level2--Global and overview maps | Level3--Metabolic pathways;[PATH:ko00830] Level1--Metabolism | Level2--Metabolism of cofactors and vitamins | Level3--Retinol metabolism	K07437	{GO:0005506; iron ion binding; molecular_function} {GO:0016705; oxidoreductase activity, acting on paired donors, with incorporation or reduction of molecular oxygen; molecular_function} {GO:0020037; heme binding; molecular_function} {GO:0055114; oxidation-reduction process; biological_process}	{IPR001128; Cytochrome P450} {IPR002401; Cytochrome P450, E-class, group I} {IPR036396; Cytochrome P450 superfamily}	A01	6497233	6499111	-
A01G01270	11.5399	19.1171	0.728232	0.673191	*	0.416907	12.9937	20.3212	0.645176	0.697406	*	0.450546	12.0247	3.38852	-1.82727	0.249818	*	0.0897914	13.7924	14.1227	0.0341443	0.984373	*	0.975986	13.8137	9.03805	-0.612022	0.737765	*	0.504283	[PATH:ko02010] Level1--Environmental Information Processing | Level2--Membrane transport | Level3--ABC transporters	K05679	{GO:0005524; ATP binding; molecular_function} {GO:0016020; membrane; cellular_component} {GO:0016887; ATPase activity; molecular_function}	{IPR003439; ABC transporter-like} {IPR003593; AAA+ ATPase domain} {IPR013525; ABC-2 type transporter} {IPR017871; ABC transporter, conserved site} {IPR027417; P-loop containing nucleoside triphosphate hydrolase}	A01	6547712	6549541	-
A01G01271	170.267	174.083	0.0319809	0.943885	*	0.878397	192.625	187.889	-0.035915	0.919371	*	0.844703	179.976	183.265	0.0261207	0.95173	*	0.889518	204.933	216.623	0.0800327	0.796196	*	0.629981	204.688	156.415	-0.388052	0.195265	*	0.07666	[PATH:ko01110] Level1--Metabolism | Level2--Global and overview maps | Level3--Biosynthesis of secondary metabolites;[PATH:ko01100] Level1--Metabolism | Level2--Global and overview maps | Level3--Metabolic pathways;[PATH:ko00640] Level1--Metabolism | Level2--Carbohydrate metabolism | Level3--Propanoate metabolism;[PATH:ko00280] Level1--Metabolism | Level2--Amino acid metabolism | Level3--Valine, …	K09699	NA	NA	A01	6552177	6554414	+
A01G01273	314.399	75.566	-2.05679	1.67899e-13	Down	5.36232e-15	356.207	128.739	-1.46827	3.55453e-13	Down	1.40602e-14	331.666	222.668	-0.574839	0.0324308	*	0.00689644	378.908	98.2966	-1.94664	9.99558e-09	Down	9.65323e-10	378.731	124.643	-1.60337	6.74977e-15	Down	1.9814e-16	NA	NA	NA	NA	A01	6555249	6555560	+
A01G01275	2.69234	4.27374	0.666639	0.794517	*	0.564777	2.99891	6.45866	1.1068	0.518715	*	0.285769	2.73599	6.28614	1.20011	0.602927	*	0.321533	3.19374	6.75095	1.07984	0.469253	*	0.284244	3.20139	4.71847	0.559623	0.829485	*	0.636915	NA	NA	NA	NA	A01	6557053	6557352	+
A01G01276	NA	NA	NA	NA	NA	NA	NA	NA	NA	NA	NA	NA	NA	NA	NA	NA	NA	NA	NA	NA	NA	NA	NA	NA	NA	NA	NA	NA	NA	NA	NA	NA	NA	NA	A01	6557469	6559801	-
A01G01277	483.617	502.367	0.054876	0.889461	*	0.718852	550.008	556.258	0.0163018	0.949835	*	0.898218	514.243	421.756	-0.286043	0.142723	*	0.0428568	585.071	505.461	-0.21101	0.184587	*	0.0860234	584.619	391.002	-0.580321	0.000196982	*	2.59989e-05	NA	NA	NA	NA	A01	6561024	6563852	-
A01G01278	NA	NA	NA	NA	NA	NA	NA	NA	NA	NA	NA	NA	NA	NA	NA	NA	NA	NA	NA	NA	NA	NA	NA	NA	NA	NA	NA	NA	NA	NA	--	K22390	NA	NA	A01	6565961	6566607	+
A01G01279	96.8039	96.4532	-0.00523565	0.992303	*	0.985526	109.474	122.85	0.166307	0.744912	*	0.506378	101.816	105.577	0.0523284	0.937872	*	0.862579	116.545	167.309	0.521626	0.0703188	*	0.0270512	116.434	174.133	0.580678	0.112721	*	0.0383651	NA	NA	NA	NA	A01	6573799	6575938	-
A01G01280	36.8781	33.4808	-0.139434	0.89262	*	0.727998	41.7084	50.3143	0.27063	0.683004	*	0.435199	38.7665	42.143	0.120483	0.913632	*	0.742273	44.3842	59.6014	0.425299	0.34631	*	0.190175	44.3355	56.7148	0.355264	0.602685	*	0.362396	NA	NA	NA	NA	A01	6576096	6576926	+
A01G01281	527.194	1248.94	1.2443	4.23498e-19	Up	8.00437e-21	598.588	1379.36	1.20436	8.68078e-16	Up	2.7438e-17	559.148	643.166	0.20196	0.401627	*	0.173394	636.765	859.022	0.431936	0.0461582	*	0.0165241	636.407	598.346	-0.0889686	0.856481	*	0.678651	NA	NA	{GO:0003700; DNA-binding transcription factor activity; molecular_function} {GO:0006355; regulation of transcription, DNA-templated; biological_process}	{IPR004827; Basic-leucine zipper domain}	A01	6579466	6581546	-
A01G01283	143.381	179.432	0.323588	0.438522	*	0.216691	162.707	258.35	0.667053	0.00175915	*	0.000289766	151.514	213.375	0.493944	0.058215	*	0.0139961	173.05	469.65	1.4404	2.00142e-15	Up	9.98178e-17	172.801	281.156	0.702257	0.0230659	*	0.00567454	[PATH:ko01110] Level1--Metabolism | Level2--Global and overview maps | Level3--Biosynthesis of secondary metabolites;[PATH:ko01200] Level1--Metabolism | Level2--Global and overview maps | Level3--Carbon metabolism;[PATH:ko01120] Level1--Metabolism | Level2--Global and overview maps | Level3--Microbial metabolism in diverse environments;[PATH:ko01100] Level1--Metabolism | Level2--Global and overvi…	K00026	{GO:0003824; catalytic activity; molecular_function} {GO:0005975; carbohydrate metabolic process; biological_process} {GO:0006099; tricarboxylic acid cycle; biological_process} {GO:0006108; malate metabolic process; biological_process} {GO:0016491; oxidoreductase activity; molecular_function} {GO:0016615; malate dehydrogenase activity; molecular_function} {GO:0016616; oxidoreductase activity, act…	{IPR001236; Lactate/malate dehydrogenase, N-terminal} {IPR001252; Malate dehydrogenase, active site} {IPR001557; L-lactate/malate dehydrogenase} {IPR010097; Malate dehydrogenase, type 1} {IPR015955; Lactate dehydrogenase/glycoside hydrolase, family 4, C-terminal} {IPR022383; Lactate/malate dehydrogenase, C-terminal} {IPR036291; NAD(P)-binding domain superfamily}	A01	6608026	6610877	-
A01G01284	156.359	109.346	-0.515956	0.107528	*	0.0339038	176.708	135.387	-0.384272	0.172424	*	0.0636441	164.602	160.828	-0.0334584	0.941634	*	0.869039	188.052	127.31	-0.562789	0.0387579	*	0.0134842	187.865	210.858	0.166574	0.79069	*	0.570658	[PATH:ko03040] Level1--Genetic Information Processing | Level2--Transcription | Level3--Spliceosome	K12741	{GO:0003676; nucleic acid binding; molecular_function}	{IPR000504; RNA recognition motif domain} {IPR012677; Nucleotide-binding alpha-beta plait domain superfamily} {IPR035979; RNA-binding domain superfamily}	A01	6616628	6617944	-
A01G01285	321.259	198.111	-0.697431	0.000174006	*	2.09628e-05	364.494	227.442	-0.680398	0.00143457	*	0.000230296	341.115	223.107	-0.612522	0.00219857	*	0.000304168	387.926	201.191	-0.947213	2.89502e-09	*	2.605e-10	387.607	227.58	-0.768219	0.000550311	*	8.11615e-05	--	K11721	{GO:0005515; protein binding; molecular_function}	{IPR001487; Bromodomain} {IPR027353; NET domain} {IPR036427; Bromodomain-like superfamily} {IPR037377; Putative transcription factor GTE, bromodomain} {IPR038336; NET domain superfamily}	A01	6619836	6621976	-
A01G01288	NA	NA	NA	NA	NA	NA	NA	NA	NA	NA	NA	NA	NA	NA	NA	NA	NA	NA	NA	NA	NA	NA	NA	NA	NA	NA	NA	NA	NA	NA	NA	NA	NA	NA	A01	6634079	6634549	-
A01G01289	4.02711	7.00276	0.798181	0.723092	*	0.472435	4.65807	12.9968	1.48036	0.224152	*	0.0893916	4.33137	47.0252	3.44054	7.90865e-06	Up	6.06691e-07	4.95952	7.97887	0.685984	0.657399	*	0.458206	4.96045	25.5568	2.36516	0.0073402	Up	0.00150215	NA	NA	NA	NA	A01	6645235	6645498	-
A01G01290	0.310081	4.65541	3.90819	0.219737	*	0.0847142	0.35824	6.60315	4.20416	0.0707342	*	0.021051	0.323956	2.40259	2.89072	0.550251	*	0.277668	0.358183	0.308916	-0.213484	0.973018	*	0.958275	0.376556	2.37094	2.65452	0.461594	*	0.244751	NA	NA	NA	NA	A01	6651797	6652183	-
A01G01292	NA	NA	NA	NA	NA	NA	0.165861	1.47735	3.15497	0.510495	*	0.278969	0.0860013	0.187667	1.12575	0.918416	*	0.782635	NA	NA	NA	NA	NA	NA	NA	NA	NA	NA	NA	NA	[PATH:ko05203] Level1--Human Diseases | Level2--Cancers: Overview | Level3--Viral carcinogenesis;[PATH:ko04068] Level1--Environmental Information Processing | Level2--Signal transduction | Level3--FoxO signaling pathway;[PATH:ko05169] Level1--Human Diseases | Level2--Infectious diseases: Viral | Level3--Epstein-Barr virus infection;[PATH:ko05168] Level1--Human Diseases | Level2--Infectious diseas…	K11838	{GO:0003676; nucleic acid binding; molecular_function} {GO:0008270; zinc ion binding; molecular_function}	{IPR001878; Zinc finger, CCHC-type}	A01	6662409	6664777	-
A01G01293	47.084	119.094	1.3388	0.000411727	Up	5.43534e-05	53.7026	110.423	1.03998	0.0159082	Up	0.0035481	50.0003	79.3265	0.665865	0.178246	*	0.057349	57.0919	40.6381	-0.490452	0.32713	*	0.176679	57.0459	85.4066	0.582225	0.254554	*	0.108367	NA	NA	NA	NA	A01	6671545	6672326	-
A01G01294	NA	NA	NA	NA	NA	NA	NA	NA	NA	NA	NA	NA	NA	NA	NA	NA	NA	NA	NA	NA	NA	NA	NA	NA	NA	NA	NA	NA	NA	NA	NA	NA	NA	{IPR011042; Six-bladed beta-propeller, TolB-like}	A01	6677776	6678246	-
A01G01296	0.707273	0.165359	-2.09667	0.819517	*	0.599747	0.992172	0.66045	-0.587141	0.938121	*	0.878666	0.764484	0.15931	-2.26265	0.820817	*	0.571194	1.04614	0.325457	-1.68453	0.831429	*	0.673285	1.05878	0.925985	-0.193342	0.977104	*	0.949162	NA	NA	NA	NA	A01	6690118	6690495	-
A01G01299	NA	NA	NA	NA	NA	NA	NA	NA	NA	NA	NA	NA	NA	NA	NA	NA	NA	NA	NA	NA	NA	NA	NA	NA	NA	NA	NA	NA	NA	NA	[PATH:ko00040] Level1--Metabolism | Level2--Carbohydrate metabolism | Level3--Pentose and glucuronate interconversions;[PATH:ko02024] Level1--Cellular Processes | Level2--Cellular community - prokaryotes | Level3--Quorum sensing	K01728	{GO:0030570; pectate lyase activity; molecular_function}	{IPR002022; Pectate lyase} {IPR007524; Pectate lyase, N-terminal} {IPR011050; Pectin lyase fold/virulence factor} {IPR012334; Pectin lyase fold} {IPR018082; AmbAllergen}	A01	6703930	6705890	-
A01G01302	1.18794	1.1119	-0.0954383	0.980315	*	0.962215	1.32901	0.627189	-1.08338	0.84316	*	0.660623	1.07952	0.16691	-2.69325	0.688538	*	0.400553	1.4066	0.32632	-2.10785	0.59615	*	0.396504	1.26679	0.151382	-3.06491	0.57394	*	0.336203	[PATH:ko05133] Level1--Human Diseases | Level2--Infectious diseases: Bacterial | Level3--Pertussis;[PATH:ko05170] Level1--Human Diseases | Level2--Infectious diseases: Viral | Level3--Human immunodeficiency virus 1 infection;[PATH:ko04722] Level1--Organismal Systems | Level2--Nervous system | Level3--Neurotrophin signaling pathway;[PATH:ko05145] Level1--Human Diseases | Level2--Infectious disease…	K04730	{GO:0004672; protein kinase activity; molecular_function} {GO:0005524; ATP binding; molecular_function} {GO:0006468; protein phosphorylation; biological_process}	{IPR000719; Protein kinase domain} {IPR001245; Serine-threonine/tyrosine-protein kinase, catalytic domain} {IPR008271; Serine/threonine-protein kinase, active site} {IPR011009; Protein kinase-like domain superfamily}	A01	6715185	6716852	-
A01G01304	73.3112	147.521	1.00882	0.00798024	Up	0.00154011	82.9896	164.047	0.983106	0.0388808	*	0.0102237	77.8616	14.4134	-2.4335	7.91519e-06	Down	6.07401e-07	88.3289	10.4946	-3.07324	4.13335e-08	Down	4.32985e-09	88.2577	11.2644	-2.96995	6.29109e-05	Down	7.42741e-06	[PATH:ko04626] Level1--Organismal Systems | Level2--Environmental adaptation | Level3--Plant-pathogen interaction;[PATH:ko04016] Level1--Environmental Information Processing | Level2--Signal transduction | Level3--MAPK signaling pathway - plant	K13420	{GO:0004672; protein kinase activity; molecular_function} {GO:0005515; protein binding; molecular_function} {GO:0005524; ATP binding; molecular_function} {GO:0006468; protein phosphorylation; biological_process}	{IPR000719; Protein kinase domain} {IPR001611; Leucine-rich repeat} {IPR003591; Leucine-rich repeat, typical subtype} {IPR008271; Serine/threonine-protein kinase, active site} {IPR011009; Protein kinase-like domain superfamily} {IPR013210; Leucine-rich repeat-containing N-terminal, plant-type} {IPR017441; Protein kinase, ATP binding site} {IPR032675; Leucine-rich repeat domain superfamily}	A01	6717565	6720921	+
A01G01305	40.7353	42.4515	0.0595365	0.944923	*	0.88055	46.4207	58.281	0.328257	0.588585	*	0.344554	43.1282	50.2085	0.2193	0.785111	*	0.516557	49.3471	84.3669	0.77371	0.0451493	*	0.0160943	49.3344	63.7781	0.370467	0.458666	*	0.242559	NA	NA	{GO:0005524; ATP binding; molecular_function}	{IPR003593; AAA+ ATPase domain} {IPR003959; ATPase, AAA-type, core} {IPR027417; P-loop containing nucleoside triphosphate hydrolase} {IPR034081; AAA domain-containing protein, R3H domain}	A01	6730714	6736336	-
A01G01314	20.8161	14.0437	-0.567779	0.618099	*	0.363403	23.3318	17.8924	-0.382947	0.7663	*	0.529837	21.7305	20.5031	-0.0838785	0.942151	*	0.870025	24.847	20.9193	-0.248238	0.791399	*	0.624329	24.8137	26.0385	0.069508	0.9468	*	0.89068	NA	NA	NA	{IPR005333; Transcription factor, TCP} {IPR017887; Transcription factor TCP subgroup}	A01	6813227	6814567	+
A01G01315	5.03309	5.60719	0.155833	0.945463	*	0.881592	5.69078	1.3217	-2.10623	0.299345	*	0.131614	5.19729	4.46956	-0.217629	0.945229	*	0.875655	6.03828	31.8886	2.40083	0.00125575	Up	0.000283482	6.04038	28.2234	2.22418	0.004834	Up	0.000932657	NA	NA	{GO:0005515; protein binding; molecular_function}	{IPR000048; IQ motif, EF-hand binding site}	A01	6816785	6822929	-
A01G01317	11.8683	13.93	0.231089	0.908205	*	0.776686	13.6327	13.9115	0.0292005	0.993247	*	0.967151	12.5679	10.2631	-0.29227	0.899249	*	0.717723	14.5049	20.6046	0.506421	0.666805	*	0.467235	14.5003	12.4948	-0.214762	0.899307	*	0.776879	NA	NA	NA	NA	A01	6849033	6850518	+
A01G01318	2855.23	32.8221	-6.44279	1.75948e-156	Down	1.1644e-160	3241.31	26.6363	-6.92704	1.2768e-173	Down	1.18002e-177	3024.14	27.5739	-6.77708	2.95672e-134	Down	3.11455e-138	3450	35.2268	-6.61378	9.46756e-199	Down	7.44568e-203	3446.78	38.3343	-6.49047	6.19091e-145	Down	8.9205e-149	NA	NA	{GO:0005509; calcium ion binding; molecular_function} {GO:0016021; integral component of membrane; cellular_component} {GO:0055085; transmembrane transport; biological_process}	{IPR002048; EF-hand domain} {IPR004837; Sodium/calcium exchanger membrane region} {IPR011992; EF-hand domain pair} {IPR018247; EF-Hand 1, calcium-binding site}	A01	6852393	6855423	-
A01G01319	20.9855	12.9945	-0.691489	0.525983	*	0.282865	23.6955	17.9491	-0.400704	0.68381	*	0.43604	22.3116	17.6563	-0.337609	0.796339	*	0.529156	25.1785	26.8373	0.0920442	0.915286	*	0.844694	25.1376	26.3264	0.0666671	0.951651	*	0.898384	NA	NA	NA	NA	A01	6858789	6860905	+
A01G01321	8.58464	18.9305	1.14088	0.338672	*	0.150471	9.664	5.8218	-0.731155	0.619322	*	0.37333	8.92928	42.0803	2.23653	0.031291	Up	0.00660389	10.2946	114.477	3.4751	1.84666e-13	Up	1.08099e-14	10.277	56.9736	2.47088	0.0011503	Up	0.000185214	[PATH:ko04022] Level1--Environmental Information Processing | Level2--Signal transduction | Level3--cGMP-PKG signaling pathway;[PATH:ko04141] Level1--Genetic Information Processing | Level2--Folding, sorting and degradation | Level3--Protein processing in endoplasmic reticulum;[PATH:ko04214] Level1--Cellular Processes | Level2--Cell growth and death | Level3--Apoptosis - fly;[PATH:ko04210] Level1…	K04374	{GO:0003700; DNA-binding transcription factor activity; molecular_function} {GO:0006355; regulation of transcription, DNA-templated; biological_process}	{IPR004827; Basic-leucine zipper domain}	A01	6879947	6881587	-
A01G01323	228.872	1516.08	2.72773	3.82989e-56	Up	8.871e-59	260.16	1420.28	2.4487	1.98687e-43	Up	1.1516e-45	243.118	1118.16	2.2014	9.32503e-11	Up	3.35326e-12	276.726	525.382	0.924909	1.5604e-07	*	1.75464e-08	276.532	740.011	1.4201	8.63506e-06	Up	8.47093e-07	[PATH:ko01120] Level1--Metabolism | Level2--Global and overview maps | Level3--Microbial metabolism in diverse environments;[PATH:ko01100] Level1--Metabolism | Level2--Global and overview maps | Level3--Metabolic pathways;[PATH:ko00643] Level1--Metabolism | Level2--Xenobiotics biodegradation and metabolism | Level3--Styrene degradation;[PATH:ko00350] Level1--Metabolism | Level2--Amino acid metabo…	K00451	{GO:0004411; homogentisate 1,2-dioxygenase activity; molecular_function} {GO:0006559; L-phenylalanine catabolic process; biological_process} {GO:0006570; tyrosine metabolic process; biological_process} {GO:0055114; oxidation-reduction process; biological_process}	{IPR005708; Homogentisate 1,2-dioxygenase} {IPR011051; RmlC-like cupin domain superfamily} {IPR014710; RmlC-like jelly roll fold}	A01	6891361	6894372	-
A01G01324	255.72	280.033	0.131032	0.868874	*	0.669667	290.884	262.961	-0.145596	0.781827	*	0.559995	272.126	178.49	-0.60843	0.071902	*	0.0181369	309.542	163.156	-0.923882	0.000595288	*	0.000125357	309.405	163.728	-0.9182	0.00327493	*	0.000598909	--	K07976	{GO:0003924; GTPase activity; molecular_function} {GO:0005525; GTP binding; molecular_function}	{IPR001806; Small GTPase} {IPR005225; Small GTP-binding protein domain} {IPR027417; P-loop containing nucleoside triphosphate hydrolase}	A01	6895397	6897365	+
A01G01325	91.6872	173.763	0.922331	0.00139771	*	0.000213302	104.394	167.052	0.67826	0.0192293	*	0.00442846	97.5435	169.745	0.799249	0.00478102	*	0.000736989	111.126	92.9219	-0.258109	0.545399	*	0.349346	111.095	122.897	0.145647	0.848574	*	0.664921	[PATH:ko00942] Level1--Metabolism | Level2--Biosynthesis of other secondary metabolites | Level3--Anthocyanin biosynthesis	K17193	{GO:0016758; transferase activity, transferring hexosyl groups; molecular_function}	{IPR002213; UDP-glucuronosyl/UDP-glucosyltransferase}	A01	6909407	6910824	+
A01G01326	5.81179	4.59505	-0.3389	0.897634	*	0.759282	6.69396	6.22796	-0.104101	0.96096	*	0.917381	6.1166	2.01834	-1.59956	0.49421	*	0.23583	7.13577	1.24293	-2.52132	0.16332	*	0.0740166	7.10407	0.599153	-3.56765	0.122156	*	0.0423811	[PATH:ko00944] Level1--Metabolism | Level2--Biosynthesis of other secondary metabolites | Level3--Flavone and flavonol biosynthesis	K22794	{GO:0016758; transferase activity, transferring hexosyl groups; molecular_function}	{IPR002213; UDP-glucuronosyl/UDP-glucosyltransferase}	A01	6912905	6914268	+
A01G01327	2.09982	1.17152	-0.841877	0.895121	*	0.755083	2.35325	0.348138	-2.75692	0.663995	*	0.416907	2.38994	0.405785	-2.55819	0.750114	*	0.468443	2.50521	0.327737	-2.93432	0.585463	*	0.386223	2.50887	1.80972	-0.471275	0.926129	*	0.82615	[PATH:ko00942] Level1--Metabolism | Level2--Biosynthesis of other secondary metabolites | Level3--Anthocyanin biosynthesis	K17193	{GO:0016758; transferase activity, transferring hexosyl groups; molecular_function}	{IPR002213; UDP-glucuronosyl/UDP-glucosyltransferase}	A01	6929714	6931132	+
A01G01328	375.694	475.765	0.34069	0.153304	*	0.0530831	427.268	479.44	0.166209	0.506716	*	0.27544	399.354	387.186	-0.0446418	0.918416	*	0.771932	454.628	313.897	-0.534398	0.000912964	*	0.000200093	454.262	394.352	-0.204042	0.385991	*	0.190015	--	K19041	NA	{IPR001841; Zinc finger, RING-type} {IPR013083; Zinc finger, RING/FYVE/PHD-type}	A01	6931581	6933598	-
A01G01329	37.4229	56.3129	0.589547	0.347728	*	0.156156	42.6613	81.3792	0.931734	0.0687068	*	0.0203188	39.5465	60.9875	0.624966	0.365151	*	0.151049	45.383	69.7866	0.620798	0.25494	*	0.128414	45.3377	69.8106	0.622736	0.290506	*	0.129112	NA	NA	NA	{IPR019380; Casein kinase substrate, phosphoprotein PP28}	A01	6940577	6944800	-
A01G01331	NA	NA	NA	NA	NA	NA	NA	NA	NA	NA	NA	NA	NA	NA	NA	NA	NA	NA	NA	NA	NA	NA	NA	NA	NA	NA	NA	NA	NA	NA	NA	NA	NA	{IPR007808; Transcription elongation factor 1} {IPR038567; Transcription elongation factor 1 superfamily}	A01	6965542	6966829	+
A01G01332	27.3115	32.6644	0.258212	0.805014	*	0.576512	31.0009	44.3145	0.515467	0.455289	*	0.235991	28.8871	34.5914	0.259986	0.823293	*	0.574175	32.952	46.893	0.509006	0.440508	*	0.261281	32.9403	45.2729	0.458793	0.534918	*	0.303411	NA	NA	{GO:0003677; DNA binding; molecular_function} {GO:0003682; chromatin binding; molecular_function}	{IPR001356; Homeobox domain} {IPR009057; Homeobox-like domain superfamily} {IPR032001; SAWADEE domain}	A01	6967879	6971064	+
A01G01333	68.441	118.655	0.793844	0.0677065	*	0.0190969	78.0104	139.513	0.838665	0.0134337	*	0.002921	73.0568	129.753	0.828675	0.0305943	*	0.00643018	83.0034	85.5126	0.0429677	0.934959	*	0.885278	82.9526	99.6012	0.263876	0.675165	*	0.433319	NA	NA	{GO:0016491; oxidoreductase activity; molecular_function} {GO:0055114; oxidation-reduction process; biological_process}	{IPR011032; GroES-like superfamily} {IPR013154; Alcohol dehydrogenase, N-terminal} {IPR020843; Polyketide synthase, enoylreductase domain} {IPR036291; NAD(P)-binding domain superfamily}	A01	6971805	6974984	+
A01G01334	23.7408	32.2005	0.439714	0.681563	*	0.424879	26.6607	24.6575	-0.112691	0.923856	*	0.852126	24.6483	42.6021	0.78944	0.450145	*	0.204725	28.3975	99.1416	1.80373	1.17601e-07	Up	1.30283e-08	28.3485	85.1466	1.58668	0.000843057	Up	0.000130576	NA	NA	NA	NA	A01	6981277	6983367	+
A01G01339	488.825	492	0.00933916	0.979305	*	0.960108	554.218	635.44	0.197302	0.536249	*	0.299726	516.827	676.242	0.387858	0.115233	*	0.0326599	589.514	847.474	0.523642	0.00441123	*	0.00114893	588.881	878.495	0.577059	0.00754635	*	0.00155195	[PATH:ko00240] Level1--Metabolism | Level2--Nucleotide metabolism | Level3--Pyrimidine metabolism;[PATH:ko01100] Level1--Metabolism | Level2--Global and overview maps | Level3--Metabolic pathways;[PATH:ko00250] Level1--Metabolism | Level2--Amino acid metabolism | Level3--Alanine, aspartate and glutamate metabolism	K01955	{GO:0005524; ATP binding; molecular_function} {GO:0006807; nitrogen compound metabolic process; biological_process} {GO:0046872; metal ion binding; molecular_function}	{IPR005479; Carbamoyl-phosphate synthetase large subunit-like, ATP-binding domain} {IPR005480; Carbamoyl-phosphate synthetase, large subunit oligomerisation domain} {IPR005483; Carbamoyl-phosphate synthase large subunit, CPSase domain} {IPR006275; Carbamoyl-phosphate synthase, large subunit} {IPR011607; Methylglyoxal synthase-like domain} {IPR011761; ATP-grasp fold} {IPR016185; Pre-ATP-grasp doma…	A01	7012746	7016760	-
A01G01341	6.95439	8.62887	0.311249	0.886087	*	0.712395	7.99937	7.14153	-0.163653	0.923743	*	0.851957	7.37924	17.9356	1.28128	0.179381	*	0.05783	8.50439	15.7529	0.889335	0.390752	*	0.2226	8.51766	32.4079	1.92782	0.00459438	Up	0.000880588	NA	NA	NA	{IPR021434; Protein of unknown function DUF3082}	A01	7018431	7019721	-
A01G01342	84.8346	39.6124	-1.0987	0.0537569	*	0.0144515	95.6656	31.1008	-1.62105	8.20366e-05	Down	9.78491e-06	88.778	46.0365	-0.947425	0.311183	*	0.120661	101.8	130.005	0.35283	0.421221	*	0.246312	101.684	79.8526	-0.348686	0.483627	*	0.262162	NA	NA	NA	NA	A01	7024615	7025618	-
A01G01354	3.51656	1.72309	-1.02917	0.753351	*	0.506919	4.01823	1.99418	-1.01077	0.738627	*	0.499605	3.63724	2.8146	-0.369916	0.92215	*	0.788841	4.26924	2.76007	-0.629274	0.768544	*	0.58727	4.26052	1.21602	-1.80887	0.481259	*	0.260438	[PATH:ko00942] Level1--Metabolism | Level2--Biosynthesis of other secondary metabolites | Level3--Anthocyanin biosynthesis	K17193	{GO:0016758; transferase activity, transferring hexosyl groups; molecular_function}	{IPR002213; UDP-glucuronosyl/UDP-glucosyltransferase} {IPR035595; UDP-glycosyltransferase family, conserved site}	A01	7114187	7115563	+
A01G01355	143.902	340.572	1.24288	4.82214e-10	Up	2.27343e-11	163.612	377.649	1.20677	1.59248e-09	Up	9.18176e-11	152.715	261.572	0.776369	0.000404545	*	4.56448e-05	173.96	286.607	0.720319	0.000605603	*	0.00012768	173.833	248.61	0.516184	0.0512895	*	0.0146631	NA	NA	{GO:0016491; oxidoreductase activity; molecular_function} {GO:0055114; oxidation-reduction process; biological_process}	{IPR005123; Oxoglutarate/iron-dependent dioxygenase} {IPR026992; Non-haem dioxygenase N-terminal domain} {IPR027443; Isopenicillin N synthase-like}	A01	7116162	7117566	-
A01G01356	498.693	364.544	-0.452057	0.211951	*	0.0807989	565.199	419.61	-0.429709	0.241227	*	0.0985281	528.868	472.479	-0.162657	0.742039	*	0.460176	601.269	353.036	-0.768194	0.00344544	*	0.000870743	600.666	505.087	-0.250032	0.567035	*	0.329781	--	K22531	{GO:0005524; ATP binding; molecular_function}	{IPR003593; AAA+ ATPase domain} {IPR003959; ATPase, AAA-type, core} {IPR003960; ATPase, AAA-type, conserved site} {IPR013083; Zinc finger, RING/FYVE/PHD-type} {IPR027417; P-loop containing nucleoside triphosphate hydrolase} {IPR034732; Extended PHD (ePHD) domain}	A01	7119526	7127323	-
A01G01359	NA	NA	NA	NA	NA	NA	NA	NA	NA	NA	NA	NA	NA	NA	NA	NA	NA	NA	NA	NA	NA	NA	NA	NA	NA	NA	NA	NA	NA	NA	--	K18418	{GO:0003676; nucleic acid binding; molecular_function}	{IPR012337; Ribonuclease H-like superfamily} {IPR013520; Exonuclease, RNase T/DNA polymerase III} {IPR036397; Ribonuclease H superfamily}	A01	7128896	7131656	-
A01G01360	127.6	132.037	0.0493129	0.943284	*	0.843878	144.591	144.868	0.00275593	0.998074	*	0.990627	135.561	139.438	0.0406767	0.94894	*	0.88315	153.859	150.46	-0.0322265	0.938495	*	0.890299	153.714	135.527	-0.181667	0.706126	*	0.467669	--	K22756	{GO:0008270; zinc ion binding; molecular_function}	{IPR004181; Zinc finger, MIZ-type} {IPR013083; Zinc finger, RING/FYVE/PHD-type}	A01	7132424	7135983	-
A01G01361	23.3253	23.6929	0.0225615	0.987954	*	0.977498	26.5449	14.5786	-0.864582	0.551343	*	0.312152	24.6019	20.0653	-0.294065	0.911624	*	0.737927	28.2818	1.80022	-3.97363	0.00436244	Down	0.00113474	28.2905	3.06535	-3.2062	0.00590723	Down	0.00117423	--	K09338	{GO:0003677; DNA binding; molecular_function} {GO:0006355; regulation of transcription, DNA-templated; biological_process} {GO:0043565; sequence-specific DNA binding; molecular_function}	{IPR001356; Homeobox domain} {IPR009057; Homeobox-like domain superfamily} {IPR017970; Homeobox, conserved site}	A01	7140168	7140701	-
A01G01362	NA	NA	NA	NA	NA	NA	NA	NA	NA	NA	NA	NA	NA	NA	NA	NA	NA	NA	NA	NA	NA	NA	NA	NA	NA	NA	NA	NA	NA	NA	NA	NA	NA	{IPR038005; Virus X resistance protein-like, coiled-coil domain}	A01	7167997	7168308	-
A01G01366	NA	NA	NA	NA	NA	NA	NA	NA	NA	NA	NA	NA	NA	NA	NA	NA	NA	NA	NA	NA	NA	NA	NA	NA	NA	NA	NA	NA	NA	NA	NA	NA	{GO:0003677; DNA binding; molecular_function} {GO:0006355; regulation of transcription, DNA-templated; biological_process}	{IPR003441; NAC domain} {IPR036093; NAC domain superfamily}	A01	7210578	7212589	+
A01G01367	NA	NA	NA	NA	NA	NA	NA	NA	NA	NA	NA	NA	NA	NA	NA	NA	NA	NA	NA	NA	NA	NA	NA	NA	NA	NA	NA	NA	NA	NA	NA	NA	NA	NA	A01	7222395	7223003	-
A01G01368	NA	NA	NA	NA	NA	NA	NA	NA	NA	NA	NA	NA	0.0838606	0.182996	1.12575	0.918416	*	0.782635	0.117087	0.196682	0.748289	0.915286	*	0.854498	NA	NA	NA	NA	NA	NA	NA	NA	NA	NA	A01	7227492	7227737	-
A01G01370	NA	NA	NA	NA	NA	NA	NA	NA	NA	NA	NA	NA	NA	NA	NA	NA	NA	NA	NA	NA	NA	NA	NA	NA	NA	NA	NA	NA	NA	NA	NA	NA	NA	NA	A01	7239090	7239785	+
A01G01374	34.7071	76.0207	1.13116	0.0018678	Up	0.00029498	39.3761	75.36	0.936478	0.01438	*	0.00315717	36.9331	97.4214	1.39933	6.82136e-05	Up	6.39508e-06	41.8774	81.1978	0.955269	0.00955392	*	0.00273057	41.8713	107.113	1.3551	0.0012461	Up	0.000202712	NA	NA	NA	{IPR004910; Yippee/Mis18/Cereblon} {IPR034751; Yippee domain}	A01	7266676	7267315	+
A01G01375	201.454	363.288	0.850667	0.00218012	*	0.000351142	229.138	354.83	0.630911	0.000803438	*	0.000120535	214.831	233.796	0.122048	0.835632	*	0.593446	243.841	247.083	0.0190509	0.951849	*	0.911264	243.678	262.01	0.104645	0.801829	*	0.589337	NA	NA	NA	NA	A01	7269011	7270878	+
A01G01376	484.969	428.466	-0.178711	0.396763	*	0.187454	551.175	476.18	-0.211004	0.221757	*	0.0881103	515.701	430.398	-0.260862	0.234924	*	0.082647	586.336	442.544	-0.405906	0.0044244	*	0.00115294	586.068	489.837	-0.258767	0.232685	*	0.0963952	--	K08838	{GO:0004672; protein kinase activity; molecular_function} {GO:0005524; ATP binding; molecular_function} {GO:0006468; protein phosphorylation; biological_process}	{IPR000719; Protein kinase domain} {IPR011009; Protein kinase-like domain superfamily} {IPR017441; Protein kinase, ATP binding site}	A01	7271742	7279997	-
A01G01377	215.408	99.6601	-1.11199	4.03017e-05	Down	4.21244e-06	244.232	76.2267	-1.67988	7.21037e-08	Down	5.14639e-09	227.068	94.954	-1.25782	0.00102083	Down	0.000128139	259.987	135.639	-0.938666	0.000136134	*	2.48864e-05	259.723	138.036	-0.911931	0.0100852	*	0.002168	NA	NA	NA	{IPR025610; Transcription factor MYC/MYB N-terminal}	A01	7288180	7290650	+
A01G01378	0.257955	0.324568	0.331397	0.966867	*	0.935271	0.348441	0.627779	0.849344	0.906652	*	0.812287	0.195484	0.112447	-0.797806	0.930473	*	0.844987	0.373229	0.89763	1.26606	0.840208	*	0.696589	0.368646	0.573185	0.636766	0.932955	*	0.864572	NA	NA	NA	NA	A01	7292731	7293394	-
A01G01379	0.432969	0.151222	-1.51759	0.882955	*	0.707082	0.522613	0.141254	-1.88746	0.836096	*	0.640232	0.472277	0.146873	-1.68507	0.876096	*	0.676497	0.70853	1.2484	0.817175	0.876813	*	0.741843	0.707068	0.925812	0.38887	0.943677	*	0.885468	--	K17506	{GO:0003824; catalytic activity; molecular_function}	{IPR001932; PPM-type phosphatase domain} {IPR036457; PPM-type phosphatase domain superfamily}	A01	7295092	7298829	+
A01G01380	NA	NA	NA	NA	NA	NA	NA	NA	NA	NA	NA	NA	NA	NA	NA	NA	NA	NA	NA	NA	NA	NA	NA	NA	NA	NA	NA	NA	NA	NA	NA	NA	{GO:0003677; DNA binding; molecular_function} {GO:0005634; nucleus; cellular_component}	{IPR004333; SBP domain} {IPR036893; SBP domain superfamily}	A01	7299078	7299740	-
A01G01381	NA	NA	NA	NA	NA	NA	NA	NA	NA	NA	NA	NA	NA	NA	NA	NA	NA	NA	NA	NA	NA	NA	NA	NA	NA	NA	NA	NA	NA	NA	NA	NA	NA	NA	A01	7304020	7304611	-
A01G01384	129.059	508.543	1.97834	2.99477e-30	Up	2.37828e-32	146.253	604.773	2.04793	2.60536e-40	Up	1.78183e-42	136.863	377.715	1.46456	1.47437e-15	Up	3.12749e-17	155.617	536.437	1.78541	1.10062e-20	Up	3.7061e-22	155.461	443.614	1.51276	4.60002e-10	Up	2.34156e-11	NA	NA	{GO:0004672; protein kinase activity; molecular_function} {GO:0005515; protein binding; molecular_function} {GO:0005524; ATP binding; molecular_function} {GO:0006468; protein phosphorylation; biological_process}	{IPR000719; Protein kinase domain} {IPR001611; Leucine-rich repeat} {IPR003591; Leucine-rich repeat, typical subtype} {IPR008271; Serine/threonine-protein kinase, active site} {IPR011009; Protein kinase-like domain superfamily} {IPR013210; Leucine-rich repeat-containing N-terminal, plant-type} {IPR017441; Protein kinase, ATP binding site} {IPR032675; Leucine-rich repeat domain superfamily}	A01	7323854	7327012	-
A01G01388	94.745	231.959	1.29175	3.67994e-08	Up	2.24538e-09	107.785	263.04	1.28713	4.63621e-07	Up	3.70206e-08	100.935	218.662	1.11528	1.43153e-05	Up	1.15886e-06	114.642	177.483	0.630551	0.0113869	*	0.00332638	114.637	165.976	0.533906	0.175058	*	0.0668027	[PATH:ko01120] Level1--Metabolism | Level2--Global and overview maps | Level3--Microbial metabolism in diverse environments;[PATH:ko01100] Level1--Metabolism | Level2--Global and overview maps | Level3--Metabolic pathways;[PATH:ko00650] Level1--Metabolism | Level2--Carbohydrate metabolism | Level3--Butanoate metabolism;[PATH:ko00360] Level1--Metabolism | Level2--Amino acid metabolism | Level3--Ph…	K00074	{GO:0003857; 3-hydroxyacyl-CoA dehydrogenase activity; molecular_function} {GO:0006631; fatty acid metabolic process; biological_process} {GO:0016491; oxidoreductase activity; molecular_function} {GO:0055114; oxidation-reduction process; biological_process} {GO:0070403; NAD+ binding; molecular_function}	{IPR006108; 3-hydroxyacyl-CoA dehydrogenase, C-terminal} {IPR006176; 3-hydroxyacyl-CoA dehydrogenase, NAD binding} {IPR006180; 3-hydroxyacyl-CoA dehydrogenase, conserved site} {IPR008927; 6-phosphogluconate dehydrogenase-like, C-terminal domain superfamily} {IPR013328; 6-phosphogluconate dehydrogenase, domain 2} {IPR022694; 3-hydroxyacyl-CoA dehydrogenase} {IPR036291; NAD(P)-binding domain superf…	A01	7373247	7376048	+
A01G01389	141.659	162.049	0.194005	0.811624	*	0.583691	161.124	156.954	-0.0378344	0.960122	*	0.915552	150.618	217.906	0.532816	0.286312	*	0.107715	171.578	187.265	0.126219	0.856837	*	0.717125	171.448	216.02	0.333393	0.549773	*	0.315449	[PATH:ko03013] Level1--Genetic Information Processing | Level2--Translation | Level3--RNA transport	K03246	{GO:0003924; GTPase activity; molecular_function} {GO:0005515; protein binding; molecular_function} {GO:0005525; GTP binding; molecular_function}	{IPR001680; WD40 repeat} {IPR003130; Dynamin GTPase effector} {IPR015943; WD40/YVTN repeat-like-containing domain superfamily} {IPR017986; WD40-repeat-containing domain} {IPR019775; WD40 repeat, conserved site} {IPR020472; G-protein beta WD-40 repeat} {IPR036322; WD40-repeat-containing domain superfamily}	A01	7377357	7379671	-
A01G01390	6.24827	7.14828	0.19414	0.943284	*	0.85388	6.9921	6.77589	-0.0453149	0.990967	*	0.963278	6.46505	15.0854	1.22242	0.413404	*	0.180721	7.45791	2.75806	-1.43512	0.351847	*	0.194	7.45272	10.1362	0.443677	0.828538	*	0.635667	NA	NA	NA	NA	A01	7380975	7381443	+
A01G01391	NA	NA	NA	NA	NA	NA	NA	NA	NA	NA	NA	NA	NA	NA	NA	NA	NA	NA	NA	NA	NA	NA	NA	NA	NA	NA	NA	NA	NA	NA	NA	NA	NA	NA	A01	7401369	7403164	-
A01G01392	NA	NA	NA	NA	NA	NA	NA	NA	NA	NA	NA	NA	NA	NA	NA	NA	NA	NA	NA	NA	NA	NA	NA	NA	NA	NA	NA	NA	NA	NA	--	K16297	{GO:0004185; serine-type carboxypeptidase activity; molecular_function} {GO:0006508; proteolysis; biological_process}	{IPR001563; Peptidase S10, serine carboxypeptidase} {IPR029058; Alpha/Beta hydrolase fold}	A01	7409533	7410439	+
A01G01394	NA	NA	NA	NA	NA	NA	NA	NA	NA	NA	NA	NA	NA	NA	NA	NA	NA	NA	NA	NA	NA	NA	NA	NA	NA	NA	NA	NA	NA	NA	NA	NA	{GO:0043531; ADP binding; molecular_function}	{IPR002182; NB-ARC} {IPR027417; P-loop containing nucleoside triphosphate hydrolase}	A01	7421081	7421563	-
A01G01395	NA	NA	NA	NA	NA	NA	NA	NA	NA	NA	NA	NA	NA	NA	NA	NA	NA	NA	NA	NA	NA	NA	NA	NA	NA	NA	NA	NA	NA	NA	NA	NA	{GO:0043531; ADP binding; molecular_function}	{IPR002182; NB-ARC} {IPR027417; P-loop containing nucleoside triphosphate hydrolase} {IPR038005; Virus X resistance protein-like, coiled-coil domain}	A01	7422279	7422992	+
A01G01396	NA	NA	NA	NA	NA	NA	NA	NA	NA	NA	NA	NA	NA	NA	NA	NA	NA	NA	NA	NA	NA	NA	NA	NA	NA	NA	NA	NA	NA	NA	NA	NA	{GO:0043531; ADP binding; molecular_function}	{IPR002182; NB-ARC} {IPR027417; P-loop containing nucleoside triphosphate hydrolase} {IPR032675; Leucine-rich repeat domain superfamily}	A01	7425921	7427650	+
A01G01397	17.3657	22.9019	0.399225	0.767779	*	0.527984	19.7908	12.7979	-0.628925	0.62626	*	0.380712	18.2752	7.30602	-1.32273	0.266232	*	0.0977311	21.0447	23.6109	0.165996	0.885111	*	0.782032	21.0335	37.8917	0.849192	0.320737	*	0.147229	[PATH:ko04626] Level1--Organismal Systems | Level2--Environmental adaptation | Level3--Plant-pathogen interaction	K13457	{GO:0043531; ADP binding; molecular_function}	{IPR002182; NB-ARC} {IPR027417; P-loop containing nucleoside triphosphate hydrolase} {IPR032675; Leucine-rich repeat domain superfamily} {IPR038005; Virus X resistance protein-like, coiled-coil domain}	A01	7429149	7435227	+
A01G01398	1.16884	2.41902	1.04935	0.785571	*	0.552273	1.33652	1.28938	-0.0518023	0.998074	*	0.9793	1.40952	0.423488	-1.73481	0.822165	*	0.572861	1.42101	1.23088	-0.207228	0.95476	*	0.915652	1.41579	1.80804	0.352813	0.926129	*	0.852967	NA	NA	{GO:0043531; ADP binding; molecular_function}	{IPR002182; NB-ARC} {IPR027417; P-loop containing nucleoside triphosphate hydrolase} {IPR032675; Leucine-rich repeat domain superfamily} {IPR038005; Virus X resistance protein-like, coiled-coil domain}	A01	7442638	7447079	+
A01G01399	NA	NA	NA	NA	NA	NA	NA	NA	NA	NA	NA	NA	NA	NA	NA	NA	NA	NA	NA	NA	NA	NA	NA	NA	NA	NA	NA	NA	NA	NA	NA	NA	NA	{IPR027417; P-loop containing nucleoside triphosphate hydrolase} {IPR038005; Virus X resistance protein-like, coiled-coil domain}	A01	7456613	7462289	+
A01G01401	NA	NA	NA	NA	NA	NA	0.115783	0.219756	0.924479	0.906652	*	0.820765	NA	NA	NA	NA	NA	NA	NA	NA	NA	NA	NA	NA	NA	NA	NA	NA	NA	NA	NA	NA	{GO:0043531; ADP binding; molecular_function}	{IPR002182; NB-ARC} {IPR027417; P-loop containing nucleoside triphosphate hydrolase} {IPR032675; Leucine-rich repeat domain superfamily}	A01	7466178	7467912	+
A01G01402	0.609688	3.04729	2.32139	0.446585	*	0.222332	0.667868	0.972539	0.542193	0.914858	*	0.835754	0.476734	0.14726	-1.69482	0.876096	*	0.674666	0.710952	2.1166	1.57392	0.680994	*	0.481658	0.708945	2.10431	1.5696	0.677047	*	0.435124	NA	NA	{GO:0043531; ADP binding; molecular_function}	{IPR002182; NB-ARC} {IPR027417; P-loop containing nucleoside triphosphate hydrolase} {IPR038005; Virus X resistance protein-like, coiled-coil domain}	A01	7470090	7471151	+
A01G01403	0.56064	0.641529	0.194439	0.97159	*	0.943871	0.666084	1.26889	0.929794	0.877276	*	0.712062	0.56046	0.337203	-0.732995	0.930473	*	0.841086	0.710799	2.11266	1.57155	0.681689	*	0.482337	0.71035	3.34787	2.23664	0.453251	*	0.238776	[PATH:ko04014] Level1--Environmental Information Processing | Level2--Signal transduction | Level3--Ras signaling pathway	K19613	{GO:0043531; ADP binding; molecular_function}	{IPR002182; NB-ARC} {IPR027417; P-loop containing nucleoside triphosphate hydrolase} {IPR032675; Leucine-rich repeat domain superfamily}	A01	7474108	7475862	+
A01G01404	0.430758	0.150997	-1.51236	0.882955	*	0.708079	0.519551	0.141032	-1.88124	0.836096	*	0.641379	0.469254	0.146609	-1.6784	0.876096	*	0.67775	0.705001	0.606061	-0.218161	0.972371	*	0.946735	0.568591	0.13655	-2.05796	0.809524	*	0.610343	[PATH:ko04075] Level1--Environmental Information Processing | Level2--Signal transduction | Level3--Plant hormone signal transduction	K14487	NA	{IPR004993; GH3 family}	A01	7481667	7482668	+
A01G01405	842.79	1008.66	0.2592	0.077704	*	0.0226209	957.386	1140.61	0.252635	0.0689926	*	0.0204242	894.64	895.665	0.00165082	0.995502	*	0.988712	1018.5	1061.57	0.0597589	0.772941	*	0.592551	1017.62	999.349	-0.0261437	0.925218	*	0.820747	[PATH:ko01100] Level1--Metabolism | Level2--Global and overview maps | Level3--Metabolic pathways;[PATH:ko00270] Level1--Metabolism | Level2--Amino acid metabolism | Level3--Cysteine and methionine metabolism	K16054	{GO:0005737; cytoplasm; cellular_component} {GO:0019509; L-methionine salvage from methylthioadenosine; biological_process} {GO:0046872; metal ion binding; molecular_function}	{IPR001303; Class II aldolase/adducin N-terminal} {IPR004993; GH3 family} {IPR017714; Methylthioribulose-1-phosphate dehydratase} {IPR023214; HAD superfamily} {IPR027514; Methylthioribulose-1-phosphate dehydratase, eukaryotes} {IPR036409; Class II aldolase/adducin N-terminal domain superfamily}	A01	7482783	7489765	+
A01G01406	16.6004	11.0905	-0.581898	0.648327	*	0.392345	19.059	14.0349	-0.441453	0.686271	*	0.438663	17.7119	13.8942	-0.350233	0.799983	*	0.533578	20.2798	13.5285	-0.584038	0.475702	*	0.289338	20.2719	12.985	-0.642638	0.4973	*	0.272647	NA	NA	NA	{IPR005162; Retrotransposon gag domain}	A01	7490023	7491000	-
A01G01407	NA	NA	NA	NA	NA	NA	NA	NA	NA	NA	NA	NA	NA	NA	NA	NA	NA	NA	NA	NA	NA	NA	NA	NA	NA	NA	NA	NA	NA	NA	[PATH:ko01100] Level1--Metabolism | Level2--Global and overview maps | Level3--Metabolic pathways;[PATH:ko00270] Level1--Metabolism | Level2--Amino acid metabolism | Level3--Cysteine and methionine metabolism	K16054	{GO:0000287; magnesium ion binding; molecular_function} {GO:0016787; hydrolase activity; molecular_function} {GO:0019509; L-methionine salvage from methylthioadenosine; biological_process} {GO:0043874; acireductone synthase activity; molecular_function}	{IPR006439; HAD hydrolase, subfamily IA} {IPR023214; HAD superfamily} {IPR023943; Enolase-phosphatase E1} {IPR036412; HAD-like superfamily}	A01	7491434	7494134	+
A01G01409	61.5147	84.5963	0.459663	0.319822	*	0.138981	70.0807	167.134	1.25391	9.47488e-06	Up	9.34465e-07	65.0931	111.017	0.770205	0.0534679	*	0.0126211	74.5446	120.599	0.694041	0.025224	*	0.00820682	74.483	102.268	0.45737	0.258001	*	0.110237	NA	NA	NA	{IPR008889; VQ}	A01	7496477	7497238	-
A01G01411	46.4979	32.6724	-0.509094	0.735472	*	0.486504	52.9261	16.0937	-1.71748	0.0586305	*	0.0167862	49.4238	19.0667	-1.37415	0.157737	*	0.0487857	56.3879	23.8454	-1.24167	0.13672	*	0.0597306	56.398	16.6419	-1.76083	0.0607429	*	0.017928	NA	NA	{GO:0005525; GTP binding; molecular_function}	{IPR022812; Dynamin superfamily} {IPR027417; P-loop containing nucleoside triphosphate hydrolase} {IPR030381; Dynamin-type guanine nucleotide-binding (G) domain}	A01	7514537	7518024	-
A01G01413	NA	NA	NA	NA	NA	NA	NA	NA	NA	NA	NA	NA	NA	NA	NA	NA	NA	NA	NA	NA	NA	NA	NA	NA	NA	NA	NA	NA	NA	NA	NA	NA	{GO:0005525; GTP binding; molecular_function}	{IPR022812; Dynamin superfamily} {IPR027417; P-loop containing nucleoside triphosphate hydrolase} {IPR030381; Dynamin-type guanine nucleotide-binding (G) domain}	A01	7523751	7524137	-
A01G01414	NA	NA	NA	NA	NA	NA	NA	NA	NA	NA	NA	NA	NA	NA	NA	NA	NA	NA	NA	NA	NA	NA	NA	NA	NA	NA	NA	NA	NA	NA	NA	NA	NA	NA	A01	7525206	7525688	-
A01G01415	49.7841	103.348	1.05376	0.055068	*	0.0148769	56.63	131.569	1.21618	0.00496624	Up	0.00093442	52.5808	125.266	1.25238	0.0171424	Up	0.00324515	60.2748	94.1838	0.643925	0.192848	*	0.0908187	60.2594	107.536	0.835563	0.0802619	*	0.0252001	[PATH:ko05133] Level1--Human Diseases | Level2--Infectious diseases: Bacterial | Level3--Pertussis;[PATH:ko05170] Level1--Human Diseases | Level2--Infectious diseases: Viral | Level3--Human immunodeficiency virus 1 infection;[PATH:ko04722] Level1--Organismal Systems | Level2--Nervous system | Level3--Neurotrophin signaling pathway;[PATH:ko05145] Level1--Human Diseases | Level2--Infectious disease…	K04733	{GO:0004672; protein kinase activity; molecular_function} {GO:0004674; protein serine/threonine kinase activity; molecular_function} {GO:0005524; ATP binding; molecular_function} {GO:0006468; protein phosphorylation; biological_process} {GO:0048544; recognition of pollen; biological_process}	{IPR000719; Protein kinase domain} {IPR000858; S-locus glycoprotein domain} {IPR001480; Bulb-type lectin domain} {IPR003609; PAN/Apple domain} {IPR008271; Serine/threonine-protein kinase, active site} {IPR011009; Protein kinase-like domain superfamily} {IPR017441; Protein kinase, ATP binding site} {IPR024171; S-receptor-like serine/threonine-protein kinase} {IPR036426; Bulb-type lectin domain sup…	A01	7530708	7533056	+
A01G01417	1.57452	0.182928	-3.10556	0.649928	*	0.393889	1.83342	0.164743	-3.47625	0.565554	*	0.324633	1.77946	0.358232	-2.31247	0.717189	*	0.431422	1.96272	0.156535	-3.6483	0.482122	*	0.294381	2.11403	2.94715	0.479325	0.919806	*	0.812408	NA	NA	NA	NA	A01	7533561	7533902	-
A01G01418	23.1489	47.6972	1.04296	0.0911962	*	0.0275969	26.3016	34.8024	0.404035	0.687833	*	0.440192	24.7076	17.9443	-0.461433	0.716388	*	0.430544	27.9808	17.3534	-0.689218	0.458358	*	0.275593	28.0055	26.3534	-0.0877208	0.938623	*	0.875332	NA	NA	NA	NA	A01	7533933	7536481	-
A01G01420	0.305162	1.21917	1.99825	0.750808	*	0.504164	0.225271	0.112708	-0.999074	0.906652	*	0.806578	0.321585	1.34238	2.06153	0.767427	*	0.487908	0.376988	1.76249	2.22502	0.639969	*	0.440748	0.376476	1.49893	1.9933	0.678528	*	0.437553	--	K20891	{GO:0008375; acetylglucosaminyltransferase activity; molecular_function} {GO:0016020; membrane; cellular_component}	{IPR003406; Glycosyl transferase, family 14}	A01	7541107	7544189	+
A01G01421	42.1245	58.8421	0.482188	0.434407	*	0.213314	48.0306	51.8151	0.109417	0.906652	*	0.774512	44.7528	58.3472	0.382686	0.569957	*	0.293114	51.1418	60.9445	0.252993	0.624874	*	0.424454	51.0797	67.8232	0.409029	0.442827	*	0.230987	NA	NA	NA	{IPR006852; Protein of unknown function DUF616}	A01	7547626	7551477	+
A01G01422	1.86943	0.423999	-2.14047	0.705685	*	0.452713	1.82479	0.164644	-3.47031	0.566972	*	0.325971	1.79022	0.606024	-1.56269	0.786599	*	0.518468	2.126	2.16616	0.0270011	0.992519	*	0.988251	2.11652	1.77718	-0.252098	0.955984	*	0.906745	NA	NA	NA	NA	A01	7552907	7553341	+
A01G01424	723.882	792.711	0.131041	0.553098	*	0.30572	822.054	943.73	0.199142	0.324523	*	0.146914	767.507	667.657	-0.201074	0.331573	*	0.131997	874.431	878.394	0.00652275	0.973018	*	0.9578	873.609	786.455	-0.151623	0.521099	*	0.29198	[PATH:ko04120] Level1--Genetic Information Processing | Level2--Folding, sorting and degradation | Level3--Ubiquitin mediated proteolysis	K10581	NA	{IPR000608; Ubiquitin-conjugating enzyme E2} {IPR016135; Ubiquitin-conjugating enzyme/RWD-like}	A01	7564541	7567492	+
A01G01425	NA	NA	NA	NA	NA	NA	NA	NA	NA	NA	NA	NA	NA	NA	NA	NA	NA	NA	NA	NA	NA	NA	NA	NA	NA	NA	NA	NA	NA	NA	NA	NA	NA	{IPR021319; Protein of unknown function DUF2921}	A01	7568276	7571080	+
A01G01426	NA	NA	NA	NA	NA	NA	NA	NA	NA	NA	NA	NA	NA	NA	NA	NA	NA	NA	NA	NA	NA	NA	NA	NA	NA	NA	NA	NA	NA	NA	NA	NA	NA	{IPR021319; Protein of unknown function DUF2921}	A01	7583860	7585059	+
A01G01427	NA	NA	NA	NA	NA	NA	NA	NA	NA	NA	NA	NA	NA	NA	NA	NA	NA	NA	NA	NA	NA	NA	NA	NA	NA	NA	NA	NA	NA	NA	NA	NA	NA	{IPR021319; Protein of unknown function DUF2921}	A01	7590548	7591702	+
A01G01429	NA	NA	NA	NA	NA	NA	NA	NA	NA	NA	NA	NA	NA	NA	NA	NA	NA	NA	NA	NA	NA	NA	NA	NA	NA	NA	NA	NA	NA	NA	NA	NA	NA	{IPR021319; Protein of unknown function DUF2921}	A01	7592873	7594928	+
A01G01430	NA	NA	NA	NA	NA	NA	NA	NA	NA	NA	NA	NA	NA	NA	NA	NA	NA	NA	NA	NA	NA	NA	NA	NA	NA	NA	NA	NA	NA	NA	NA	NA	NA	{IPR021319; Protein of unknown function DUF2921}	A01	7599045	7599653	+
A01G01432	200.003	122.211	-0.710646	0.261622	*	0.106321	226.211	202.115	-0.16249	0.874277	*	0.707539	210.71	157.814	-0.417034	0.75344	*	0.472262	240.559	410.389	0.770602	0.0231547	*	0.00744448	240.259	126.089	-0.930153	0.0165816	*	0.00386254	NA	NA	NA	{IPR021319; Protein of unknown function DUF2921}	A01	7601600	7604308	+
A01G01434	NA	NA	NA	NA	NA	NA	0.143277	0.502651	1.81075	0.839538	*	0.653898	0.145272	0.935778	2.68741	0.7727	*	0.501096	0.117087	0.196682	0.748289	0.915286	*	0.854498	0.183437	2.77878	3.92109	0.437885	*	0.227331	--	K19041	NA	{IPR001841; Zinc finger, RING-type} {IPR013083; Zinc finger, RING/FYVE/PHD-type}	A01	7604641	7605177	-
A01G01435	0.176717	0.11416	-0.630383	0.943284	*	0.877225	0.355356	2.29105	2.68867	0.679211	*	0.431411	0.195484	0.112447	-0.797806	0.930473	*	0.844987	0.379039	3.06378	3.0149	0.267692	*	0.136848	0.380152	4.14733	3.44754	0.339938	*	0.159627	NA	NA	{GO:0005515; protein binding; molecular_function} {GO:0007165; signal transduction; biological_process} {GO:0043531; ADP binding; molecular_function}	{IPR000157; Toll/interleukin-1 receptor homology (TIR) domain} {IPR002182; NB-ARC} {IPR027417; P-loop containing nucleoside triphosphate hydrolase} {IPR035897; Toll/interleukin-1 receptor homology (TIR) domain superfamily}	A01	7608085	7615643	-
A01G01436	0.432969	0.151222	-1.51759	0.882955	*	0.707082	0.661311	0.623334	-0.0853234	0.998074	*	0.979536	0.600386	0.819332	0.448558	0.951914	*	0.889945	0.707882	0.625593	-0.178284	0.973018	*	0.956343	0.704262	1.75742	1.31927	0.842865	*	0.654752	NA	NA	NA	NA	A01	7619871	7620278	-
A01G01437	NA	NA	NA	NA	NA	NA	0.14502	0.526057	1.85897	0.836096	*	0.644957	0.145653	0.949021	2.7039	0.7727	*	0.498368	0.16969	1.0813	2.67179	0.699264	*	0.501121	0.168822	1.05485	2.64346	0.737765	*	0.505837	[PATH:ko04014] Level1--Environmental Information Processing | Level2--Signal transduction | Level3--Ras signaling pathway	K19613	{GO:0043531; ADP binding; molecular_function}	{IPR002182; NB-ARC} {IPR003591; Leucine-rich repeat, typical subtype} {IPR032675; Leucine-rich repeat domain superfamily} {IPR036390; Winged helix DNA-binding domain superfamily}	A01	7621160	7624160	-
A01G01442	NA	NA	NA	NA	NA	NA	NA	NA	NA	NA	NA	NA	NA	NA	NA	NA	NA	NA	NA	NA	NA	NA	NA	NA	0.110458	0.186161	0.753046	0.926129	*	0.853583	NA	NA	{GO:0005515; protein binding; molecular_function} {GO:0007165; signal transduction; biological_process} {GO:0043531; ADP binding; molecular_function}	{IPR000157; Toll/interleukin-1 receptor homology (TIR) domain} {IPR002182; NB-ARC} {IPR027417; P-loop containing nucleoside triphosphate hydrolase} {IPR035897; Toll/interleukin-1 receptor homology (TIR) domain superfamily}	A01	7657023	7658258	-
A01G01444	0.523462	0.354812	-0.561032	0.947911	*	0.889501	0.525677	0.141473	-1.89365	0.836096	*	0.63909	0.475301	0.147134	-1.69171	0.876096	*	0.67525	0.705042	0.588494	-0.260681	0.972973	*	0.948041	0.70985	0.998109	0.491683	0.952274	*	0.899559	NA	NA	NA	{IPR008502; Prolamin-like domain}	A01	7663057	7663410	-
A01G01446	388.041	251.19	-0.627432	0.00442692	*	0.000781637	439.953	338.362	-0.37878	0.10089	*	0.0324098	410.835	275.675	-0.575592	0.00812793	*	0.00135897	468.234	323.319	-0.534271	0.00685948	*	0.00188415	467.853	311.467	-0.586977	0.00702903	*	0.00142945	[PATH:ko03018] Level1--Genetic Information Processing | Level2--Folding, sorting and degradation | Level3--RNA degradation	K03514	{GO:0016779; nucleotidyltransferase activity; molecular_function}	{IPR002058; PAP/25A-associated} {IPR002934; Polymerase, nucleotidyl transferase domain}	A01	7689460	7694199	-
A01G01447	NA	NA	NA	NA	NA	NA	NA	NA	NA	NA	NA	NA	NA	NA	NA	NA	NA	NA	NA	NA	NA	NA	NA	NA	NA	NA	NA	NA	NA	NA	NA	NA	NA	{IPR001841; Zinc finger, RING-type} {IPR013083; Zinc finger, RING/FYVE/PHD-type}	A01	7696820	7697388	+
A01G01448	NA	NA	NA	NA	NA	NA	NA	NA	NA	NA	NA	NA	NA	NA	NA	NA	NA	NA	NA	NA	NA	NA	NA	NA	NA	NA	NA	NA	NA	NA	NA	NA	NA	NA	A01	7697597	7697821	-
A01G01449	NA	NA	NA	NA	NA	NA	NA	NA	NA	NA	NA	NA	NA	NA	NA	NA	NA	NA	NA	NA	NA	NA	NA	NA	NA	NA	NA	NA	NA	NA	NA	NA	NA	{IPR001841; Zinc finger, RING-type} {IPR013083; Zinc finger, RING/FYVE/PHD-type}	A01	7699189	7699755	+
A01G01450	NA	NA	NA	NA	NA	NA	NA	NA	NA	NA	NA	NA	NA	NA	NA	NA	NA	NA	NA	NA	NA	NA	NA	NA	0.146729	0.446509	1.60553	0.862283	*	0.691201	[PATH:ko04014] Level1--Environmental Information Processing | Level2--Signal transduction | Level3--Ras signaling pathway	K19613	{GO:0005515; protein binding; molecular_function} {GO:0043531; ADP binding; molecular_function}	{IPR001611; Leucine-rich repeat} {IPR002182; NB-ARC} {IPR003591; Leucine-rich repeat, typical subtype} {IPR027417; P-loop containing nucleoside triphosphate hydrolase} {IPR032675; Leucine-rich repeat domain superfamily}	A01	7712505	7716685	+
A01G01451	161.453	120.012	-0.42794	0.499578	*	0.261455	183.078	188.662	0.0433461	0.951882	*	0.901838	170.727	315.519	0.886037	0.0463071	*	0.0106139	194.617	543.596	1.48189	1.62149e-05	Up	2.50833e-06	194.425	617.675	1.66763	1.84806e-06	Up	1.60668e-07	[PATH:ko04014] Level1--Environmental Information Processing | Level2--Signal transduction | Level3--Ras signaling pathway	K19613	{GO:0005515; protein binding; molecular_function} {GO:0007165; signal transduction; biological_process} {GO:0043531; ADP binding; molecular_function}	{IPR000157; Toll/interleukin-1 receptor homology (TIR) domain} {IPR002182; NB-ARC} {IPR003591; Leucine-rich repeat, typical subtype} {IPR027417; P-loop containing nucleoside triphosphate hydrolase} {IPR032675; Leucine-rich repeat domain superfamily} {IPR035897; Toll/interleukin-1 receptor homology (TIR) domain superfamily} {IPR036390; Winged helix DNA-binding domain superfamily}	A01	7734480	7738824	+
A01G01455	394.252	195.622	-1.01105	3.03385e-05	Down	3.08513e-06	447.545	243.092	-0.880531	0.00661887	*	0.00129481	416.973	362.432	-0.202243	0.678836	*	0.390794	476.06	539.857	0.181434	0.518031	*	0.325479	475.62	588.915	0.308252	0.32217	*	0.148102	--	K22038	{GO:0003690; double-stranded DNA binding; molecular_function} {GO:0005337; nucleoside transmembrane transporter activity; molecular_function} {GO:0005515; protein binding; molecular_function} {GO:0006355; regulation of transcription, DNA-templated; biological_process} {GO:0007165; signal transduction; biological_process} {GO:0016021; integral component of membrane; cellular_component} {GO:0043531…	{IPR000157; Toll/interleukin-1 receptor homology (TIR) domain} {IPR002182; NB-ARC} {IPR002259; Equilibrative nucleoside transporter} {IPR003591; Leucine-rich repeat, typical subtype} {IPR003690; Transcription termination factor, mitochondrial/chloroplastic} {IPR027417; P-loop containing nucleoside triphosphate hydrolase} {IPR032675; Leucine-rich repeat domain superfamily} {IPR035897; Toll/interle…	A01	7778049	7785401	+
A01G01456	221.698	303.864	0.454833	0.105825	*	0.0332351	252.164	224.125	-0.170061	0.644619	*	0.398584	234.808	113.814	-1.04481	0.000100821	Down	9.79985e-06	268.237	188.925	-0.505699	0.181584	*	0.0843384	267.936	155.151	-0.788214	0.0120528	*	0.00266472	[PATH:ko04141] Level1--Genetic Information Processing | Level2--Folding, sorting and degradation | Level3--Protein processing in endoplasmic reticulum	K10666	{GO:0046872; metal ion binding; molecular_function}	{IPR001841; Zinc finger, RING-type} {IPR013083; Zinc finger, RING/FYVE/PHD-type} {IPR017907; Zinc finger, RING-type, conserved site} {IPR018957; Zinc finger, C3HC4 RING-type}	A01	7795427	7796203	+
A01G01457	1.29222	0.17935	-2.849	0.584407	*	0.332453	1.65449	0.346504	-2.25544	0.593985	*	0.349578	1.50291	1.41102	-0.0910206	0.984908	*	0.959538	1.77127	0.887356	-0.997198	0.815155	*	0.653156	1.77118	0.895243	-0.984362	0.852592	*	0.67055	--	K20628	{GO:0005576; extracellular region; cellular_component} {GO:0009664; plant-type cell wall organization; biological_process}	{IPR002963; Expansin} {IPR007112; Expansin/pollen allergen, DPBB domain} {IPR007117; Expansin, cellulose-binding-like domain} {IPR007118; Expansin/Lol pI} {IPR009009; RlpA-like protein, double-psi beta-barrel domain} {IPR036749; Expansin, cellulose-binding-like domain superfamily} {IPR036908; RlpA-like domain superfamily}	A01	7798904	7800522	+
A01G01458	32.6901	48.7323	0.576027	0.400277	*	0.189847	37.0838	45.7732	0.303716	0.750988	*	0.512716	34.5575	39.425	0.190112	0.87743	*	0.680365	39.5076	52.2717	0.403901	0.484381	*	0.296231	39.4307	44.8318	0.185205	0.84048	*	0.651501	NA	NA	NA	NA	A01	7802329	7802763	+
A01G01459	5.87306	5.60158	-0.0682776	0.979978	*	0.961425	6.69871	10.9826	0.713259	0.797202	*	0.578343	6.17438	5.14431	-0.263317	0.948225	*	0.881415	7.09755	5.04186	-0.493366	0.86655	*	0.729116	7.08671	5.58929	-0.342452	0.915986	*	0.806498	NA	NA	{GO:0005515; protein binding; molecular_function}	{IPR002885; Pentatricopeptide repeat} {IPR011990; Tetratricopeptide-like helical domain superfamily}	A01	7803289	7804596	+
A01G01460	30.9484	29.1295	-0.0873845	0.943284	*	0.846231	35.0774	18.4899	-0.923807	0.168845	*	0.0620042	32.3949	29.3049	-0.144627	0.930473	*	0.810852	37.3521	31.5756	-0.242378	0.758801	*	0.572803	37.3288	33.5961	-0.151992	0.897624	*	0.755548	--	K17964	{GO:0005515; protein binding; molecular_function}	{IPR002885; Pentatricopeptide repeat} {IPR011990; Tetratricopeptide-like helical domain superfamily}	A01	7807912	7810041	+
A01G01464	7.94048	371.525	5.54809	1.17859e-21	Up	1.82489e-23	9.01192	233.105	4.693	1.91042e-32	Up	1.9674e-34	8.44022	582.744	6.10944	8.41218e-58	Up	1.18519e-60	9.59232	428.589	5.48157	7.97161e-46	Up	6.94837e-48	9.58018	539.027	5.81416	4.81968e-54	Up	1.17428e-56	--	K20562	{GO:0005506; iron ion binding; molecular_function} {GO:0016705; oxidoreductase activity, acting on paired donors, with incorporation or reduction of molecular oxygen; molecular_function} {GO:0020037; heme binding; molecular_function} {GO:0055114; oxidation-reduction process; biological_process}	{IPR001128; Cytochrome P450} {IPR002401; Cytochrome P450, E-class, group I} {IPR036396; Cytochrome P450 superfamily}	A01	7848311	7850286	-
A01G01465	NA	NA	NA	NA	NA	NA	NA	NA	NA	NA	NA	NA	NA	NA	NA	NA	NA	NA	NA	NA	NA	NA	NA	NA	NA	NA	NA	NA	NA	NA	--	K20562	{GO:0005506; iron ion binding; molecular_function} {GO:0016705; oxidoreductase activity, acting on paired donors, with incorporation or reduction of molecular oxygen; molecular_function} {GO:0020037; heme binding; molecular_function} {GO:0055114; oxidation-reduction process; biological_process}	{IPR001128; Cytochrome P450} {IPR036396; Cytochrome P450 superfamily}	A01	7858739	7859754	-
A01G01468	NA	NA	NA	NA	NA	NA	NA	NA	NA	NA	NA	NA	NA	NA	NA	NA	NA	NA	NA	NA	NA	NA	NA	NA	NA	NA	NA	NA	NA	NA	NA	NA	NA	NA	A01	7894928	7896094	-
A01G01469	NA	NA	NA	NA	NA	NA	0.114173	0.216701	0.924479	0.906652	*	0.820765	NA	NA	NA	NA	NA	NA	NA	NA	NA	NA	NA	NA	NA	NA	NA	NA	NA	NA	NA	NA	NA	{IPR006566; FBD domain}	A01	7918622	7920062	+
A01G01471	116.547	216.006	0.890164	3.29207e-05	*	3.37124e-06	132.577	308.656	1.21917	9.98361e-11	Up	5.04446e-12	123.704	297.595	1.26645	6.28034e-11	Up	2.21953e-12	141.069	518.4	1.87767	8.91136e-32	Up	1.54649e-33	140.886	490.548	1.79986	7.49787e-18	Up	1.70208e-19	[PATH:ko05231] Level1--Human Diseases | Level2--Cancers: Overview | Level3--Choline metabolism in cancer	K15377	NA	{IPR007603; Choline transporter-like}	A01	7924781	7929152	+
A01G01472	2.34853	2.42989	0.049132	0.985411	*	0.972635	2.68829	2.62372	-0.0350764	0.998074	*	0.979876	2.43576	2.77073	0.185895	0.9611	*	0.905941	2.85444	11.083	1.95707	0.114657	*	0.0483529	2.8547	13.1168	2.20001	0.0903336	*	0.0291149	NA	NA	NA	{IPR013899; Domain of unknown function DUF1771}	A01	7929670	7933636	-
A01G01473	0.181197	0.117054	-0.630383	0.943284	*	0.877225	0.225271	0.112708	-0.999074	0.906652	*	0.806578	0.200646	0.115416	-0.797806	0.930473	*	0.844987	0.249433	0.110449	-1.17526	0.879306	*	0.77333	0.37118	0.57319	0.626894	0.938623	*	0.876789	--	K08472	{GO:0006952; defense response; biological_process} {GO:0016021; integral component of membrane; cellular_component}	{IPR004326; Mlo-related protein}	A01	7938265	7941812	-
A01G01475	4673.94	993.619	-2.23388	3.98326e-19	Down	7.50752e-21	5306.97	1004.89	-2.40086	1.83643e-56	Down	6.44947e-59	4956.47	738.576	-2.7465	3.63716e-32	Down	2.13596e-34	5644.77	639.518	-3.14186	7.02654e-76	Down	2.02619e-78	5640.25	849.957	-2.7303	4.02883e-94	Down	2.05819e-97	NA	NA	NA	{IPR000644; CBS domain}	A01	7954713	7956132	-
A01G01476	539.766	1783.62	1.7244	9.56633e-27	Up	9.66091e-29	613.314	1984.59	1.69415	6.061e-36	Up	5.12946e-38	573.147	1924.9	1.7478	1.63667e-26	Up	1.4094e-28	652.396	1209.25	0.890294	7.41328e-07	*	9.20867e-08	651.882	1476.87	1.17986	5.22694e-09	Up	3.05163e-10	NA	NA	NA	{IPR024286; Domain of unknown function DUF3700} {IPR029055; Nucleophile aminohydrolases, N-terminal}	A01	7981523	7982466	+
A01G01477	172.3	175.432	0.0259906	0.949654	*	0.894411	195.633	214.91	0.135583	0.736489	*	0.497488	181.842	146.515	-0.311638	0.406805	*	0.1767	208.029	295.463	0.506194	0.00974536	*	0.00279295	207.84	205.235	-0.0181925	0.967282	*	0.927154	--	K07277	{GO:0019867; outer membrane; cellular_component}	{IPR000184; Bacterial surface antigen (D15)} {IPR010827; POTRA domain, BamA/TamA-like}	A01	7983560	7987257	+
A01G01478	92.1324	253.989	1.46298	7.51793e-05	Up	8.31168e-06	104.994	341.22	1.7004	1.2415e-06	Up	1.05925e-07	97.9667	215.029	1.13417	4.72482e-06	Up	3.45654e-07	111.672	137.233	0.297364	0.410832	*	0.238143	111.625	193.17	0.791209	0.0510083	*	0.0145666	NA	NA	{GO:0006952; defense response; biological_process}	{IPR000916; Bet v I/Major latex protein} {IPR023393; START-like domain superfamily}	A01	8000511	8001139	-
A01G01479	9.95325	9.37405	-0.0864958	0.964199	*	0.919214	11.4057	11.7276	0.0401544	0.989107	*	0.960129	10.6149	8.04893	-0.399225	0.86658	*	0.634367	12.1353	9.1886	-0.401294	0.809272	*	0.646322	12.1306	4.95773	-1.2909	0.42905	*	0.220873	NA	NA	{GO:0006952; defense response; biological_process}	{IPR000916; Bet v I/Major latex protein} {IPR023393; START-like domain superfamily}	A01	8006388	8007022	-
A01G01481	84.9063	101.015	0.250624	0.698716	*	0.443758	96.8437	121.747	0.330158	0.349444	*	0.162623	90.1831	128.297	0.508555	0.12231	*	0.0352666	103.065	148.837	0.530181	0.037823	*	0.0131009	102.981	198.229	0.944786	0.000197556	*	2.60825e-05	NA	NA	{GO:0003824; catalytic activity; molecular_function}	{IPR007822; Lanthionine synthetase C-like} {IPR012341; Six-hairpin glycosidase-like superfamily} {IPR020464; LanC-like protein, eukaryotic}	A01	8018644	8021008	+
A01G01482	528.792	465.992	-0.182395	0.47337	*	0.241888	599.786	506.012	-0.245277	0.121914	*	0.0411306	560.963	372.007	-0.592575	0.000220425	*	2.31814e-05	638.229	392.287	-0.702166	5.48328e-06	*	7.82678e-07	637.638	421.185	-0.598285	0.00419604	*	0.000794401	--	K20241	{GO:0005515; protein binding; molecular_function}	{IPR001680; WD40 repeat} {IPR015943; WD40/YVTN repeat-like-containing domain superfamily} {IPR017986; WD40-repeat-containing domain} {IPR019775; WD40 repeat, conserved site} {IPR020472; G-protein beta WD-40 repeat} {IPR036322; WD40-repeat-containing domain superfamily}	A01	8021666	8026880	-
A01G01484	6.44466	3.8982	-0.725296	0.765636	*	0.521491	7.33463	4.19006	-0.807753	0.773866	*	0.549366	6.74162	12.0341	0.835957	0.73035	*	0.446109	7.79864	63.5272	3.02608	5.42686e-05	Up	9.22082e-06	7.78888	50.4324	2.69486	0.00050525	Up	7.39201e-05	NA	NA	NA	{IPR009606; Protein of unknown function DUF1218}	A01	8057521	8059542	-
A01G01485	198.617	165.234	-0.265478	0.561143	*	0.312415	225.21	91.2363	-1.30359	0.00178342	Down	0.000294094	209.76	242.134	0.207069	0.905573	*	0.728372	239.507	716.29	1.58048	4.51149e-09	Up	4.16676e-10	239.249	428.515	0.840834	0.020429	*	0.00493031	NA	NA	NA	NA	A01	8062332	8066815	-
A01G01486	0.72361	0.166207	-2.12223	0.819517	*	0.595164	1.01021	0.991948	-0.0263133	0.998172	*	0.9929	0.870304	0.346707	-1.3278	0.883384	*	0.691167	0.92695	0.146144	-2.6651	0.699974	*	0.504599	1.06733	0.88203	-0.275101	0.967653	*	0.927909	NA	NA	{GO:0005515; protein binding; molecular_function} {GO:0007165; signal transduction; biological_process}	{IPR000157; Toll/interleukin-1 receptor homology (TIR) domain} {IPR035897; Toll/interleukin-1 receptor homology (TIR) domain superfamily}	A01	8105398	8106066	+
A01G01488	792.156	719.348	-0.139095	0.743936	*	0.495478	899.529	758.469	-0.24608	0.513116	*	0.28108	840.354	428.017	-0.973327	8.3965e-08	*	4.53733e-09	956.931	433.354	-1.14287	3.81355e-12	Down	2.52527e-13	956.077	389.587	-1.29518	1.03689e-06	Down	8.6126e-08	[PATH:ko01523] Level1--Human Diseases | Level2--Drug resistance: Antineoplastic | Level3--Antifolate resistance;[PATH:ko04976] Level1--Organismal Systems | Level2--Digestive system | Level3--Bile secretion;[PATH:ko02010] Level1--Environmental Information Processing | Level2--Membrane transport | Level3--ABC transporters	K05681	{GO:0005524; ATP binding; molecular_function} {GO:0016020; membrane; cellular_component} {GO:0016887; ATPase activity; molecular_function}	{IPR003439; ABC transporter-like} {IPR003593; AAA+ ATPase domain} {IPR013525; ABC-2 type transporter} {IPR017871; ABC transporter, conserved site} {IPR027417; P-loop containing nucleoside triphosphate hydrolase}	A01	8150650	8152786	+
A01G01489	251.455	823.037	1.71066	5.11027e-08	Up	3.18895e-09	285.811	702.288	1.297	2.24973e-12	Up	9.59107e-14	267.244	567.567	1.08663	0.000618597	Up	7.32337e-05	303.995	272.175	-0.159513	0.72806	*	0.53764	303.803	565.384	0.896094	0.0015612	*	0.000261069	NA	NA	{GO:0003677; DNA binding; molecular_function} {GO:0006355; regulation of transcription, DNA-templated; biological_process}	{IPR003441; NAC domain} {IPR036093; NAC domain superfamily}	A01	8172118	8173347	+
A01G01490	NA	NA	NA	NA	NA	NA	NA	NA	NA	NA	NA	NA	NA	NA	NA	NA	NA	NA	NA	NA	NA	NA	NA	NA	NA	NA	NA	NA	NA	NA	NA	NA	NA	NA	A01	8196813	8197670	+
A01G01492	NA	NA	NA	NA	NA	NA	NA	NA	NA	NA	NA	NA	NA	NA	NA	NA	NA	NA	NA	NA	NA	NA	NA	NA	NA	NA	NA	NA	NA	NA	NA	NA	NA	{IPR005162; Retrotransposon gag domain}	A01	8197936	8199011	+
A01G01495	49.838	55.7902	0.162766	0.822282	*	0.603352	56.4345	57.325	0.0225892	0.979978	*	0.94582	52.6535	72.2574	0.456616	0.309253	*	0.119644	60.0154	76.9623	0.358818	0.379766	*	0.21462	59.9931	54.3279	-0.143103	0.855933	*	0.676383	NA	NA	{GO:0003677; DNA binding; molecular_function} {GO:0006355; regulation of transcription, DNA-templated; biological_process}	{IPR003441; NAC domain} {IPR036093; NAC domain superfamily}	A01	8252147	8253363	+
A01G01497	82.7774	12.9815	-2.67278	2.14551e-06	Down	1.74672e-07	94.6354	9.44996	-3.324	4.95533e-12	Down	2.18715e-13	87.6905	17.8539	-2.29618	4.66931e-06	Down	3.40979e-07	100.597	14.6185	-2.78271	4.12243e-10	Down	3.37227e-11	100.476	22.7541	-2.14265	8.30585e-06	Down	8.11752e-07	NA	NA	NA	NA	A01	8268842	8269222	+
A01G01498	779.171	660.678	-0.237992	0.333716	*	0.147276	883.701	831.877	-0.0871888	0.770278	*	0.544201	824.873	796.143	-0.0511435	0.912831	*	0.739883	939.997	1478.5	0.653404	1.6664e-05	*	2.58392e-06	939.006	1142.24	0.282664	0.342302	*	0.161074	--	K20307	NA	{IPR022233; TRAPP II complex, TRAPPC10}	A01	8271516	8280178	+
A01G01499	2.6656	7.53763	1.49965	0.349939	*	0.157538	3.00057	1.96559	-0.610275	0.857792	*	0.683152	2.72129	1.15571	-1.23551	0.746867	*	0.465137	3.18989	1.85539	-0.781785	0.773199	*	0.593966	3.17189	2.07161	-0.614586	0.871782	*	0.706878	NA	NA	{GO:0005515; protein binding; molecular_function} {GO:0005634; nucleus; cellular_component} {GO:0005737; cytoplasm; cellular_component} {GO:0006606; protein import into nucleus; biological_process} {GO:0061608; nuclear import signal receptor activity; molecular_function}	{IPR000225; Armadillo} {IPR011989; Armadillo-like helical} {IPR016024; Armadillo-type fold} {IPR024931; Importin subunit alpha}	A01	8280563	8283484	-
A01G01500	138.038	168.734	0.28969	0.361294	*	0.164596	156.525	207.996	0.410163	0.103435	*	0.0334241	146.596	132.022	-0.151069	0.7727	*	0.49811	166.5	130.254	-0.354195	0.249142	*	0.124677	166.462	139.297	-0.257031	0.503589	*	0.27759	[PATH:ko03013] Level1--Genetic Information Processing | Level2--Translation | Level3--RNA transport	K00784	{GO:0008033; tRNA processing; biological_process}	{IPR001279; Metallo-beta-lactamase} {IPR027794; tRNase Z endonuclease} {IPR036866; Ribonuclease Z/Hydroxyacylglutathione hydrolase-like}	A01	8284628	8289758	+
A01G01502	98.4616	73.3471	-0.424821	0.413283	*	0.198548	111.808	77.9581	-0.520259	0.232921	*	0.0941283	104.598	68.6672	-0.60717	0.185407	*	0.0604052	118.885	94.328	-0.333808	0.446182	*	0.265904	118.795	118.641	-0.00186533	0.997316	*	0.994965	NA	NA	{GO:0008168; methyltransferase activity; molecular_function}	{IPR013216; Methyltransferase type 11} {IPR029063; S-adenosyl-L-methionine-dependent methyltransferase}	A01	8292083	8293047	-
A01G01503	24.8851	9.15921	-1.44199	0.117555	*	0.038005	28.4604	19.5724	-0.540134	0.59362	*	0.349231	26.9177	11.4828	-1.22907	0.227224	*	0.0790002	30.2383	17.1201	-0.820685	0.31539	*	0.168883	30.2069	18.0539	-0.742571	0.399785	*	0.199602	[PATH:ko01120] Level1--Metabolism | Level2--Global and overview maps | Level3--Microbial metabolism in diverse environments;[PATH:ko01100] Level1--Metabolism | Level2--Global and overview maps | Level3--Metabolic pathways;[PATH:ko00920] Level1--Metabolism | Level2--Energy metabolism | Level3--Sulfur metabolism;[PATH:ko01130] Level1--Metabolism | Level2--Global and overview maps | Level3--Biosynth…	K01082	{GO:0006790; sulfur compound metabolic process; biological_process} {GO:0008441; 3'(2'),5'-bisphosphate nucleotidase activity; molecular_function} {GO:0046854; phosphatidylinositol phosphorylation; biological_process}	{IPR000760; Inositol monophosphatase-like} {IPR006239; 3(2),5 -bisphosphate nucleotidase HAL2} {IPR020550; Inositol monophosphatase, conserved site} {IPR020583; Inositol monophosphatase, metal-binding site}	A01	8306877	8309747	-
A01G01506	NA	NA	NA	NA	NA	NA	NA	NA	NA	NA	NA	NA	NA	NA	NA	NA	NA	NA	NA	NA	NA	NA	NA	NA	NA	NA	NA	NA	NA	NA	NA	NA	NA	NA	A01	8330291	8330849	+
A01G01507	NA	NA	NA	NA	NA	NA	NA	NA	NA	NA	NA	NA	NA	NA	NA	NA	NA	NA	NA	NA	NA	NA	NA	NA	NA	NA	NA	NA	NA	NA	NA	NA	NA	NA	A01	8336763	8340403	+
A01G01510	NA	NA	NA	NA	NA	NA	NA	NA	NA	NA	NA	NA	NA	NA	NA	NA	NA	NA	NA	NA	NA	NA	NA	NA	NA	NA	NA	NA	NA	NA	NA	NA	NA	{IPR025558; Domain of unknown function DUF4283}	A01	8355226	8355669	+
A01G01511	360.851	123.093	-1.55165	3.35289e-16	Down	8.11674e-18	409.164	161.255	-1.34334	1.75135e-13	Down	6.74724e-15	380.845	146.297	-1.38031	0.00446183	Down	0.000680971	435.33	515.951	0.245126	0.492103	*	0.302648	434.8	322.361	-0.431673	0.191987	*	0.0750283	[PATH:ko05133] Level1--Human Diseases | Level2--Infectious diseases: Bacterial | Level3--Pertussis;[PATH:ko05170] Level1--Human Diseases | Level2--Infectious diseases: Viral | Level3--Human immunodeficiency virus 1 infection;[PATH:ko04722] Level1--Organismal Systems | Level2--Nervous system | Level3--Neurotrophin signaling pathway;[PATH:ko05145] Level1--Human Diseases | Level2--Infectious disease…	K04733	{GO:0004672; protein kinase activity; molecular_function} {GO:0005524; ATP binding; molecular_function} {GO:0006468; protein phosphorylation; biological_process}	{IPR000719; Protein kinase domain} {IPR001245; Serine-threonine/tyrosine-protein kinase, catalytic domain} {IPR008271; Serine/threonine-protein kinase, active site} {IPR011009; Protein kinase-like domain superfamily} {IPR017441; Protein kinase, ATP binding site} {IPR024788; Malectin-like carbohydrate-binding domain}	A01	8367608	8370127	+
A01G01512	97.5189	166.527	0.772007	0.0642497	*	0.0179382	110.342	58.9427	-0.904591	0.0233928	*	0.00557828	102.604	209.765	1.03169	0.164659	*	0.0515251	117.417	586.871	2.3214	4.30341e-20	Up	1.50831e-21	117.287	383.418	1.70887	0.000223145	Up	2.98497e-05	[PATH:ko00040] Level1--Metabolism | Level2--Carbohydrate metabolism | Level3--Pentose and glucuronate interconversions;[PATH:ko01110] Level1--Metabolism | Level2--Global and overview maps | Level3--Biosynthesis of secondary metabolites;[PATH:ko00010] Level1--Metabolism | Level2--Carbohydrate metabolism | Level3--Glycolysis / Gluconeogenesis;[PATH:ko01120] Level1--Metabolism | Level2--Global and o…	K00002	{GO:0016491; oxidoreductase activity; molecular_function} {GO:0055114; oxidation-reduction process; biological_process}	{IPR009646; Root cap} {IPR018170; Aldo/keto reductase, conserved site} {IPR020471; Aldo/keto reductase} {IPR023210; NADP-dependent oxidoreductase domain} {IPR036812; NADP-dependent oxidoreductase domain superfamily}	A01	8370653	8375358	-
A01G01513	NA	NA	NA	NA	NA	NA	NA	NA	NA	NA	NA	NA	0.155261	1.71273	3.46353	0.668696	*	0.381601	0.148072	0.459134	1.63261	0.83527	*	0.686044	NA	NA	NA	NA	NA	NA	NA	NA	NA	{IPR009646; Root cap}	A01	8377248	8378344	-
A01G01514	0.314126	16.7721	5.73857	0.027601	Up	0.0065056	0.356302	2.87578	3.01278	0.455998	*	0.236554	0.314887	48.5691	7.26906	0.191198	*	0.0629337	0.381675	35.9097	6.55589	1.27135e-05	Up	1.9312e-06	0.380964	61.4316	7.33318	7.26942e-07	Up	5.89145e-08	NA	NA	NA	{IPR009646; Root cap}	A01	8381445	8382541	-
A01G01516	NA	NA	NA	NA	NA	NA	0.107105	0.203285	0.924479	0.906652	*	0.820765	NA	NA	NA	NA	NA	NA	NA	NA	NA	NA	NA	NA	NA	NA	NA	NA	NA	NA	NA	NA	NA	NA	A01	8392377	8392613	-
A01G01517	NA	NA	NA	NA	NA	NA	NA	NA	NA	NA	NA	NA	0.160011	2.81628	4.13754	0.403112	*	0.174268	NA	NA	NA	NA	NA	NA	0.146039	0.439244	1.58867	0.862283	*	0.694392	NA	NA	NA	NA	A01	8402783	8403264	-
A01G01518	0.13928	0.722906	2.37582	0.786896	*	0.555049	NA	NA	NA	NA	NA	NA	NA	NA	NA	NA	NA	NA	0.176915	1.6447	3.2167	0.561687	*	0.364605	NA	NA	NA	NA	NA	NA	[PATH:ko05203] Level1--Human Diseases | Level2--Cancers: Overview | Level3--Viral carcinogenesis;[PATH:ko04068] Level1--Environmental Information Processing | Level2--Signal transduction | Level3--FoxO signaling pathway;[PATH:ko05169] Level1--Human Diseases | Level2--Infectious diseases: Viral | Level3--Epstein-Barr virus infection;[PATH:ko05168] Level1--Human Diseases | Level2--Infectious diseas…	K11838	{GO:0003676; nucleic acid binding; molecular_function} {GO:0008270; zinc ion binding; molecular_function}	{IPR001878; Zinc finger, CCHC-type}	A01	8404439	8406807	+
A01G01520	61.3598	110.469	0.848273	0.0304821	*	0.00730573	69.3341	112.341	0.696253	0.0787716	*	0.0240045	64.9887	150.221	1.20882	0.000225259	Up	2.3755e-05	73.7788	103.018	0.481617	0.190697	*	0.0895958	73.7495	133.533	0.856496	0.0107184	*	0.00232702	NA	NA	{GO:0003824; catalytic activity; molecular_function}	{IPR009651; Putative methionine gamma-lyase} {IPR015421; Pyridoxal phosphate-dependent transferase, major domain} {IPR015424; Pyridoxal phosphate-dependent transferase}	A01	8422417	8425969	+
A01G01521	NA	NA	NA	NA	NA	NA	NA	NA	NA	NA	NA	NA	NA	NA	NA	NA	NA	NA	NA	NA	NA	NA	NA	NA	0.182982	2.48755	3.76495	0.576771	*	0.338971	NA	NA	NA	NA	A01	8426968	8429233	+
A01G01523	6.01628	2.06823	-1.54048	0.473764	*	0.242304	6.68147	1.31697	-2.34294	0.309345	*	0.137688	6.13119	1.16665	-2.39379	0.32836	*	0.130196	7.10823	1.55467	-2.19288	0.307697	*	0.163532	7.09222	1.22277	-2.53608	0.12183	*	0.0422393	[PATH:ko05203] Level1--Human Diseases | Level2--Cancers: Overview | Level3--Viral carcinogenesis;[PATH:ko04068] Level1--Environmental Information Processing | Level2--Signal transduction | Level3--FoxO signaling pathway;[PATH:ko05169] Level1--Human Diseases | Level2--Infectious diseases: Viral | Level3--Epstein-Barr virus infection;[PATH:ko05168] Level1--Human Diseases | Level2--Infectious diseas…	K11838	{GO:0003676; nucleic acid binding; molecular_function} {GO:0008270; zinc ion binding; molecular_function}	{IPR001878; Zinc finger, CCHC-type}	A01	8475560	8477928	+
A01G01524	18.6944	33.4008	0.837275	0.308954	*	0.132524	21.3669	18.5915	-0.200737	0.882556	*	0.719261	20.0886	24.723	0.299477	0.846241	*	0.607994	22.7431	27.8769	0.293641	0.746967	*	0.557281	22.7309	20.9186	-0.119864	0.926129	*	0.829418	NA	NA	NA	{IPR008480; Protein of unknown function DUF761, plant} {IPR025520; Domain of unknown function DUF4408}	A01	8489911	8491036	+
A01G01525	67.2331	23.5426	-1.5139	0.00784988	Down	0.00151121	75.8791	30.7208	-1.30449	0.011019	Down	0.00232626	70.4364	52.5831	-0.421723	0.599726	*	0.318531	80.7298	30.1834	-1.41934	0.00306058	Down	0.000763008	80.6585	49.861	-0.693914	0.191285	*	0.0746537	NA	NA	NA	NA	A01	8504206	8506372	-
A01G01528	464.876	541.359	0.219739	0.25718	*	0.103944	528.489	570.068	0.109261	0.634371	*	0.388733	493.96	532.95	0.109606	0.764289	*	0.483797	562.294	603.549	0.102147	0.576359	*	0.377825	561.845	661.07	0.234629	0.176703	*	0.0675833	--	K10357	{GO:0003774; motor activity; molecular_function} {GO:0005515; protein binding; molecular_function} {GO:0005524; ATP binding; molecular_function} {GO:0016459; myosin complex; cellular_component} {GO:0051015; actin filament binding; molecular_function}	{IPR000048; IQ motif, EF-hand binding site} {IPR001609; Myosin head, motor domain} {IPR004009; Myosin, N-terminal, SH3-like} {IPR008989; Myosin S1 fragment, N-terminal} {IPR027417; P-loop containing nucleoside triphosphate hydrolase} {IPR036022; Plant myosin class VIII, motor domain} {IPR036961; Kinesin motor domain superfamily}	A01	8539179	8547150	+
A01G01530	5.55529	8.81517	0.666127	0.688758	*	0.433233	6.33176	8.19941	0.372913	0.859055	*	0.684864	5.8033	12.4088	1.09641	0.466301	*	0.215916	6.73402	8.91271	0.404395	0.793662	*	0.626999	6.71274	9.63654	0.521614	0.785037	*	0.563114	NA	NA	NA	{IPR023329; Chlorophyll a/b binding domain superfamily}	A01	8547556	8547863	-
A01G01532	6.48115	36.9519	2.51132	0.00186279	Up	0.000294115	7.33122	36.3588	2.31018	0.0016856	Up	0.000276271	6.84681	149.262	4.44628	3.08651e-22	Up	3.65361e-24	7.7965	59.5786	2.9339	9.68137e-06	Up	1.44447e-06	7.78877	140.64	4.17447	1.05138e-07	Up	7.46177e-09	[PATH:ko04626] Level1--Organismal Systems | Level2--Environmental adaptation | Level3--Plant-pathogen interaction	K05391	{GO:0005216; ion channel activity; molecular_function} {GO:0006811; ion transport; biological_process} {GO:0016020; membrane; cellular_component} {GO:0055085; transmembrane transport; biological_process}	{IPR000595; Cyclic nucleotide-binding domain} {IPR005821; Ion transport domain} {IPR014710; RmlC-like jelly roll fold} {IPR018490; Cyclic nucleotide-binding-like}	A01	8582395	8589539	+
A01G01534	NA	NA	NA	NA	NA	NA	NA	NA	NA	NA	NA	NA	NA	NA	NA	NA	NA	NA	NA	NA	NA	NA	NA	NA	NA	NA	NA	NA	NA	NA	[PATH:ko04962] Level1--Organismal Systems | Level2--Excretory system | Level3--Vasopressin-regulated water reabsorption	K10418	{GO:0007017; microtubule-based process; biological_process} {GO:0030286; dynein complex; cellular_component}	{IPR001372; Dynein light chain, type 1/2} {IPR037177; Dynein light chain superfamily}	A01	8589959	8590541	-
A01G01535	267.989	416.106	0.634775	0.00126438	*	0.000190561	304.754	529.061	0.79579	1.55775e-06	*	1.34774e-07	284.323	446.723	0.651851	6.5789e-05	*	6.14265e-06	324.211	488.969	0.59281	7.79447e-05	*	1.36308e-05	323.893	472.481	0.54474	0.00437903	*	0.000833978	NA	NA	NA	{IPR000535; Major sperm protein (MSP) domain} {IPR008962; PapD-like superfamily}	A01	8595549	8598041	-
A01G01539	52.2335	15.0015	-1.79987	0.0157868	Down	0.00337746	59.4056	10.4359	-2.50905	0.000100552	Down	1.22456e-05	55.3658	16.6362	-1.73467	0.000825026	Down	0.000101018	63.1888	30.7236	-1.04032	0.0252578	Down	0.00821997	63.12	19.0046	-1.73175	0.000190227	Down	2.50153e-05	NA	NA	NA	{IPR022251; Protein of unknown function wound-induced}	A01	8616869	8617168	-
A01G01543	NA	NA	NA	NA	NA	NA	NA	NA	NA	NA	NA	NA	NA	NA	NA	NA	NA	NA	NA	NA	NA	NA	NA	NA	NA	NA	NA	NA	NA	NA	NA	NA	NA	{IPR036691; Endonuclease/exonuclease/phosphatase superfamily}	A01	8684887	8685868	-
A01G01544	139.174	157.328	0.176887	0.859019	*	0.657172	157.798	182.189	0.20735	0.802102	*	0.584667	147.13	123.536	-0.252158	0.804373	*	0.539101	168.084	217.957	0.374858	0.508883	*	0.317217	167.961	74.6443	-1.17002	0.0312117	Down	0.00809514	--	K09422	NA	NA	A01	8690613	8691236	+
A01G01547	9.28597	1.91939	-2.2744	0.179144	*	0.0648519	10.7	2.59799	-2.04215	0.111411	*	0.0367457	10.0575	2.72325	-1.88487	0.174501	*	0.0557354	11.3631	0.910488	-3.64157	0.0138627	Down	0.00415357	11.3405	1.20221	-3.23773	0.0331237	Down	0.00868435	NA	NA	NA	NA	A01	8721444	8722831	+
A01G01552	15.9044	27.6397	0.797315	0.273941	*	0.113035	18.0339	24.6537	0.451097	0.628615	*	0.382791	16.6959	28.5271	0.772835	0.348653	*	0.141493	19.188	19.3416	0.0115035	0.988528	*	0.982451	19.1612	29.6811	0.631357	0.457885	*	0.242015	--	K15429	{GO:0009019; tRNA (guanine-N1-)-methyltransferase activity; molecular_function} {GO:0030488; tRNA methylation; biological_process}	{IPR025792; tRNA (guanine(37)-N(1))-methyltransferase, eukaryotic} {IPR029063; S-adenosyl-L-methionine-dependent methyltransferase} {IPR030382; SAM-dependent methyltransferase TRM5/TYW2-type}	A01	8745413	8749327	+
A01G01555	9.28597	1.91939	-2.2744	0.179144	*	0.0648519	10.7	2.59799	-2.04215	0.111411	*	0.0367457	10.0575	2.72325	-1.88487	0.174501	*	0.0557354	11.3631	0.910488	-3.64157	0.0138627	Down	0.00415357	11.3405	1.20221	-3.23773	0.0331237	Down	0.00868435	NA	NA	NA	NA	A01	8770727	8772114	+
A01G01556	15.9044	27.6397	0.797315	0.273941	*	0.113035	18.0339	24.6537	0.451097	0.628615	*	0.382791	16.6959	28.5271	0.772835	0.348653	*	0.141493	19.188	19.3416	0.0115035	0.988528	*	0.982451	19.1612	29.6811	0.631357	0.457885	*	0.242015	--	K15429	{GO:0009019; tRNA (guanine-N1-)-methyltransferase activity; molecular_function} {GO:0030488; tRNA methylation; biological_process}	{IPR025792; tRNA (guanine(37)-N(1))-methyltransferase, eukaryotic} {IPR029063; S-adenosyl-L-methionine-dependent methyltransferase} {IPR030382; SAM-dependent methyltransferase TRM5/TYW2-type}	A01	8794692	8798607	+
A01G01557	NA	NA	NA	NA	NA	NA	NA	NA	NA	NA	NA	NA	NA	NA	NA	NA	NA	NA	NA	NA	NA	NA	NA	NA	NA	NA	NA	NA	NA	NA	NA	NA	NA	NA	A01	8801941	8802767	+
A01G01558	NA	NA	NA	NA	NA	NA	NA	NA	NA	NA	NA	NA	NA	NA	NA	NA	NA	NA	NA	NA	NA	NA	NA	NA	NA	NA	NA	NA	NA	NA	NA	NA	{GO:0003700; DNA-binding transcription factor activity; molecular_function}	{IPR014855; Plant transcription factor NOZZLE}	A01	8805220	8806773	+
A01G01560	240.079	300.529	0.323995	0.183282	*	0.066821	272.95	328.241	0.266119	0.269933	*	0.114305	254.161	252.012	-0.0122491	0.981565	*	0.947235	290.482	268.304	-0.114578	0.678157	*	0.478522	290.336	276.879	-0.0684679	0.893494	*	0.737629	NA	NA	NA	{IPR006015; Universal stress protein A} {IPR006016; UspA} {IPR014729; Rossmann-like alpha/beta/alpha sandwich fold}	A01	8817281	8817943	+
A01G01561	161.279	64.8294	-1.31484	4.71082e-05	Down	4.99371e-06	183.795	70.1158	-1.39029	8.3724e-07	Down	6.94626e-08	171.92	88.2097	-0.962729	0.000436419	*	4.96262e-05	195.576	82.9335	-1.2377	3.27736e-06	Down	4.5011e-07	195.467	98.6757	-0.986156	0.00125301	*	0.000204034	NA	NA	{GO:0005622; intracellular; cellular_component} {GO:0008270; zinc ion binding; molecular_function}	{IPR000315; B-box-type zinc finger}	A01	8821183	8822144	-
A01G01566	NA	NA	NA	NA	NA	NA	NA	NA	NA	NA	NA	NA	NA	NA	NA	NA	NA	NA	NA	NA	NA	NA	NA	NA	NA	NA	NA	NA	NA	NA	--	K16465	{GO:0005509; calcium ion binding; molecular_function}	{IPR002048; EF-hand domain} {IPR011992; EF-hand domain pair} {IPR018247; EF-Hand 1, calcium-binding site}	A01	8893630	8893971	-
A01G01574	NA	NA	NA	NA	NA	NA	NA	NA	NA	NA	NA	NA	NA	NA	NA	NA	NA	NA	NA	NA	NA	NA	NA	NA	NA	NA	NA	NA	NA	NA	[PATH:ko05133] Level1--Human Diseases | Level2--Infectious diseases: Bacterial | Level3--Pertussis;[PATH:ko05170] Level1--Human Diseases | Level2--Infectious diseases: Viral | Level3--Human immunodeficiency virus 1 infection;[PATH:ko04722] Level1--Organismal Systems | Level2--Nervous system | Level3--Neurotrophin signaling pathway;[PATH:ko05145] Level1--Human Diseases | Level2--Infectious disease…	K04733	{GO:0004672; protein kinase activity; molecular_function} {GO:0004674; protein serine/threonine kinase activity; molecular_function} {GO:0005524; ATP binding; molecular_function} {GO:0006468; protein phosphorylation; biological_process} {GO:0048544; recognition of pollen; biological_process}	{IPR000719; Protein kinase domain} {IPR000742; EGF-like domain} {IPR000858; S-locus glycoprotein domain} {IPR001480; Bulb-type lectin domain} {IPR003609; PAN/Apple domain} {IPR008271; Serine/threonine-protein kinase, active site} {IPR011009; Protein kinase-like domain superfamily} {IPR024171; S-receptor-like serine/threonine-protein kinase} {IPR036426; Bulb-type lectin domain superfamily}	A01	8957551	8960923	+
A01G01580	1.47163	4.4864	1.60814	0.640086	*	0.384462	1.65788	2.48654	0.584799	0.906652	*	0.816555	1.52079	6.23454	2.03546	0.494587	*	0.236143	1.61097	0.154238	-3.38469	0.540297	*	0.345085	1.76196	1.48604	-0.245701	0.966871	*	0.926438	[PATH:ko05133] Level1--Human Diseases | Level2--Infectious diseases: Bacterial | Level3--Pertussis;[PATH:ko05170] Level1--Human Diseases | Level2--Infectious diseases: Viral | Level3--Human immunodeficiency virus 1 infection;[PATH:ko04722] Level1--Organismal Systems | Level2--Nervous system | Level3--Neurotrophin signaling pathway;[PATH:ko05145] Level1--Human Diseases | Level2--Infectious disease…	K04733	{GO:0004672; protein kinase activity; molecular_function} {GO:0004674; protein serine/threonine kinase activity; molecular_function} {GO:0005524; ATP binding; molecular_function} {GO:0006468; protein phosphorylation; biological_process} {GO:0048544; recognition of pollen; biological_process}	{IPR000719; Protein kinase domain} {IPR000858; S-locus glycoprotein domain} {IPR001245; Serine-threonine/tyrosine-protein kinase, catalytic domain} {IPR003609; PAN/Apple domain} {IPR008271; Serine/threonine-protein kinase, active site} {IPR011009; Protein kinase-like domain superfamily} {IPR021820; S-locus receptor kinase, C-terminal}	A01	8996057	8998556	+
[truncated: 94,505 more rows]
