# Supplementary material for: Transcriptome analysis of Gossypium hirsutum cultivar Zhongzhimian No.2 uncovers the gene regulatory networks involved in defense against Verticillium dahliae
Source: BMC Plant Biol. 2024 May 27;24:457. doi: 10.1186/s12870-024-05165-7 (PMC11129388; doi:10.1186/s12870-024-05165-7)
Supplement: Supplementary file 9 — Supplementary Material 9 [file 12870_2024_5165_MOESM9_ESM.xlsx]

## Sheet: Sheet1
Table S7 GO enrichment of co-expressed DEGs
GO-ID	Pathway	CO-DEGs-no	Genome-no	CO-DEGs-percentage	Genome-percentage	P-value
GO:0071944	cell periphery	35	460	0.8	0.5	0.003
GO:0044425	membrane part	213	3281	4.9	3.4	<0.001
GO:0048046	apoplast	17	148	0.4	0.2	<0.001
GO:0016740	transferase activity	706	7722	16.4	8.1	<0.001
GO:0140096	catalytic activity, acting on a protein	471	5313	10.9	5.6	<0.001
GO:0016491	oxidoreductase activity	329	4440	7.6	4.7	<0.001
GO:0097367	carbohydrate derivative binding	579	7755	13.4	8.1	<0.001
GO:0048037	cofactor binding	204	2808	4.7	2.9	<0.001
GO:0036094	small molecule binding	639	8799	14.8	9.2	<0.001
GO:0008144	drug binding	495	6041	11.5	6.3	<0.001
GO:0030246	carbohydrate binding	41	610	1	0.6	0.013
GO:0004601	peroxidase activity	41	330	1	0.3	<0.001
GO:0022857	transmembrane transporter activity	174	2220	4	2.3	<0.001
GO:0003700	DNA-binding transcription factor activity	202	1422	4.7	1.5	<0.001
GO:0065008	regulation of biological quality	35	548	0.8	0.6	0.046
GO:0050789	regulation of biological process	376	4064	8.7	4.3	<0.001
GO:0042221	response to chemical	45	569	1	0.6	<0.001
GO:0006950	response to stress	59	843	1.4	0.9	0.001
GO:0009058	biosynthetic process	469	7110	10.9	7.5	<0.001
GO:0019222	regulation of metabolic process	293	2847	6.8	3	<0.001
GO:0009056	catabolic process	66	1120	1.5	1.2	0.035
GO:0055114	oxidation-reduction process	298	4040	6.9	4.2	<0.001
GO:0070085	glycosylation	24	258	0.6	0.3	0.001
GO:0006793	phosphorus metabolic process	418	4648	9.7	4.9	<0.001
GO:0044255	cellular lipid metabolic process	48	661	1.1	0.7	0.001
GO:0072593	reactive oxygen species metabolic process	29	213	0.7	0.2	<0.001
GO:0031323	regulation of cellular metabolic process	289	2756	6.7	2.9	<0.001
GO:0071554	cell wall organization or biogenesis	48	512	1.1	0.5	<0.001
GO:0051716	cellular response to stimulus	67	1084	1.6	1.1	0.012
GO:0050794	regulation of cellular process	370	3932	8.6	4.1	<0.001
GO:0007154	cell communication	80	943	1.9	1	<0.001
GO:0007165	signal transduction	63	811	1.5	0.9	<0.001
GO:0008037	cell recognition	17	132	0.4	0.1	<0.001
GO:0009856	pollination	17	132	0.4	0.1	<0.001
GO:0009875	pollen-pistil interaction	17	132	0.4	0.1	<0.001
GO:0048544	recognition of pollen	17	132	0.4	0.1	<0.001
