# Supplementary material for: Transcriptome analysis of Gossypium hirsutum cultivar Zhongzhimian No.2 uncovers the gene regulatory networks involved in defense against Verticillium dahliae
Source: BMC Plant Biol. 2024 May 27;24:457. doi: 10.1186/s12870-024-05165-7 (PMC11129388; doi:10.1186/s12870-024-05165-7)
Supplement: Supplementary file 10 — Supplementary Material 10 [file 12870_2024_5165_MOESM10_ESM.xlsx]

## Sheet: DEGs
Table S10 Statistic of co- and specific-DEGs enriched in oxidoreductase activity and oxidation-reduction process
Type	Gene_id	GO:0016491 | oxidoreductase activity	GO:0055114 | oxidation-reduction process	KEGG:[PATH:Ko_class]Level1--Note | Level2--Note | Level3--Nate;[PATH:Ko_class] Level1--Note | Level2--Note | Level3--Nate;..	KEGG:Ko_id	GO:GO_id; GO_description; GO_class	IPR:InterPro_entry; InterPro_description	Chr	Start	End	Flanking	log2FoldChange(Z2_6h/Z2_0h)	Padj	Up/Down-Regulation	log2FoldChange(Z2_12h/Z2_0h)	Padj	Up/Down-Regulation	log2FoldChange(Z2_24h/Z2_0h)	Padj	Up/Down-Regulation	log2FoldChange(Z2_48h/Z2_0h)	Padj	Up/Down-Regulation	log2FoldChange(Z2_72h/Z2_0h)	Padj	Up/Down-Regulation	log2FoldChange(J1_6h/J1_0h)	Padj	Up/Down-Regulation	log2FoldChange(J1_12h/J1_0h)	Padj	Up/Down-Regulation	log2FoldChange(J1_24h/J1_0h)	Padj	Up/Down-Regulation	log2FoldChange(J1_48h/J1_0h)	Padj	Up/Down-Regulation	log2FoldChange(J1_72h/J1_0h)	Padj	Up/Down-Regulation
specific-	A01G00056	A01G00056	A01G00056	[PATH:ko00040] Level1--Metabolism | Level2--Carbohydrate metabolism | Level3--Pentose and glucuronate interconversions;[PATH:ko01100] Level1--Metabolism | Level2--Global and overview maps | Level3--Metabolic pathways;[PATH:ko00052] Level1--Metabolism | Level2--Carbohydrate metabolism | Level3--Galactose metabolism;[PATH:ko00051] Level1--Metabolism | Level2--Carbohydrate metabolism | Level3--Fruct…	K00011	{GO:0016491; oxidoreductase activity; molecular_function} {GO:0055114; oxidation-reduction process; biological_process}	{IPR018170; Aldo/keto reductase, conserved site} {IPR020471; Aldo/keto reductase} {IPR023210; NADP-dependent oxidoreductase domain} {IPR036812; NADP-dependent oxidoreductase domain superfamily}	A01	199610	202681	-	0.884656	4.93412e-05	*	0.850784	1.21065e-05	*	0.731271	0.000695724	*	1.29404	4.60257e-14	Up	0.707497	0.00810416	*	-0.255007	0.20211	*	0.079811	0.901186	*	0.431111	0.0287054	*	0.200484	0.444404	*	0.307249	0.106554	*
co-	A01G00109	A01G00109	A01G00109	NA	NA	{GO:0016491; oxidoreductase activity; molecular_function} {GO:0055114; oxidation-reduction process; biological_process}	{IPR005123; Oxoglutarate/iron-dependent dioxygenase} {IPR026992; Non-haem dioxygenase N-terminal domain} {IPR027443; Isopenicillin N synthase-like}	A01	444863	447133	+	-3.56922	1.08904e-05	Down	-4.66759	1.94904e-14	Down	-4.2103	4.96589e-10	Down	-5.76728	7.23182e-15	Down	-4.19721	3.03247e-10	Down	-1.25324	0.132433	*	-1.00936	0.471471	*	-0.441936	0.776978	*	-1.06237	0.314059	*	-0.724424	0.662265	*
specific-	A01G00463	A01G00463	A01G00463	[PATH:ko01110] Level1--Metabolism | Level2--Global and overview maps | Level3--Biosynthesis of secondary metabolites;[PATH:ko01200] Level1--Metabolism | Level2--Global and overview maps | Level3--Carbon metabolism;[PATH:ko01120] Level1--Metabolism | Level2--Global and overview maps | Level3--Microbial metabolism in diverse environments;[PATH:ko01100] Level1--Metabolism | Level2--Global and overvi…	K00036	{GO:0004345; glucose-6-phosphate dehydrogenase activity; molecular_function} {GO:0006006; glucose metabolic process; biological_process} {GO:0050661; NADP binding; molecular_function} {GO:0055114; oxidation-reduction process; biological_process}	{IPR001282; Glucose-6-phosphate dehydrogenase} {IPR019796; Glucose-6-phosphate dehydrogenase, active site} {IPR022674; Glucose-6-phosphate dehydrogenase, NAD-binding} {IPR022675; Glucose-6-phosphate dehydrogenase, C-terminal} {IPR036291; NAD(P)-binding domain superfamily}	A01	1904395	1908765	-	-0.827223	0.0004527	*	-0.849967	0.000312902	*	-0.733061	0.00580224	*	-0.903132	6.58977e-06	*	-1.51581	8.47089e-10	Down	0.859685	0.000166392	*	0.494786	0.0206431	*	0.238625	0.601574	*	0.331564	0.511557	*	0.0368266	0.961199	*
specific-	A01G00508	A01G00508	A01G00508	NA	NA	{GO:0016491; oxidoreductase activity; molecular_function} {GO:0055114; oxidation-reduction process; biological_process}	{IPR020471; Aldo/keto reductase} {IPR023210; NADP-dependent oxidoreductase domain} {IPR036812; NADP-dependent oxidoreductase domain superfamily}	A01	2097037	2100876	+	0.59529	0.473442	*	0.67567	0.413071	*	0.258875	0.880746	*	0.628349	0.379696	*	1.34406	0.0143578	Up	-0.553064	0.547408	*	-0.660217	0.402118	*	-1.40486	0.0842564	*	-0.373154	0.82609	*	0.197552	0.894371	*
specific-	A01G00712	A01G00712	A01G00712	--	K23145	{GO:0016491; oxidoreductase activity; molecular_function} {GO:0055114; oxidation-reduction process; biological_process}	{IPR005123; Oxoglutarate/iron-dependent dioxygenase} {IPR026992; Non-haem dioxygenase N-terminal domain} {IPR027443; Isopenicillin N synthase-like}	A01	3160112	3161064	-	0.876933	0.145295	*	1.00611	0.0268612	Up	0.355995	0.752415	*	-1.16477	0.0952353	*	-0.261356	0.842772	*	1.00699	0.158352	*	0.945272	0.317822	*	-1.1282	0.417876	*	-0.970342	0.499064	*	0.468935	0.865592	*
co-	A01G00737	A01G00737	A01G00737	--	K23145	{GO:0016491; oxidoreductase activity; molecular_function} {GO:0055114; oxidation-reduction process; biological_process}	{IPR005123; Oxoglutarate/iron-dependent dioxygenase} {IPR026992; Non-haem dioxygenase N-terminal domain} {IPR027443; Isopenicillin N synthase-like}	A01	3260432	3261706	-	2.37171	2.56912e-07	Up	2.24223	2.6355e-06	Up	1.82669	0.00764116	Up	2.02437	5.79459e-05	Up	1.75947	0.00113477	Up	4.79283	3.68154e-22	Up	4.41406	1.6338e-23	Up	3.87316	1.87694e-06	Up	4.54627	4.12506e-25	Up	4.44187	4.85177e-16	Up
specific-	A01G00756	A01G00756	A01G00756	[PATH:ko01110] Level1--Metabolism | Level2--Global and overview maps | Level3--Biosynthesis of secondary metabolites;[PATH:ko00906] Level1--Metabolism | Level2--Metabolism of terpenoids and polyketides | Level3--Carotenoid biosynthesis;[PATH:ko01100] Level1--Metabolism | Level2--Global and overview maps | Level3--Metabolic pathways	K09840	{GO:0016702; oxidoreductase activity, acting on single donors with incorporation of molecular oxygen, incorporation of two atoms of oxygen; molecular_function} {GO:0055114; oxidation-reduction process; biological_process}	{IPR004294; Carotenoid oxygenase}	A01	3348893	3350686	-	-0.538704	0.599108	*	-0.984026	0.449141	*	-0.134827	0.927745	*	0.805668	0.172666	*	1.76841	0.00316016	Up	-0.958617	0.10819	*	-0.918624	0.307594	*	0.715232	0.614909	*	0.00154536	0.999507	*	-0.242089	0.876269	*
co-	A01G00777	A01G00777	A01G00777	[PATH:ko01110] Level1--Metabolism | Level2--Global and overview maps | Level3--Biosynthesis of secondary metabolites;[PATH:ko00904] Level1--Metabolism | Level2--Metabolism of terpenoids and polyketides | Level3--Diterpenoid biosynthesis	K04125	{GO:0016491; oxidoreductase activity; molecular_function} {GO:0055114; oxidation-reduction process; biological_process}	{IPR005123; Oxoglutarate/iron-dependent dioxygenase} {IPR026992; Non-haem dioxygenase N-terminal domain} {IPR027443; Isopenicillin N synthase-like}	A01	3487301	3488826	-	-3.64659	9.35723e-17	Down	-5.38453	1.06999e-34	Down	-5.7337	0.000187299	Down	-5.9595	2.11316e-36	Down	-6.03591	4.19452e-33	Down	0.940295	0.574365	*	0.487396	0.904268	*	-0.754209	0.875546	*	-0.341064	0.959601	*	-0.916759	0.682827	*
specific-	A01G00850	A01G00850	A01G00850	--	K07426	{GO:0005506; iron ion binding; molecular_function} {GO:0016705; oxidoreductase activity, acting on paired donors, with incorporation or reduction of molecular oxygen; molecular_function} {GO:0020037; heme binding; molecular_function} {GO:0055114; oxidation-reduction process; biological_process}	{IPR001128; Cytochrome P450} {IPR002401; Cytochrome P450, E-class, group I} {IPR017972; Cytochrome P450, conserved site} {IPR036396; Cytochrome P450 superfamily}	A01	3918914	3920799	+	0.0141315	0.982539	*	0.491869	0.210377	*	1.34256	0.000184123	Up	0.243583	0.687226	*	1.10033	0.0608643	*	-1.4957	0.0770625	*	-0.40946	0.891795	*	-0.649255	0.852547	*	-2.08914	0.0133768	Down	-0.749865	0.536425	*
specific-	A01G01034	A01G01034		NA	NA	{GO:0003824; catalytic activity; molecular_function} {GO:0005515; protein binding; molecular_function} {GO:0016491; oxidoreductase activity; molecular_function}	{IPR000262; FMN-dependent dehydrogenase} {IPR011990; Tetratricopeptide-like helical domain superfamily} {IPR013785; Aldolase-type TIM barrel} {IPR038562; Ribosomal protein L34Ae superfamily}	A01	5017581	5019455	+	1.59828	0.76225	*	2.15737	0.45271	*	-0.995075	0.91166	*	4.08461	0.00051837	Up	3.38473	0.122245	*	-0.459226	0.814323	*	-0.100381	0.968296	*	-0.255279	0.965345	*	0.602096	0.715512	*	0.340203	0.896006	*
specific-	A01G01283	A01G01283	A01G01283	[PATH:ko01110] Level1--Metabolism | Level2--Global and overview maps | Level3--Biosynthesis of secondary metabolites;[PATH:ko01200] Level1--Metabolism | Level2--Global and overview maps | Level3--Carbon metabolism;[PATH:ko01120] Level1--Metabolism | Level2--Global and overview maps | Level3--Microbial metabolism in diverse environments;[PATH:ko01100] Level1--Metabolism | Level2--Global and overvi…	K00026	{GO:0003824; catalytic activity; molecular_function} {GO:0005975; carbohydrate metabolic process; biological_process} {GO:0006099; tricarboxylic acid cycle; biological_process} {GO:0006108; malate metabolic process; biological_process} {GO:0016491; oxidoreductase activity; molecular_function} {GO:0016615; malate dehydrogenase activity; molecular_function} {GO:0016616; oxidoreductase activity, act…	{IPR001236; Lactate/malate dehydrogenase, N-terminal} {IPR001252; Malate dehydrogenase, active site} {IPR001557; L-lactate/malate dehydrogenase} {IPR010097; Malate dehydrogenase, type 1} {IPR015955; Lactate dehydrogenase/glycoside hydrolase, family 4, C-terminal} {IPR022383; Lactate/malate dehydrogenase, C-terminal} {IPR036291; NAD(P)-binding domain superfamily}	A01	6608026	6610877	-	0.323588	0.438522	*	0.667053	0.00175915	*	0.493944	0.058215	*	1.4404	2.00142e-15	Up	0.702257	0.0230659	*	-0.527745	0.0283432	*	-0.137287	0.838701	*	0.190125	0.755659	*	0.345437	0.297726	*	0.400031	0.0858772	*
co-	A01G01464	A01G01464	A01G01464	--	K20562	{GO:0005506; iron ion binding; molecular_function} {GO:0016705; oxidoreductase activity, acting on paired donors, with incorporation or reduction of molecular oxygen; molecular_function} {GO:0020037; heme binding; molecular_function} {GO:0055114; oxidation-reduction process; biological_process}	{IPR001128; Cytochrome P450} {IPR002401; Cytochrome P450, E-class, group I} {IPR036396; Cytochrome P450 superfamily}	A01	7848311	7850286	-	5.54809	1.17859e-21	Up	4.693	1.91042e-32	Up	6.10944	8.41218e-58	Up	5.48157	7.97161e-46	Up	5.81416	4.81968e-54	Up	0.339498	0.745802	*	-0.658832	0.831632	*	0.30705	0.931634	*	0.207759	0.890419	*	-0.464746	0.363349	*
specific-	A01G02133	A01G02133	A01G02133	NA	NA	{GO:0005506; iron ion binding; molecular_function} {GO:0016705; oxidoreductase activity, acting on paired donors, with incorporation or reduction of molecular oxygen; molecular_function} {GO:0020037; heme binding; molecular_function} {GO:0055114; oxidation-reduction process; biological_process}	{IPR036396; Cytochrome P450 superfamily}	A01	13719395	13720412	-	1.26344	0.0106745	Up	0.308568	0.724286	*	0.637809	0.478978	*	0.767894	0.15337	*	0.164051	0.883274	*	0.365553	0.526096	*	-0.355786	0.613091	*	0.355934	0.729518	*	-0.719917	0.310092	*	0.364212	0.64814	*
co-	A01G02643	A01G02643	A01G02643	[PATH:ko01110] Level1--Metabolism | Level2--Global and overview maps | Level3--Biosynthesis of secondary metabolites;[PATH:ko01100] Level1--Metabolism | Level2--Global and overview maps | Level3--Metabolic pathways;[PATH:ko00592] Level1--Metabolism | Level2--Lipid metabolism | Level3--alpha-Linolenic acid metabolism	K05894	{GO:0003824; catalytic activity; molecular_function} {GO:0010181; FMN binding; molecular_function} {GO:0016491; oxidoreductase activity; molecular_function} {GO:0055114; oxidation-reduction process; biological_process}	{IPR001155; NADH:flavin oxidoreductase/NADH oxidase, N-terminal} {IPR013785; Aldolase-type TIM barrel}	A01	19626578	19628037	+	2.65636	5.82752e-08	Up	2.6204	1.6831e-11	Up	2.18266	0.00023697	Up	1.35224	0.0217078	Up	1.67064	0.00314684	Up	2.07502	3.92611e-05	Up	1.42274	0.00612539	Up	2.01515	0.00279288	Up	1.21509	0.166268	*	0.111779	0.961199	*
specific-	A01G02678	A01G02678	A01G02678	[PATH:ko05014] Level1--Human Diseases | Level2--Neurodegenerative diseases | Level3--Amyotrophic lateral sclerosis (ALS);[PATH:ko04146] Level1--Cellular Processes | Level2--Transport and catabolism | Level3--Peroxisome;[PATH:ko01110] Level1--Metabolism | Level2--Global and overview maps | Level3--Biosynthesis of secondary metabolites;[PATH:ko04211] Level1--Organismal Systems | Level2--Aging | Lev…	K03781	{GO:0004096; catalase activity; molecular_function} {GO:0006979; response to oxidative stress; biological_process} {GO:0020037; heme binding; molecular_function} {GO:0055114; oxidation-reduction process; biological_process}	{IPR002226; Catalase haem-binding site} {IPR010582; Catalase immune-responsive domain} {IPR011614; Catalase core domain} {IPR018028; Catalase, mono-functional, haem-containing} {IPR020835; Catalase superfamily} {IPR024708; Catalase active site} {IPR024711; Catalase, mono-functional, haem-containing, clades 1 and 3} {IPR037060; Catalase core domain superfamily}	A01	19940593	19943772	-	1.02975	4.84514e-07	Up	0.995204	7.95742e-10	*	0.598525	0.015066	*	0.34229	0.00482052	*	0.164923	0.405136	*	0.701346	0.000222982	*	0.48315	0.00973484	*	0.742998	0.0061093	*	0.166558	0.819738	*	0.0194983	0.961199	*
specific-	A01G03323	A01G03323	A01G03323	[PATH:ko01110] Level1--Metabolism | Level2--Global and overview maps | Level3--Biosynthesis of secondary metabolites;[PATH:ko00909] Level1--Metabolism | Level2--Metabolism of terpenoids and polyketides | Level3--Sesquiterpenoid and triterpenoid biosynthesis;[PATH:ko01100] Level1--Metabolism | Level2--Global and overview maps | Level3--Metabolic pathways;[PATH:ko01130] Level1--Metabolism | Level2-…	K00511	{GO:0004506; squalene monooxygenase activity; molecular_function} {GO:0016021; integral component of membrane; cellular_component} {GO:0050660; flavin adenine dinucleotide binding; molecular_function} {GO:0055114; oxidation-reduction process; biological_process}	{IPR013698; Squalene epoxidase} {IPR036188; FAD/NAD(P)-binding domain superfamily}	A01	33047421	33050905	+	0.215399	0.857398	*	0.453663	0.617477	*	-1.4386	0.0737794	*	1.95135	3.34027e-07	Up	0.271617	0.776179	*	0.902238	0.410128	*	0.216511	0.915238	*	-0.0840954	0.970524	*	0.668279	0.745988	*	0.293973	0.810526	*
specific-	A01G03378	A01G03378	A01G03378	--	K00327	{GO:0003958; NADPH-hemoprotein reductase activity; molecular_function} {GO:0010181; FMN binding; molecular_function} {GO:0016491; oxidoreductase activity; molecular_function} {GO:0055114; oxidation-reduction process; biological_process}	{IPR001094; Flavodoxin-like} {IPR001433; Oxidoreductase FAD/NAD(P)-binding} {IPR001709; Flavoprotein pyridine nucleotide cytochrome reductase} {IPR003097; Sulfite reductase [NADPH] flavoprotein alpha-component-like, FAD-binding} {IPR008254; Flavodoxin/nitric oxide synthase} {IPR017927; FAD-binding domain, ferredoxin reductase-type} {IPR017938; Riboflavin synthase-like beta-barrel} {IPR023173; NAD…	A01	34380586	34385213	+	-0.431261	0.440305	*	0.190542	0.836096	*	0.747244	0.0419648	*	0.73581	0.016154	*	1.26088	1.05281e-05	Up	-1.50291	1.52964e-06	Down	-0.855437	0.00108968	*	-0.757044	0.116316	*	0.0433139	0.973947	*	-0.0486945	0.961199	*
specific-	A01G04047	A01G04047	A01G04047	[PATH:ko01040] Level1--Metabolism | Level2--Lipid metabolism | Level3--Biosynthesis of unsaturated fatty acids;[PATH:ko01212] Level1--Metabolism | Level2--Global and overview maps | Level3--Fatty acid metabolism	K10256	{GO:0006629; lipid metabolic process; biological_process} {GO:0016717; oxidoreductase activity, acting on paired donors, with oxidation of a pair of donors resulting in the reduction of molecular oxygen to two molecules of water; molecular_function} {GO:0055114; oxidation-reduction process; biological_process}	{IPR005804; Fatty acid desaturase domain} {IPR021863; Fatty acid desaturase, N-terminal}	A01	54025355	54026506	-	2.21247	0.133941	*	1.3123	0.542288	*	3.00497	0.212393	*	-6.38309	0.0160679	Down	0.75942	0.897716	*	-0.786277	0.723617	*	-0.761903	0.902238	*	-4.08913	0.00108725	Down	-8.85664	4.91053e-08	Down	-7.03115	1.03341e-06	Down
specific-	A01G04063	A01G04063	A01G04063	[PATH:ko01040] Level1--Metabolism | Level2--Lipid metabolism | Level3--Biosynthesis of unsaturated fatty acids;[PATH:ko01212] Level1--Metabolism | Level2--Global and overview maps | Level3--Fatty acid metabolism	K10256	{GO:0006629; lipid metabolic process; biological_process} {GO:0016717; oxidoreductase activity, acting on paired donors, with oxidation of a pair of donors resulting in the reduction of molecular oxygen to two molecules of water; molecular_function} {GO:0055114; oxidation-reduction process; biological_process}	{IPR005804; Fatty acid desaturase domain} {IPR021863; Fatty acid desaturase, N-terminal}	A01	54388956	54390107	+	0.0519683	0.977999	*	-1.06995	0.626206	*	1.25643	0.259821	*	2.73691	0.000479802	Up	0.0294908	0.985715	*	-0.362887	0.916466	*	-0.658733	0.814281	*	-1.30417	0.532829	*	0.7733	0.837225	*	-0.810955	0.693896	*
specific-	A01G05048	A01G05048	A01G05048	--	K22374	{GO:0016491; oxidoreductase activity; molecular_function} {GO:0055114; oxidation-reduction process; biological_process}	{IPR018170; Aldo/keto reductase, conserved site} {IPR020471; Aldo/keto reductase} {IPR023210; NADP-dependent oxidoreductase domain} {IPR036812; NADP-dependent oxidoreductase domain superfamily}	A01	74669621	74670790	-	2.32711	0.793639	*	0.924479	0.906652	*	5.04963	0.184365	*	6.95812	3.18222e-05	Up	4.71602	0.106999	*	0.859717	0.937075	*	-0.570787	0.941635	*	1.1518	0.759688	*	0.385409	0.973947	*	3.04788	0.0126812	Up
specific-	A01G05455	A01G05455	A01G05455	[PATH:ko01110] Level1--Metabolism | Level2--Global and overview maps | Level3--Biosynthesis of secondary metabolites;[PATH:ko01200] Level1--Metabolism | Level2--Global and overview maps | Level3--Carbon metabolism;[PATH:ko01120] Level1--Metabolism | Level2--Global and overview maps | Level3--Microbial metabolism in diverse environments;[PATH:ko01100] Level1--Metabolism | Level2--Global and overvi…	K15893	{GO:0016616; oxidoreductase activity, acting on the CH-OH group of donors, NAD or NADP as acceptor; molecular_function} {GO:0051287; NAD binding; molecular_function} {GO:0055114; oxidation-reduction process; biological_process}	{IPR006139; D-isomer specific 2-hydroxyacid dehydrogenase, catalytic domain} {IPR006140; D-isomer specific 2-hydroxyacid dehydrogenase, NAD-binding domain} {IPR029752; D-isomer specific 2-hydroxyacid dehydrogenase, NAD-binding domain conserved site 1} {IPR036291; NAD(P)-binding domain superfamily}	A01	108547607	108550337	+	-0.30422	0.779581	*	0.617178	0.384275	*	0.0731675	0.934308	*	1.45424	0.00166966	Up	-0.0345964	0.971834	*	-3.34964	4.20755e-11	Down	-2.40813	1.93547e-07	Down	-0.946709	0.215728	*	-1.47977	0.00707354	Down	-2.65888	3.87109e-09	Down
co-	A01G05460	A01G05460		NA	NA	{GO:0009055; electron transfer activity; molecular_function}	{IPR003245; Phytocyanin domain} {IPR008972; Cupredoxin}	A01	108616784	108618326	-	-2.26429	4.79837e-15	Down	-2.37135	1.66273e-17	Down	-2.57928	3.22839e-18	Down	-2.56257	7.13933e-18	Down	-3.14827	3.27406e-19	Down	0.189842	0.899324	*	0.0522371	0.973521	*	0.0940744	0.965345	*	0.0301892	0.982185	*	0.0629781	0.965145	*
co-	A01G05489	A01G05489	A01G05489	--	K19791	{GO:0005507; copper ion binding; molecular_function} {GO:0016491; oxidoreductase activity; molecular_function} {GO:0055114; oxidation-reduction process; biological_process}	{IPR001117; Multicopper oxidase, type 1} {IPR008972; Cupredoxin} {IPR011706; Multicopper oxidase, type 2} {IPR011707; Multicopper oxidase, type 3} {IPR034271; Ascorbate oxidase homologue, second cupredoxin domain} {IPR034273; Ascorbate oxidase homologue, first cupredoxin domain} {IPR034275; Ascorbate oxidase homologue, third cupredoxin domain}	A01	109399199	109401887	+	-5.7898	2.62893e-118	Down	-6.19932	6.49163e-115	Down	-4.90934	4.09763e-08	Down	-3.14048	2.72424e-37	Down	-3.39926	1.79095e-21	Down	-1.02563	0.0678338	*	0.267288	0.88051	*	0.0508402	0.980132	*	0.210844	0.959601	*	0.21666	0.873297	*
co-	A01G05728	A01G05728	A01G05728	[PATH:ko00910] Level1--Metabolism | Level2--Energy metabolism | Level3--Nitrogen metabolism;[PATH:ko01120] Level1--Metabolism | Level2--Global and overview maps | Level3--Microbial metabolism in diverse environments	K10534	{GO:0006809; nitric oxide biosynthetic process; biological_process} {GO:0016491; oxidoreductase activity; molecular_function} {GO:0020037; heme binding; molecular_function} {GO:0030151; molybdenum ion binding; molecular_function} {GO:0042128; nitrate assimilation; biological_process} {GO:0043546; molybdopterin cofactor binding; molecular_function} {GO:0050464; nitrate reductase (NADPH) activity; …	{IPR000572; Oxidoreductase, molybdopterin-binding domain} {IPR001199; Cytochrome b5-like heme/steroid binding domain} {IPR001433; Oxidoreductase FAD/NAD(P)-binding} {IPR001709; Flavoprotein pyridine nucleotide cytochrome reductase} {IPR001834; NADH:cytochrome b5 reductase (CBR)} {IPR005066; Moybdenum cofactor oxidoreductase, dimerisation} {IPR008333; Flavoprotein pyridine nucleotide cytochrome re…	A01	113733552	113737294	+	-3.30147	2.57633e-17	Down	-4.56202	5.55385e-44	Down	-1.68544	8.60256e-12	Down	-4.03246	4.53621e-32	Down	-3.8536	7.89161e-28	Down	2.00273	9.37034e-10	Up	1.60233	1.34984e-08	Up	-0.40326	0.880763	*	-0.121429	0.959601	*	1.9157	4.83744e-09	Up
specific-	A01G05758	A01G05758	A01G05758	NA	NA	{GO:0016491; oxidoreductase activity; molecular_function} {GO:0055114; oxidation-reduction process; biological_process}	{IPR006076; FAD dependent oxidoreductase} {IPR036188; FAD/NAD(P)-binding domain superfamily}	A01	114207596	114212362	-	0.504116	0.424623	*	0.182425	0.873377	*	1.28369	0.000966615	Up	0.388292	0.492476	*	0.895219	0.190789	*	0.182148	0.912722	*	-0.341885	0.777062	*	-0.233351	0.941707	*	0.285603	0.896808	*	-0.0527672	0.975079	*
co-	A01G05803	A01G05803	A01G05803	[PATH:ko01110] Level1--Metabolism | Level2--Global and overview maps | Level3--Biosynthesis of secondary metabolites;[PATH:ko00860] Level1--Metabolism | Level2--Metabolism of cofactors and vitamins | Level3--Porphyrin and chlorophyll metabolism;[PATH:ko01100] Level1--Metabolism | Level2--Global and overview maps | Level3--Metabolic pathways	K04035	{GO:0015979; photosynthesis; biological_process} {GO:0015995; chlorophyll biosynthetic process; biological_process} {GO:0016491; oxidoreductase activity; molecular_function} {GO:0046872; metal ion binding; molecular_function} {GO:0048529; magnesium-protoporphyrin IX monomethyl ester (oxidative) cyclase activity; molecular_function} {GO:0055114; oxidation-reduction process; biological_process}	{IPR003251; Rubrerythrin} {IPR008434; Magnesium-protoporphyrin IX monomethyl ester [oxidative] cyclase} {IPR009078; Ferritin-like superfamily}	A01	114928852	114930450	-	1.73825	0.00294008	Up	1.80523	0.00194584	Up	2.16041	1.50088e-05	Up	2.54634	3.64188e-09	Up	2.00318	0.000115385	Up	-1.90917	4.83497e-05	Down	-1.84977	0.000189603	Down	-1.38647	0.0272763	Down	-1.9525	8.38986e-06	Down	-2.00674	5.74625e-07	Down
specific-	A01G05838	A01G05838	A01G05838	[PATH:ko04917] Level1--Organismal Systems | Level2--Endocrine system | Level3--Prolactin signaling pathway;[PATH:ko04913] Level1--Organismal Systems | Level2--Endocrine system | Level3--Ovarian steroidogenesis;[PATH:ko01100] Level1--Metabolism | Level2--Global and overview maps | Level3--Metabolic pathways;[PATH:ko04934] Level1--Human Diseases | Level2--Endocrine and metabolic diseases | Level3--…	K00512	{GO:0005506; iron ion binding; molecular_function} {GO:0016705; oxidoreductase activity, acting on paired donors, with incorporation or reduction of molecular oxygen; molecular_function} {GO:0020037; heme binding; molecular_function} {GO:0055114; oxidation-reduction process; biological_process}	{IPR001128; Cytochrome P450} {IPR002401; Cytochrome P450, E-class, group I} {IPR017972; Cytochrome P450, conserved site} {IPR036396; Cytochrome P450 superfamily}	A01	115647862	115649485	-	-3.45616	0.0152167	Down	-2.64126	0.112667	*	-1.61617	0.314791	*	1.16115	0.389548	*	0.465191	0.809524	*	-5.39483	0.00051763	Down	-3.71944	0.00565572	Down	0.00212452	0.999364	*	-0.903568	0.753215	*	1.5763	0.0422958	Up
specific-	A01G05970	A01G05970		[PATH:ko01110] Level1--Metabolism | Level2--Global and overview maps | Level3--Biosynthesis of secondary metabolites;[PATH:ko00906] Level1--Metabolism | Level2--Metabolism of terpenoids and polyketides | Level3--Carotenoid biosynthesis;[PATH:ko01100] Level1--Metabolism | Level2--Global and overview maps | Level3--Metabolic pathways	K09841	{GO:0016491; oxidoreductase activity; molecular_function}	{IPR002347; Short-chain dehydrogenase/reductase SDR} {IPR020904; Short-chain dehydrogenase/reductase, conserved site} {IPR036291; NAD(P)-binding domain superfamily}	A01	117412517	117413431	-	-0.206339	0.943284	*	-0.108592	0.955116	*	0.57997	0.799881	*	1.99712	0.0146563	Up	0.701823	0.677253	*	-0.0979644	0.980332	*	1.14541	0.315245	*	0.972031	0.604908	*	1.21089	0.39686	*	0.822497	0.656964	*
specific-	A01G06019	A01G06019	A01G06019	[PATH:ko01100] Level1--Metabolism | Level2--Global and overview maps | Level3--Metabolic pathways;[PATH:ko00053] Level1--Metabolism | Level2--Carbohydrate metabolism | Level3--Ascorbate and aldarate metabolism	K08232	{GO:0016491; oxidoreductase activity; molecular_function} {GO:0050660; flavin adenine dinucleotide binding; molecular_function} {GO:0055114; oxidation-reduction process; biological_process}	{IPR016156; FAD/NAD-linked reductase, dimerisation domain superfamily} {IPR023753; FAD/NAD(P)-binding domain} {IPR036188; FAD/NAD(P)-binding domain superfamily}	A01	117984457	117987299	-	0.67255	0.000839427	*	0.747467	2.79359e-10	*	0.329368	0.0184007	*	1.10476	1.82491e-21	Up	-0.24442	0.220075	*	-0.130313	0.785339	*	-0.245212	0.420501	*	0.548145	0.00837327	*	0.204837	0.618068	*	-0.299241	0.124265	*
specific-	A01G06020		A01G06020	[PATH:ko01110] Level1--Metabolism | Level2--Global and overview maps | Level3--Biosynthesis of secondary metabolites;[PATH:ko01100] Level1--Metabolism | Level2--Global and overview maps | Level3--Metabolic pathways;[PATH:ko00500] Level1--Metabolism | Level2--Carbohydrate metabolism | Level3--Starch and sucrose metabolism	K00700	{GO:0003824; catalytic activity; molecular_function} {GO:0003844; 1,4-alpha-glucan branching enzyme activity; molecular_function} {GO:0004553; hydrolase activity, hydrolyzing O-glycosyl compounds; molecular_function} {GO:0005975; carbohydrate metabolic process; biological_process} {GO:0005978; glycogen biosynthetic process; biological_process} {GO:0043169; cation binding; molecular_function}	{IPR004193; Glycoside hydrolase, family 13, N-terminal} {IPR006047; Glycosyl hydrolase, family 13, catalytic domain} {IPR006048; Alpha-amylase/branching enzyme, C-terminal all beta} {IPR013780; Glycosyl hydrolase, all-beta} {IPR013783; Immunoglobulin-like fold} {IPR014756; Immunoglobulin E-set} {IPR017853; Glycoside hydrolase superfamily} {IPR037439; 1,4-alpha-glucan-branching enzyme}	A01	118012469	118021860	+	-0.475019	0.496298	*	-0.547467	0.388216	*	0.152518	0.918416	*	1.42888	9.65397e-06	Up	1.11689	0.0751513	*	-2.13493	2.94691e-11	Down	-1.776	2.40122e-06	Down	-0.724464	0.218289	*	-0.392814	0.703392	*	-0.256925	0.754867	*
specific-	A01G06039	A01G06039	A01G06039	[PATH:ko01110] Level1--Metabolism | Level2--Global and overview maps | Level3--Biosynthesis of secondary metabolites;[PATH:ko01100] Level1--Metabolism | Level2--Global and overview maps | Level3--Metabolic pathways;[PATH:ko01130] Level1--Metabolism | Level2--Global and overview maps | Level3--Biosynthesis of antibiotics;[PATH:ko00100] Level1--Metabolism | Level2--Lipid metabolism | Level3--Steroi…	K00222	{GO:0016020; membrane; cellular_component} {GO:0016628; oxidoreductase activity, acting on the CH-CH group of donors, NAD or NADP as acceptor; molecular_function} {GO:0055114; oxidation-reduction process; biological_process}	{IPR001171; Ergosterol biosynthesis ERG4/ERG24} {IPR018083; Sterol reductase, conserved site}	A01	118301613	118307169	-	0.082758	0.919461	*	0.204399	0.708838	*	0.542274	0.138007	*	1.16723	7.9936e-05	Up	0.743844	0.0472073	*	-0.338145	0.383067	*	-0.0399603	0.964343	*	0.234172	0.729726	*	0.436086	0.204324	*	0.512098	0.0923862	*
specific-	A01G06045	A01G06045		[PATH:ko04214] Level1--Cellular Processes | Level2--Cell growth and death | Level3--Apoptosis - fly	K03386	{GO:0016491; oxidoreductase activity; molecular_function} {GO:0045454; cell redox homeostasis; biological_process}	{IPR013740; Redoxin} {IPR013766; Thioredoxin domain} {IPR036249; Thioredoxin-like superfamily} {IPR037944; Peroxiredoxin-5-like}	A01	118387085	118387768	+	0.383066	0.542506	*	0.124317	0.900599	*	0.531594	0.41648	*	1.23548	0.000715882	Up	0.78178	0.111222	*	-0.149678	0.924739	*	-0.158004	0.940264	*	0.190018	0.946546	*	0.340738	0.756578	*	0.979294	0.0210909	*
co-	A01G06135	A01G06135	A01G06135	NA	NA	{GO:0016491; oxidoreductase activity; molecular_function} {GO:0055114; oxidation-reduction process; biological_process}	{IPR005123; Oxoglutarate/iron-dependent dioxygenase} {IPR026992; Non-haem dioxygenase N-terminal domain} {IPR027443; Isopenicillin N synthase-like}	A01	119206023	119208591	+	1.78575	1.14607e-11	Up	1.36857	1.06379e-05	Up	1.96734	4.84064e-12	Up	1.88877	1.06057e-09	Up	1.22118	2.50121e-05	Up	-0.379464	0.350109	*	-1.0782	6.81401e-05	Down	-0.64062	0.13057	*	-1.02306	0.00422534	Down	-0.435534	0.230517	*
co-	A02G06440	A02G06440	A02G06440	NA	NA	{GO:0005506; iron ion binding; molecular_function} {GO:0016705; oxidoreductase activity, acting on paired donors, with incorporation or reduction of molecular oxygen; molecular_function} {GO:0020037; heme binding; molecular_function} {GO:0055114; oxidation-reduction process; biological_process}	{IPR001128; Cytochrome P450} {IPR036396; Cytochrome P450 superfamily}	A02	323863	325429	+	2.3176	3.30074e-08	Up	2.54078	1.75732e-12	Up	2.77877	2.90103e-13	Up	2.45286	1.37699e-15	Up	2.14644	1.82652e-09	Up	-0.459317	0.252556	*	-0.352931	0.254198	*	0.327167	0.635094	*	-0.340371	0.669018	*	-0.446774	0.12985	*
specific-	A02G06840	A02G06840	A02G06840	[PATH:ko01110] Level1--Metabolism | Level2--Global and overview maps | Level3--Biosynthesis of secondary metabolites;[PATH:ko01100] Level1--Metabolism | Level2--Global and overview maps | Level3--Metabolic pathways;[PATH:ko00940] Level1--Metabolism | Level2--Biosynthesis of other secondary metabolites | Level3--Phenylpropanoid biosynthesis	K22395	{GO:0016491; oxidoreductase activity; molecular_function} {GO:0050660; flavin adenine dinucleotide binding; molecular_function} {GO:0055114; oxidation-reduction process; biological_process} {GO:0071949; FAD binding; molecular_function}	{IPR006094; FAD linked oxidase, N-terminal} {IPR016166; FAD-binding domain, PCMH-type} {IPR016167; FAD-binding, type PCMH, subdomain 1} {IPR036318; FAD-binding, type PCMH-like superfamily}	A02	2118208	2119431	+	2.16335	0.0919068	*	2.82532	0.0354342	Up	-0.131062	0.966766	*	0.562039	0.778918	*	1.17391	0.425257	*	1.89949	0.0496834	Up	1.6955	0.147814	*	0.0634366	0.991079	*	-0.219132	0.973947	*	-0.896733	0.665723	*
co-	A02G06908	A02G06908	A02G06908	[PATH:ko01110] Level1--Metabolism | Level2--Global and overview maps | Level3--Biosynthesis of secondary metabolites;[PATH:ko01100] Level1--Metabolism | Level2--Global and overview maps | Level3--Metabolic pathways;[PATH:ko00940] Level1--Metabolism | Level2--Biosynthesis of other secondary metabolites | Level3--Phenylpropanoid biosynthesis	K22395	{GO:0016491; oxidoreductase activity; molecular_function} {GO:0050660; flavin adenine dinucleotide binding; molecular_function} {GO:0055114; oxidation-reduction process; biological_process} {GO:0071949; FAD binding; molecular_function}	{IPR006094; FAD linked oxidase, N-terminal} {IPR012951; Berberine/berberine-like} {IPR016166; FAD-binding domain, PCMH-type} {IPR016167; FAD-binding, type PCMH, subdomain 1} {IPR036318; FAD-binding, type PCMH-like superfamily}	A02	2542820	2544433	-	5.05857	1.43448e-37	Up	5.36193	3.051e-52	Up	2.46487	1.21891e-15	Up	1.90892	3.66941e-10	Up	3.21845	9.83375e-18	Up	3.32156	0.000222847	Up	3.99129	1.04207e-06	Up	2.22259	0.00422109	Up	0.927268	0.602483	*	0.343934	0.875535	*
specific-	A02G06982	A02G06982	A02G06982	--	K07426	{GO:0005506; iron ion binding; molecular_function} {GO:0016705; oxidoreductase activity, acting on paired donors, with incorporation or reduction of molecular oxygen; molecular_function} {GO:0020037; heme binding; molecular_function} {GO:0055114; oxidation-reduction process; biological_process}	{IPR001128; Cytochrome P450} {IPR002401; Cytochrome P450, E-class, group I} {IPR017972; Cytochrome P450, conserved site} {IPR036396; Cytochrome P450 superfamily}	A02	2881665	2883473	-	2.9106	0.00527734	Up	1.2631	0.457634	*	-0.119165	0.976279	*	2.17703	0.0530987	*	-0.577056	0.856353	*	0.851568	0.651685	*	0.783743	0.706944	*	-0.804781	0.908234	*	1.07091	0.570794	*	1.72798	0.127592	*
co-	A02G07063	A02G07063	A02G07063	[PATH:ko03320] Level1--Organismal Systems | Level2--Endocrine system | Level3--PPAR signaling pathway;[PATH:ko01100] Level1--Metabolism | Level2--Global and overview maps | Level3--Metabolic pathways;[PATH:ko00830] Level1--Metabolism | Level2--Metabolism of cofactors and vitamins | Level3--Retinol metabolism;[PATH:ko04750] Level1--Organismal Systems | Level2--Sensory system | Level3--Inflammatory…	K07425	{GO:0005506; iron ion binding; molecular_function} {GO:0016705; oxidoreductase activity, acting on paired donors, with incorporation or reduction of molecular oxygen; molecular_function} {GO:0020037; heme binding; molecular_function} {GO:0055114; oxidation-reduction process; biological_process}	{IPR001128; Cytochrome P450} {IPR002401; Cytochrome P450, E-class, group I} {IPR017972; Cytochrome P450, conserved site} {IPR036396; Cytochrome P450 superfamily}	A02	3267978	3270482	+	2.3696	2.10418e-19	Up	2.21378	8.21901e-25	Up	1.77653	2.12031e-10	Up	1.66626	1.43471e-14	Up	1.56954	1.762e-09	Up	0.0607927	0.951387	*	-0.11971	0.937902	*	0.455437	0.510326	*	-0.0396399	0.974308	*	-0.175032	0.685878	*
specific-	A02G07090	A02G07090	A02G07090	[PATH:ko00905] Level1--Metabolism | Level2--Metabolism of terpenoids and polyketides | Level3--Brassinosteroid biosynthesis	K15639	{GO:0004497; monooxygenase activity; molecular_function} {GO:0005506; iron ion binding; molecular_function} {GO:0016705; oxidoreductase activity, acting on paired donors, with incorporation or reduction of molecular oxygen; molecular_function} {GO:0020037; heme binding; molecular_function} {GO:0055114; oxidation-reduction process; biological_process}	{IPR001128; Cytochrome P450} {IPR002403; Cytochrome P450, E-class, group IV} {IPR017972; Cytochrome P450, conserved site} {IPR018247; EF-Hand 1, calcium-binding site} {IPR036396; Cytochrome P450 superfamily}	A02	3377586	3384612	+	-0.525437	0.138622	*	-0.363813	0.177527	*	-0.692468	0.02296	*	-1.19826	2.59762e-05	Down	-0.475503	0.160385	*	0.364307	0.509358	*	0.572742	0.358776	*	-0.038793	0.980325	*	-0.416151	0.583999	*	-0.193691	0.859934	*
specific-	A02G07265	A02G07265	A02G07265	[PATH:ko00410] Level1--Metabolism | Level2--Metabolism of other amino acids | Level3--beta-Alanine metabolism;[PATH:ko00950] Level1--Metabolism | Level2--Biosynthesis of other secondary metabolites | Level3--Isoquinoline alkaloid biosynthesis;[PATH:ko01110] Level1--Metabolism | Level2--Global and overview maps | Level3--Biosynthesis of secondary metabolites;[PATH:ko01100] Level1--Metabolism | Lev…	K00276	{GO:0005507; copper ion binding; molecular_function} {GO:0008131; primary amine oxidase activity; molecular_function} {GO:0009308; amine metabolic process; biological_process} {GO:0048038; quinone binding; molecular_function} {GO:0055114; oxidation-reduction process; biological_process}	{IPR015800; Copper amine oxidase, N2-terminal} {IPR015802; Copper amine oxidase, N3-terminal} {IPR016182; Copper amine oxidase, N-terminal}	A02	4257679	4258485	-	1.67023	0.592174	*	2.61548	0.0944374	*	1.84299	0.397175	*	3.03697	0.0153183	Up	1.67637	0.474385	*	1.16921	0.769476	*	1.67199	0.512574	*	0.100638	0.994449	*	2.04174	0.483337	*	1.79147	0.444394	*
specific-	A02G07484	A02G07484	A02G07484	[PATH:ko00402] Level1--Metabolism | Level2--Biosynthesis of other secondary metabolites | Level3--Benzoxazinoid biosynthesis	K13229	{GO:0016491; oxidoreductase activity; molecular_function} {GO:0055114; oxidation-reduction process; biological_process}	{IPR005123; Oxoglutarate/iron-dependent dioxygenase} {IPR026992; Non-haem dioxygenase N-terminal domain} {IPR027443; Isopenicillin N synthase-like}	A02	5229959	5231258	+	0.890587	0.0220874	*	1.08583	3.94329e-05	Up	0.707316	0.142773	*	0.726605	0.0137422	*	0.261591	0.592749	*	-0.404166	0.554269	*	-0.366061	0.725514	*	-0.0163249	0.995839	*	-0.738116	0.216042	*	-1.09647	0.0296266	Down
specific-	A02G07546	A02G07546	A02G07546	[PATH:ko01110] Level1--Metabolism | Level2--Global and overview maps | Level3--Biosynthesis of secondary metabolites;[PATH:ko01200] Level1--Metabolism | Level2--Global and overview maps | Level3--Carbon metabolism;[PATH:ko01120] Level1--Metabolism | Level2--Global and overview maps | Level3--Microbial metabolism in diverse environments;[PATH:ko01100] Level1--Metabolism | Level2--Global and overvi…	K00025	{GO:0003824; catalytic activity; molecular_function} {GO:0005975; carbohydrate metabolic process; biological_process} {GO:0006108; malate metabolic process; biological_process} {GO:0016491; oxidoreductase activity; molecular_function} {GO:0016615; malate dehydrogenase activity; molecular_function} {GO:0016616; oxidoreductase activity, acting on the CH-OH group of donors, NAD or NADP as acceptor; …	{IPR001236; Lactate/malate dehydrogenase, N-terminal} {IPR001252; Malate dehydrogenase, active site} {IPR001557; L-lactate/malate dehydrogenase} {IPR010945; Malate dehydrogenase, type 2} {IPR011274; Malate dehydrogenase, NAD-dependent, cytosolic} {IPR015955; Lactate dehydrogenase/glycoside hydrolase, family 4, C-terminal} {IPR022383; Lactate/malate dehydrogenase, C-terminal} {IPR036291; NAD(P)-bi…	A02	5575634	5577978	-	0.336223	0.0621347	*	0.618741	2.15536e-06	*	0.283869	0.231149	*	1.64029	1.60278e-48	Up	0.538066	0.0372235	*	-0.517038	0.0473466	*	-0.167649	0.591369	*	0.169844	0.818331	*	0.420588	0.0212086	*	0.494746	0.00621281	*
specific-	A02G07928	A02G07928	A02G07928	[PATH:ko00410] Level1--Metabolism | Level2--Metabolism of other amino acids | Level3--beta-Alanine metabolism;[PATH:ko03320] Level1--Organismal Systems | Level2--Endocrine system | Level3--PPAR signaling pathway;[PATH:ko01110] Level1--Metabolism | Level2--Global and overview maps | Level3--Biosynthesis of secondary metabolites;[PATH:ko01200] Level1--Metabolism | Level2--Global and overview maps |…	K00249	{GO:0016627; oxidoreductase activity, acting on the CH-CH group of donors; molecular_function} {GO:0050660; flavin adenine dinucleotide binding; molecular_function} {GO:0055114; oxidation-reduction process; biological_process}	{IPR002575; Aminoglycoside phosphotransferase} {IPR006091; Acyl-CoA oxidase/dehydrogenase, central domain} {IPR009075; Acyl-CoA dehydrogenase/oxidase C-terminal} {IPR009100; Acyl-CoA dehydrogenase/oxidase, N-terminal and middle domain superfamily} {IPR011009; Protein kinase-like domain superfamily} {IPR013786; Acyl-CoA dehydrogenase/oxidase, N-terminal} {IPR036250; Acyl-CoA dehydrogenase-like, C-…	A02	8026623	8032342	-	1.09342	6.89316e-08	Up	0.986129	1.05854e-09	*	0.760887	0.00725324	*	-0.324759	0.100241	*	0.212147	0.514958	*	1.28747	5.76534e-14	Up	0.929817	9.61356e-09	*	1.02725	0.0228352	Up	0.212408	0.816525	*	0.0361429	0.945805	*
specific-	A02G08312	A02G08312	A02G08312	--	K05909	{GO:0005507; copper ion binding; molecular_function} {GO:0016491; oxidoreductase activity; molecular_function} {GO:0046274; lignin catabolic process; biological_process} {GO:0048046; apoplast; cellular_component} {GO:0052716; hydroquinone:oxygen oxidoreductase activity; molecular_function} {GO:0055114; oxidation-reduction process; biological_process}	{IPR001117; Multicopper oxidase, type 1} {IPR008972; Cupredoxin} {IPR011706; Multicopper oxidase, type 2} {IPR011707; Multicopper oxidase, type 3} {IPR017761; Laccase} {IPR033138; Multicopper oxidases, conserved site} {IPR034285; Laccase, second cupredoxin domain} {IPR034288; Laccase, first cupredoxin domain}	A02	10925111	10927598	-	0.198168	0.724994	*	0.632177	0.0369263	*	0.399046	0.327574	*	1.66545	6.71727e-12	Up	-0.251047	0.625976	*	-1.47304	7.27221e-07	Down	-0.742479	0.00777201	*	-0.119278	0.961946	*	-0.629225	0.177908	*	-0.816523	0.0030206	*
specific-	A02G08447	A02G08447	A02G08447	[PATH:ko01110] Level1--Metabolism | Level2--Global and overview maps | Level3--Biosynthesis of secondary metabolites;[PATH:ko00010] Level1--Metabolism | Level2--Carbohydrate metabolism | Level3--Glycolysis / Gluconeogenesis;[PATH:ko01120] Level1--Metabolism | Level2--Global and overview maps | Level3--Microbial metabolism in diverse environments;[PATH:ko01100] Level1--Metabolism | Level2--Global …	K18857	{GO:0008270; zinc ion binding; molecular_function} {GO:0016491; oxidoreductase activity; molecular_function} {GO:0055114; oxidation-reduction process; biological_process}	{IPR002328; Alcohol dehydrogenase, zinc-type, conserved site} {IPR011032; GroES-like superfamily} {IPR013149; Alcohol dehydrogenase, C-terminal} {IPR013154; Alcohol dehydrogenase, N-terminal} {IPR036291; NAD(P)-binding domain superfamily}	A02	12383681	12386078	-	-0.0404446	0.962763	*	0.515512	0.639126	*	-0.431178	0.568186	*	1.41463	0.0263384	Up	-0.189856	0.817978	*	0.82314	0.610116	*	0.433201	0.293127	*	0.585046	0.213879	*	1.22169	0.0219006	Up	0.473416	0.156108	*
specific-	A02G08630	A02G08630	A02G08630	[PATH:ko01110] Level1--Metabolism | Level2--Global and overview maps | Level3--Biosynthesis of secondary metabolites;[PATH:ko01100] Level1--Metabolism | Level2--Global and overview maps | Level3--Metabolic pathways;[PATH:ko00270] Level1--Metabolism | Level2--Amino acid metabolism | Level3--Cysteine and methionine metabolism	K05933	{GO:0016491; oxidoreductase activity; molecular_function} {GO:0055114; oxidation-reduction process; biological_process}	{IPR005123; Oxoglutarate/iron-dependent dioxygenase} {IPR026992; Non-haem dioxygenase N-terminal domain} {IPR027443; Isopenicillin N synthase-like}	A02	14401302	14402387	-	2.4166	0.20776	*	2.00877	0.552104	*	2.16995	0.574003	*	3.03392	0.0644001	*	3.98735	0.00132709	Up	-0.793108	0.753401	*	-0.246779	0.964343	*	0.925467	0.782222	*	-0.634343	0.894277	*	0.884005	0.696589	*
co-	A02G08713	A02G08713	A02G08713	[PATH:ko00910] Level1--Metabolism | Level2--Energy metabolism | Level3--Nitrogen metabolism;[PATH:ko01120] Level1--Metabolism | Level2--Global and overview maps | Level3--Microbial metabolism in diverse environments	K10534	{GO:0006809; nitric oxide biosynthetic process; biological_process} {GO:0016491; oxidoreductase activity; molecular_function} {GO:0020037; heme binding; molecular_function} {GO:0030151; molybdenum ion binding; molecular_function} {GO:0042128; nitrate assimilation; biological_process} {GO:0043546; molybdopterin cofactor binding; molecular_function} {GO:0050464; nitrate reductase (NADPH) activity; …	{IPR000572; Oxidoreductase, molybdopterin-binding domain} {IPR001199; Cytochrome b5-like heme/steroid binding domain} {IPR001433; Oxidoreductase FAD/NAD(P)-binding} {IPR001709; Flavoprotein pyridine nucleotide cytochrome reductase} {IPR001834; NADH:cytochrome b5 reductase (CBR)} {IPR005066; Moybdenum cofactor oxidoreductase, dimerisation} {IPR008333; Flavoprotein pyridine nucleotide cytochrome re…	A02	15744493	15747697	-	-2.91951	3.77881e-28	Down	-2.85882	1.68491e-21	Down	-2.39239	1.80722e-83	Down	-3.00099	4.16524e-45	Down	-3.63891	1.10567e-89	Down	-0.211393	0.777052	*	-0.236106	0.64822	*	-1.50711	4.22414e-12	Down	-1.04417	0.000272306	Down	-0.773679	0.000481467	*
specific-	A02G09011	A02G09011	A02G09011	[PATH:ko01110] Level1--Metabolism | Level2--Global and overview maps | Level3--Biosynthesis of secondary metabolites;[PATH:ko00943] Level1--Metabolism | Level2--Biosynthesis of other secondary metabolites | Level3--Isoflavonoid biosynthesis	K13260	{GO:0005506; iron ion binding; molecular_function} {GO:0016705; oxidoreductase activity, acting on paired donors, with incorporation or reduction of molecular oxygen; molecular_function} {GO:0020037; heme binding; molecular_function} {GO:0055114; oxidation-reduction process; biological_process}	{IPR001128; Cytochrome P450} {IPR002401; Cytochrome P450, E-class, group I} {IPR036396; Cytochrome P450 superfamily}	A02	21887975	21888925	+	0.792106	2.19574e-06	*	0.827772	1.99523e-10	*	0.558056	0.000185742	*	1.61423	9.64537e-57	Up	0.58514	0.000551607	*	-0.140985	0.669855	*	-0.0615565	0.897219	*	-0.000625186	0.999439	*	0.406465	0.11831	*	-0.00318021	0.992696	*
co-	A02G09143	A02G09143	A02G09143	--	K19706	{GO:0005506; iron ion binding; molecular_function} {GO:0008610; lipid biosynthetic process; biological_process} {GO:0016491; oxidoreductase activity; molecular_function} {GO:0055114; oxidation-reduction process; biological_process}	{IPR006694; Fatty acid hydroxylase}	A02	25396409	25398205	-	-3.54336	1.26926e-22	Down	-3.18505	1.04249e-25	Down	-2.62675	4.7847e-14	Down	-1.53232	1.39924e-07	Down	-1.69861	1.28456e-08	Down	-1.16069	0.000757475	Down	-0.712491	0.160191	*	-0.258122	0.807035	*	0.131815	0.95457	*	0.545668	0.157758	*
specific-	A02G09417		A02G09417	[PATH:ko01110] Level1--Metabolism | Level2--Global and overview maps | Level3--Biosynthesis of secondary metabolites;[PATH:ko01100] Level1--Metabolism | Level2--Global and overview maps | Level3--Metabolic pathways;[PATH:ko00500] Level1--Metabolism | Level2--Carbohydrate metabolism | Level3--Starch and sucrose metabolism	K00700	{GO:0003824; catalytic activity; molecular_function} {GO:0003844; 1,4-alpha-glucan branching enzyme activity; molecular_function} {GO:0004553; hydrolase activity, hydrolyzing O-glycosyl compounds; molecular_function} {GO:0005975; carbohydrate metabolic process; biological_process} {GO:0005978; glycogen biosynthetic process; biological_process} {GO:0043169; cation binding; molecular_function}	{IPR004193; Glycoside hydrolase, family 13, N-terminal} {IPR006047; Glycosyl hydrolase, family 13, catalytic domain} {IPR006048; Alpha-amylase/branching enzyme, C-terminal all beta} {IPR013780; Glycosyl hydrolase, all-beta} {IPR013783; Immunoglobulin-like fold} {IPR014756; Immunoglobulin E-set} {IPR017853; Glycoside hydrolase superfamily} {IPR037439; 1,4-alpha-glucan-branching enzyme}	A02	32973733	32979675	-	0.418983	0.0409868	*	0.597847	0.000760361	*	0.482549	0.0365435	*	1.05075	1.49494e-11	Up	0.558246	0.0593842	*	-0.778868	3.63914e-08	*	-0.516737	0.000708178	*	-0.147646	0.870914	*	-0.113049	0.853172	*	-0.31451	0.277242	*
specific-	A02G09769	A02G09769		NA	NA	{GO:0009055; electron transfer activity; molecular_function}	{IPR003245; Phytocyanin domain} {IPR008972; Cupredoxin}	A02	44470438	44471106	-	-1.02641	0.897187	*	-3.71897	0.589901	*	0.699392	0.918416	*	3.09631	0.0379178	Up	2.29075	0.301285	*	0.150752	0.975803	*	0.686381	0.906293	*	1.68497	0.554496	*	0.544761	0.959601	*	3.19614	0.000801738	Up
specific-	A02G10824	A02G10824	A02G10824	[PATH:ko01110] Level1--Metabolism | Level2--Global and overview maps | Level3--Biosynthesis of secondary metabolites;[PATH:ko01100] Level1--Metabolism | Level2--Global and overview maps | Level3--Metabolic pathways;[PATH:ko00270] Level1--Metabolism | Level2--Amino acid metabolism | Level3--Cysteine and methionine metabolism	K05933	{GO:0016491; oxidoreductase activity; molecular_function} {GO:0055114; oxidation-reduction process; biological_process}	{IPR005123; Oxoglutarate/iron-dependent dioxygenase} {IPR026992; Non-haem dioxygenase N-terminal domain} {IPR027443; Isopenicillin N synthase-like}	A02	66645009	66646075	+	-0.721755	0.654764	*	-1.82885	0.152097	*	1.20145	0.499269	*	2.45737	0.00274924	Up	1.95644	0.0575956	*	-1.4529	0.117761	*	-0.860441	0.537091	*	0.453046	0.951819	*	-0.683767	0.822668	*	1.64738	0.0192577	Up
specific-	A02G11692	A02G11692	A02G11692	[PATH:ko01040] Level1--Metabolism | Level2--Lipid metabolism | Level3--Biosynthesis of unsaturated fatty acids;[PATH:ko00061] Level1--Metabolism | Level2--Lipid metabolism | Level3--Fatty acid biosynthesis;[PATH:ko01212] Level1--Metabolism | Level2--Global and overview maps | Level3--Fatty acid metabolism	K03921	{GO:0006631; fatty acid metabolic process; biological_process} {GO:0006633; fatty acid biosynthetic process; biological_process} {GO:0016491; oxidoreductase activity; molecular_function} {GO:0045300; acyl-[acyl-carrier-protein] desaturase activity; molecular_function} {GO:0055114; oxidation-reduction process; biological_process}	{IPR005067; Fatty acid desaturase, type 2} {IPR005803; Fatty acid desaturase type 2, conserved site} {IPR009078; Ferritin-like superfamily} {IPR012348; Ribonucleotide reductase-like}	A02	75404870	75406327	-	-0.487263	0.714791	*	-0.35575	0.773592	*	-1.32814	0.206282	*	2.68966	1.02511e-13	Up	0.67845	0.383081	*	-0.656832	0.604552	*	-0.420836	0.661622	*	0.529989	0.61034	*	1.68822	0.0438578	Up	1.22831	0.00135501	Up
co-	A02G11741	A02G11741	A02G11741	[PATH:ko04917] Level1--Organismal Systems | Level2--Endocrine system | Level3--Prolactin signaling pathway;[PATH:ko04913] Level1--Organismal Systems | Level2--Endocrine system | Level3--Ovarian steroidogenesis;[PATH:ko01100] Level1--Metabolism | Level2--Global and overview maps | Level3--Metabolic pathways;[PATH:ko04934] Level1--Human Diseases | Level2--Endocrine and metabolic diseases | Level3--…	K00512	{GO:0005506; iron ion binding; molecular_function} {GO:0016705; oxidoreductase activity, acting on paired donors, with incorporation or reduction of molecular oxygen; molecular_function} {GO:0020037; heme binding; molecular_function} {GO:0055114; oxidation-reduction process; biological_process}	{IPR001128; Cytochrome P450} {IPR002401; Cytochrome P450, E-class, group I} {IPR017972; Cytochrome P450, conserved site} {IPR036396; Cytochrome P450 superfamily}	A02	82448604	82450142	+	6.30332	0.000534883	Up	5.69792	0.00825651	Up	6.87967	3.40061e-05	Up	5.65366	0.003239	Up	6.30207	0.000369279	Up	-0.12735	0.963898	*	-1.65578	0.132376	*	-0.393658	0.949703	*	-2.35529	0.0882442	*	-2.13035	0.0771988	*
specific-	A02G11782	A02G11782	A02G11782	[PATH:ko01200] Level1--Metabolism | Level2--Global and overview maps | Level3--Carbon metabolism;[PATH:ko01120] Level1--Metabolism | Level2--Global and overview maps | Level3--Microbial metabolism in diverse environments;[PATH:ko01100] Level1--Metabolism | Level2--Global and overview maps | Level3--Metabolic pathways;[PATH:ko00710] Level1--Metabolism | Level2--Energy metabolism | Level3--Carbon f…	K00029	{GO:0004470; malic enzyme activity; molecular_function} {GO:0004471; malate dehydrogenase (decarboxylating) (NAD+) activity; molecular_function} {GO:0051287; NAD binding; molecular_function} {GO:0055114; oxidation-reduction process; biological_process}	{IPR001891; Malic oxidoreductase} {IPR012301; Malic enzyme, N-terminal domain} {IPR012302; Malic enzyme, NAD-binding} {IPR015884; Malic enzyme, conserved site} {IPR036291; NAD(P)-binding domain superfamily} {IPR037062; Malic enzyme, N-terminal domain superfamily}	A02	84370884	84376025	-	0.276193	0.429831	*	-0.0346144	0.906652	*	-0.515279	6.93905e-06	*	-1.32917	1.53582e-23	Down	-0.820538	1.45368e-06	*	1.53281	3.64986e-15	Up	1.07776	4.54353e-11	Up	0.296813	0.578242	*	-0.0902351	0.95491	*	-0.0411733	0.955781	*
specific-	A02G11842	A02G11842	A02G11842	NA	NA	{GO:0016491; oxidoreductase activity; molecular_function} {GO:0055114; oxidation-reduction process; biological_process}	{IPR005123; Oxoglutarate/iron-dependent dioxygenase} {IPR026992; Non-haem dioxygenase N-terminal domain} {IPR027443; Isopenicillin N synthase-like}	A02	88358972	88360198	-	1.56743	0.835821	*	-0.0372937	0.998074	*	1.72582	0.876096	*	4.39196	0.0216456	Up	3.08694	0.440158	*	-1.025	0.709582	*	-1.90464	0.386572	*	-0.364691	0.965345	*	-0.275115	0.973947	*	0.919225	0.675919	*
specific-	A02G11909	A02G11909	A02G11909	NA	NA	{GO:0016491; oxidoreductase activity; molecular_function} {GO:0055114; oxidation-reduction process; biological_process}	{IPR005123; Oxoglutarate/iron-dependent dioxygenase} {IPR026992; Non-haem dioxygenase N-terminal domain} {IPR027443; Isopenicillin N synthase-like}	A02	90757843	90759307	-	-1.88165	0.142684	*	-2.78283	0.0211505	Down	-1.80879	0.163791	*	-0.335404	0.836679	*	-0.521604	0.736257	*	-1.2214	0.572474	*	-1.32192	0.399192	*	0.16371	0.965345	*	-0.814386	0.803856	*	1.04854	0.456354	*
specific-	A02G11939	A02G11939	A02G11939	NA	NA	{GO:0016491; oxidoreductase activity; molecular_function} {GO:0055114; oxidation-reduction process; biological_process}	{IPR005123; Oxoglutarate/iron-dependent dioxygenase} {IPR026992; Non-haem dioxygenase N-terminal domain} {IPR027443; Isopenicillin N synthase-like}	A02	94055008	94056441	+	0.40826	0.438815	*	0.126556	0.865969	*	-0.834195	0.0889571	*	-0.730863	0.0231025	*	-1.61864	4.85464e-09	Down	0.478218	0.119232	*	0.368332	0.593143	*	0.909764	0.184463	*	-0.372776	0.693006	*	-0.844002	0.000129869	*
co-	A02G12050	A02G12050	A02G12050	[PATH:ko01100] Level1--Metabolism | Level2--Global and overview maps | Level3--Metabolic pathways;[PATH:ko00053] Level1--Metabolism | Level2--Carbohydrate metabolism | Level3--Ascorbate and aldarate metabolism	K00423	{GO:0005507; copper ion binding; molecular_function} {GO:0005576; extracellular region; cellular_component} {GO:0016491; oxidoreductase activity; molecular_function} {GO:0055114; oxidation-reduction process; biological_process}	{IPR001117; Multicopper oxidase, type 1} {IPR002355; Multicopper oxidase, copper-binding site} {IPR008972; Cupredoxin} {IPR011706; Multicopper oxidase, type 2} {IPR011707; Multicopper oxidase, type 3} {IPR017760; L-ascorbate oxidase, plants} {IPR033138; Multicopper oxidases, conserved site} {IPR034267; Ascorbate oxidase, third cupredoxin domain}	A02	100196331	100198258	+	-3.4117	1.89039e-38	Down	-5.22532	3.51979e-58	Down	-3.38526	1.83095e-34	Down	-2.79527	1.72813e-28	Down	-1.81554	6.97687e-17	Down	-2.27071	1.17915e-05	Down	-1.64056	0.000387602	Down	-2.07658	5.77465e-05	Down	-1.5656	0.0022849	Down	0.0169632	0.986079	*
co-	A02G12352	A02G12352	A02G12352	NA	NA	{GO:0016491; oxidoreductase activity; molecular_function} {GO:0055114; oxidation-reduction process; biological_process}	{IPR005123; Oxoglutarate/iron-dependent dioxygenase} {IPR026992; Non-haem dioxygenase N-terminal domain} {IPR027443; Isopenicillin N synthase-like}	A02	106678572	106680628	-	8.89171	2.10075e-11	Up	7.97632	3.95501e-10	Up	5.35224	0.000200871	Up	4.31704	0.00404234	Up	5.62508	8.77188e-05	Up	4.59532	2.34661e-08	Up	5.03122	0.0383688	Up	2.79685	0.209463	*	1.19676	0.882191	*	0.614305	0.925453	*
specific-	A02G12378	A02G12378	A02G12378	--	K20617	{GO:0005506; iron ion binding; molecular_function} {GO:0016705; oxidoreductase activity, acting on paired donors, with incorporation or reduction of molecular oxygen; molecular_function} {GO:0020037; heme binding; molecular_function} {GO:0055114; oxidation-reduction process; biological_process}	{IPR001128; Cytochrome P450} {IPR002401; Cytochrome P450, E-class, group I} {IPR017972; Cytochrome P450, conserved site} {IPR036396; Cytochrome P450 superfamily}	A02	106949278	106950862	+	-1.92406	0.153823	*	1.42231	0.0500431	*	0.533369	0.763999	*	0.685468	0.509215	*	2.74655	0.000454862	Up	-2.60007	0.0127274	Down	-2.14081	0.0415075	Down	0.229911	0.965345	*	-0.0447095	0.982108	*	-0.922517	0.327334	*
specific-	A02G12534	A02G12534	A02G12534	[PATH:ko01110] Level1--Metabolism | Level2--Global and overview maps | Level3--Biosynthesis of secondary metabolites;[PATH:ko00905] Level1--Metabolism | Level2--Metabolism of terpenoids and polyketides | Level3--Brassinosteroid biosynthesis;[PATH:ko01100] Level1--Metabolism | Level2--Global and overview maps | Level3--Metabolic pathways	K12637	{GO:0005506; iron ion binding; molecular_function} {GO:0016705; oxidoreductase activity, acting on paired donors, with incorporation or reduction of molecular oxygen; molecular_function} {GO:0020037; heme binding; molecular_function} {GO:0055114; oxidation-reduction process; biological_process}	{IPR001128; Cytochrome P450} {IPR002401; Cytochrome P450, E-class, group I} {IPR017972; Cytochrome P450, conserved site} {IPR036396; Cytochrome P450 superfamily}	A02	108473025	108479326	+	0.469483	0.460298	*	0.424914	0.379705	*	1.07273	0.00490869	Up	0.782313	0.0458666	*	0.952769	0.00998202	*	-0.480222	0.591706	*	-0.369617	0.777693	*	-0.758901	0.427596	*	0.0708544	0.974328	*	-0.255396	0.869759	*
specific-	A02G12588	A02G12588	A02G12588	[PATH:ko01110] Level1--Metabolism | Level2--Global and overview maps | Level3--Biosynthesis of secondary metabolites;[PATH:ko01100] Level1--Metabolism | Level2--Global and overview maps | Level3--Metabolic pathways;[PATH:ko00940] Level1--Metabolism | Level2--Biosynthesis of other secondary metabolites | Level3--Phenylpropanoid biosynthesis	K00430	{GO:0004601; peroxidase activity; molecular_function} {GO:0006979; response to oxidative stress; biological_process} {GO:0020037; heme binding; molecular_function} {GO:0042744; hydrogen peroxide catabolic process; biological_process} {GO:0055114; oxidation-reduction process; biological_process}	{IPR000823; Plant peroxidase} {IPR002016; Haem peroxidase, plant/fungal/bacterial} {IPR010255; Haem peroxidase} {IPR019793; Peroxidases heam-ligand binding site} {IPR033905; Secretory peroxidase}	A02	108868027	108869254	-	2.60557	0.0856027	*	1.90089	0.314947	*	2.23736	0.210556	*	3.78852	0.000604633	Up	2.60459	0.0604351	*	-1.10831	0.782613	*	-0.131193	0.967635	*	0.38758	0.96364	*	1.46082	0.194882	*	1.55256	0.155332	*
specific-	A03G13154	A03G13154	A03G13154	--	K22324	{GO:0004499; N,N-dimethylaniline monooxygenase activity; molecular_function} {GO:0050660; flavin adenine dinucleotide binding; molecular_function} {GO:0050661; NADP binding; molecular_function} {GO:0055114; oxidation-reduction process; biological_process}	{IPR000960; Flavin monooxygenase FMO} {IPR020946; Flavin monooxygenase-like} {IPR036188; FAD/NAD(P)-binding domain superfamily}	A03	2610296	2612437	+	0.404925	0.398946	*	0.333943	0.497573	*	0.413672	0.399794	*	1.20344	9.42535e-06	Up	0.74004	0.0253042	*	0.011058	0.987709	*	0.070637	0.955612	*	0.183702	0.911978	*	0.282036	0.697331	*	0.72091	0.0144878	*
specific-	A03G13260	A03G13260	A03G13260	--	K20770	{GO:0005506; iron ion binding; molecular_function} {GO:0016705; oxidoreductase activity, acting on paired donors, with incorporation or reduction of molecular oxygen; molecular_function} {GO:0020037; heme binding; molecular_function} {GO:0055114; oxidation-reduction process; biological_process}	{IPR001128; Cytochrome P450} {IPR036396; Cytochrome P450 superfamily}	A03	3242871	3244581	-	0.444059	0.0840905	*	0.279895	0.243192	*	-0.413735	0.0146131	*	-1.17015	2.42916e-30	Down	-0.669675	0.0491029	*	1.3671	1.53768e-05	Up	1.11748	0.000591508	Up	0.818354	0.0206514	*	0.33817	0.624468	*	0.000959875	0.998801	*
specific-	A03G13266	A03G13266	A03G13266	[PATH:ko04917] Level1--Organismal Systems | Level2--Endocrine system | Level3--Prolactin signaling pathway;[PATH:ko04913] Level1--Organismal Systems | Level2--Endocrine system | Level3--Ovarian steroidogenesis;[PATH:ko01100] Level1--Metabolism | Level2--Global and overview maps | Level3--Metabolic pathways;[PATH:ko04934] Level1--Human Diseases | Level2--Endocrine and metabolic diseases | Level3--…	K00512	{GO:0005506; iron ion binding; molecular_function} {GO:0016705; oxidoreductase activity, acting on paired donors, with incorporation or reduction of molecular oxygen; molecular_function} {GO:0020037; heme binding; molecular_function} {GO:0055114; oxidation-reduction process; biological_process}	{IPR001128; Cytochrome P450} {IPR036396; Cytochrome P450 superfamily}	A03	3284846	3286506	+	0.235468	0.777678	*	0.256939	0.75406	*	-0.619105	0.430263	*	-1.38271	0.00382246	Down	-0.646691	0.411968	*	1.36607	3.11222e-06	Up	1.94918	2.08899e-13	Up	0.617562	0.390835	*	0.137666	0.933057	*	-0.284884	0.675925	*
specific-	A03G13345	A03G13345	A03G13345	[PATH:ko01100] Level1--Metabolism | Level2--Global and overview maps | Level3--Metabolic pathways;[PATH:ko00830] Level1--Metabolism | Level2--Metabolism of cofactors and vitamins | Level3--Retinol metabolism	K07437	{GO:0005506; iron ion binding; molecular_function} {GO:0016705; oxidoreductase activity, acting on paired donors, with incorporation or reduction of molecular oxygen; molecular_function} {GO:0020037; heme binding; molecular_function} {GO:0055114; oxidation-reduction process; biological_process}	{IPR001128; Cytochrome P450} {IPR002401; Cytochrome P450, E-class, group I} {IPR017972; Cytochrome P450, conserved site} {IPR036396; Cytochrome P450 superfamily}	A03	3786604	3788799	+	-1.65471	0.0287638	Down	-1.75344	0.0569304	*	-0.00457323	0.998347	*	0.388662	0.600516	*	-0.365516	0.770187	*	-1.21033	0.0869986	*	-0.444844	0.698548	*	-0.864176	0.696	*	-1.45214	0.131571	*	0.230631	0.908229	*
co-	A03G13564	A03G13564	A03G13564	[PATH:ko01110] Level1--Metabolism | Level2--Global and overview maps | Level3--Biosynthesis of secondary metabolites;[PATH:ko01100] Level1--Metabolism | Level2--Global and overview maps | Level3--Metabolic pathways;[PATH:ko00940] Level1--Metabolism | Level2--Biosynthesis of other secondary metabolites | Level3--Phenylpropanoid biosynthesis	K00430	{GO:0004601; peroxidase activity; molecular_function} {GO:0006979; response to oxidative stress; biological_process} {GO:0020037; heme binding; molecular_function} {GO:0042744; hydrogen peroxide catabolic process; biological_process} {GO:0055114; oxidation-reduction process; biological_process}	{IPR000823; Plant peroxidase} {IPR002016; Haem peroxidase, plant/fungal/bacterial} {IPR010255; Haem peroxidase} {IPR019793; Peroxidases heam-ligand binding site} {IPR019794; Peroxidase, active site} {IPR033905; Secretory peroxidase}	A03	5275824	5278021	+	2.82735	4.61279e-18	Up	2.66987	3.30906e-14	Up	1.72208	1.46468e-05	Up	2.0716	1.46941e-09	Up	1.74797	0.000610298	Up	0.698776	0.192676	*	1.13501	0.00452819	Up	0.837429	0.139189	*	0.341361	0.813259	*	0.404725	0.533694	*
specific-	A03G13591	A03G13591	A03G13591	--	K05909	{GO:0005507; copper ion binding; molecular_function} {GO:0016491; oxidoreductase activity; molecular_function} {GO:0046274; lignin catabolic process; biological_process} {GO:0048046; apoplast; cellular_component} {GO:0052716; hydroquinone:oxygen oxidoreductase activity; molecular_function} {GO:0055114; oxidation-reduction process; biological_process}	{IPR001117; Multicopper oxidase, type 1} {IPR002355; Multicopper oxidase, copper-binding site} {IPR008972; Cupredoxin} {IPR011706; Multicopper oxidase, type 2} {IPR011707; Multicopper oxidase, type 3} {IPR017761; Laccase} {IPR033138; Multicopper oxidases, conserved site} {IPR034285; Laccase, second cupredoxin domain} {IPR034288; Laccase, first cupredoxin domain} {IPR034289; Laccase, third cupredo…	A03	5438260	5440407	+	0.267408	0.844464	*	-0.0530724	0.975079	*	-0.996738	0.521654	*	0.978034	0.152287	*	1.47624	0.006935	Up	-0.146566	0.956275	*	-0.239464	0.955612	*	-0.926143	0.550462	*	0.368332	0.939979	*	0.677232	0.538048	*
specific-	A03G13997	A03G13997	A03G13997	[PATH:ko00906] Level1--Metabolism | Level2--Metabolism of terpenoids and polyketides | Level3--Carotenoid biosynthesis	K09843	{GO:0005506; iron ion binding; molecular_function} {GO:0016705; oxidoreductase activity, acting on paired donors, with incorporation or reduction of molecular oxygen; molecular_function} {GO:0020037; heme binding; molecular_function} {GO:0055114; oxidation-reduction process; biological_process}	{IPR001128; Cytochrome P450} {IPR002401; Cytochrome P450, E-class, group I} {IPR017972; Cytochrome P450, conserved site} {IPR036396; Cytochrome P450 superfamily}	A03	9537958	9542315	-	0.608371	0.438425	*	0.607102	0.44199	*	0.933231	0.265259	*	2.14381	5.14529e-05	Up	1.1471	0.0851673	*	1.30195	0.29996	*	1.00619	0.242065	*	2.33841	0.00274583	Up	2.67781	1.31525e-08	Up	1.46548	0.0766622	*
specific-	A03G14363	A03G14363	A03G14363	--	K07304	{GO:0008113; peptide-methionine (S)-S-oxide reductase activity; molecular_function} {GO:0055114; oxidation-reduction process; biological_process}	{IPR002569; Peptide methionine sulphoxide reductase MsrA} {IPR036509; Peptide methionine sulphoxide reductase MsrA superfamily}	A03	15731451	15732298	-	-0.0778197	0.944624	*	0.365683	0.655267	*	0.837385	0.208922	*	1.00616	0.0409004	Up	0.781687	0.201619	*	-0.0102158	0.992201	*	-0.539631	0.521147	*	0.82687	0.166243	*	0.566115	0.511492	*	-0.0591603	0.977257	*
specific-	A03G14380	A03G14380	A03G14380	[PATH:ko00910] Level1--Metabolism | Level2--Energy metabolism | Level3--Nitrogen metabolism;[PATH:ko04217] Level1--Cellular Processes | Level2--Cell growth and death | Level3--Necroptosis;[PATH:ko01200] Level1--Metabolism | Level2--Global and overview maps | Level3--Carbon metabolism;[PATH:ko01120] Level1--Metabolism | Level2--Global and overview maps | Level3--Microbial metabolism in diverse env…	K00261	{GO:0006520; cellular amino acid metabolic process; biological_process} {GO:0016491; oxidoreductase activity; molecular_function} {GO:0016639; oxidoreductase activity, acting on the CH-NH2 group of donors, NAD or NADP as acceptor; molecular_function} {GO:0055114; oxidation-reduction process; biological_process}	{IPR006095; Glutamate/phenylalanine/leucine/valine dehydrogenase} {IPR006096; Glutamate/phenylalanine/leucine/valine dehydrogenase, C-terminal} {IPR006097; Glutamate/phenylalanine/leucine/valine dehydrogenase, dimerisation domain} {IPR014362; Glutamate dehydrogenase} {IPR033524; Leu/Phe/Val dehydrogenases active site} {IPR033922; NAD(P) binding domain of glutamate dehydrogenase} {IPR036291; NAD(P…	A03	16196511	16199138	-	1.64215	1.80923e-06	Up	0.80029	0.000562854	*	0.114081	0.876096	*	-0.677413	0.00347536	*	-0.727012	0.00289647	*	2.00613	1.25919e-07	Up	1.18381	0.000849	Up	0.942356	0.0923227	*	0.0593043	0.973947	*	-0.50117	0.227715	*
specific-	A03G14502	A03G14502	A03G14502	[PATH:ko01110] Level1--Metabolism | Level2--Global and overview maps | Level3--Biosynthesis of secondary metabolites;[PATH:ko00900] Level1--Metabolism | Level2--Metabolism of terpenoids and polyketides | Level3--Terpenoid backbone biosynthesis;[PATH:ko00860] Level1--Metabolism | Level2--Metabolism of cofactors and vitamins | Level3--Porphyrin and chlorophyll metabolism;[PATH:ko01100] Level1--Meta…	K10960	{GO:0015979; photosynthesis; biological_process} {GO:0015995; chlorophyll biosynthetic process; biological_process} {GO:0016628; oxidoreductase activity, acting on the CH-CH group of donors, NAD or NADP as acceptor; molecular_function} {GO:0045550; geranylgeranyl reductase activity; molecular_function} {GO:0051188; cofactor biosynthetic process; biological_process} {GO:0055114; oxidation-reductio…	{IPR002938; FAD-binding domain} {IPR010253; Geranylgeranyl reductase, plant/prokaryotic} {IPR011774; Geranylgeranyl reductase, plant/cyanobacteria} {IPR011777; Geranylgeranyl reductase family} {IPR036188; FAD/NAD(P)-binding domain superfamily}	A03	18662428	18664510	-	1.22525	0.0817089	*	0.453096	0.639123	*	1.1077	0.116381	*	1.48922	0.0171668	Up	0.746417	0.452513	*	-1.85085	0.0461418	Down	-2.53171	0.00641816	Down	-2.41527	0.000436164	Down	-2.92863	4.8236e-07	Down	-1.68332	0.00554424	Down
specific-	A03G14790	A03G14790	A03G14790	--	K20617	{GO:0005506; iron ion binding; molecular_function} {GO:0016705; oxidoreductase activity, acting on paired donors, with incorporation or reduction of molecular oxygen; molecular_function} {GO:0020037; heme binding; molecular_function} {GO:0055114; oxidation-reduction process; biological_process}	{IPR001128; Cytochrome P450} {IPR002401; Cytochrome P450, E-class, group I} {IPR036396; Cytochrome P450 superfamily}	A03	24259048	24259701	+	3.01355	0.365164	*	3.83536	0.143288	*	4.9718	0.00784868	Up	2.68821	0.393576	*	2.30573	0.662889	*	0.465986	0.942864	*	-0.522179	0.95143	*	-2.49469	0.647057	*	-4.42674	0.285855	*	-1.80829	0.726202	*
specific-	A03G14791	A03G14791	A03G14791	[PATH:ko00052] Level1--Metabolism | Level2--Carbohydrate metabolism | Level3--Galactose metabolism	K06617	{GO:0003824; catalytic activity; molecular_function} {GO:0005506; iron ion binding; molecular_function} {GO:0016705; oxidoreductase activity, acting on paired donors, with incorporation or reduction of molecular oxygen; molecular_function} {GO:0020037; heme binding; molecular_function} {GO:0055114; oxidation-reduction process; biological_process}	{IPR008811; Glycosyl hydrolases 36} {IPR013785; Aldolase-type TIM barrel} {IPR017853; Glycoside hydrolase superfamily} {IPR036396; Cytochrome P450 superfamily}	A03	24259744	24264537	+	1.96989	0.0839779	*	1.32714	0.362541	*	2.67338	0.00380883	Up	-0.243917	0.915286	*	2.04188	0.0701266	*	0.196464	0.956275	*	-0.279487	0.955612	*	-2.53847	0.0205579	Down	-2.54411	0.032527	Down	-1.75035	0.145835	*
specific-	A03G14874	A03G14874		[PATH:ko05418] Level1--Human Diseases | Level2--Cardiovascular diseases | Level3--Fluid shear stress and atherosclerosis;[PATH:ko04621] Level1--Organismal Systems | Level2--Immune system | Level3--NOD-like receptor signaling pathway	K03671	{GO:0006662; glycerol ether metabolic process; biological_process} {GO:0015035; protein disulfide oxidoreductase activity; molecular_function} {GO:0045454; cell redox homeostasis; biological_process}	{IPR005746; Thioredoxin} {IPR013766; Thioredoxin domain} {IPR017937; Thioredoxin, conserved site} {IPR036249; Thioredoxin-like superfamily}	A03	28185498	28186308	-	1.23664	0.0950014	*	0.920857	0.358169	*	1.93454	0.000813695	Up	0.0284553	0.977034	*	1.17467	0.108033	*	0.388416	0.866647	*	0.440594	0.787237	*	-0.00215678	0.999167	*	-0.639444	0.811017	*	-0.316794	0.924079	*
specific-	A03G16615	A03G16615	A03G16615	[PATH:ko00600] Level1--Metabolism | Level2--Lipid metabolism | Level3--Sphingolipid metabolism;[PATH:ko01100] Level1--Metabolism | Level2--Global and overview maps | Level3--Metabolic pathways	K04713	{GO:0005506; iron ion binding; molecular_function} {GO:0008610; lipid biosynthetic process; biological_process} {GO:0016491; oxidoreductase activity; molecular_function} {GO:0055114; oxidation-reduction process; biological_process}	{IPR006694; Fatty acid hydroxylase}	A03	61959383	61960446	+	4.2572	0.0248043	Up	2.65727	0.265131	*	3.96998	0.0515199	*	1.81952	0.703639	*	3.73513	0.148368	*	1.19772	0.786759	*	-1.08166	0.850177	*	-1.57475	0.854006	*	-5.15973	0.123909	*	-4.23609	0.139807	*
co-	A03G16620	A03G16620	A03G16620	[PATH:ko00600] Level1--Metabolism | Level2--Lipid metabolism | Level3--Sphingolipid metabolism;[PATH:ko01100] Level1--Metabolism | Level2--Global and overview maps | Level3--Metabolic pathways	K04713	{GO:0005506; iron ion binding; molecular_function} {GO:0008610; lipid biosynthetic process; biological_process} {GO:0016491; oxidoreductase activity; molecular_function} {GO:0055114; oxidation-reduction process; biological_process}	{IPR006694; Fatty acid hydroxylase}	A03	63864793	63865751	-	6.66844	2.37749e-18	Up	5.78206	7.02194e-16	Up	5.33623	1.70328e-08	Up	6.94231	1.14902e-28	Up	7.27344	7.59579e-22	Up	3.17524	1.90551e-24	Up	2.61564	1.46428e-13	Up	3.10906	6.10508e-07	Up	3.14898	1.92512e-09	Up	2.81392	6.45551e-14	Up
specific-	A03G16743	A03G16743	A03G16743	[PATH:ko01110] Level1--Metabolism | Level2--Global and overview maps | Level3--Biosynthesis of secondary metabolites;[PATH:ko01100] Level1--Metabolism | Level2--Global and overview maps | Level3--Metabolic pathways;[PATH:ko00940] Level1--Metabolism | Level2--Biosynthesis of other secondary metabolites | Level3--Phenylpropanoid biosynthesis	K00430	{GO:0004601; peroxidase activity; molecular_function} {GO:0006979; response to oxidative stress; biological_process} {GO:0020037; heme binding; molecular_function} {GO:0042744; hydrogen peroxide catabolic process; biological_process} {GO:0055114; oxidation-reduction process; biological_process}	{IPR000823; Plant peroxidase} {IPR002016; Haem peroxidase, plant/fungal/bacterial} {IPR010255; Haem peroxidase} {IPR019793; Peroxidases heam-ligand binding site} {IPR019794; Peroxidase, active site} {IPR033905; Secretory peroxidase}	A03	71953145	71954325	+	0.560837	0.462576	*	0.631198	0.390081	*	-1.47889	0.0435846	Down	0.651882	0.504006	*	0.0356124	0.971197	*	-0.670694	0.633316	*	-0.229578	0.948971	*	-0.170009	0.965345	*	0.237903	0.959601	*	0.442401	0.793708	*
co-	A03G16915	A03G16915	A03G16915	[PATH:ko00402] Level1--Metabolism | Level2--Biosynthesis of other secondary metabolites | Level3--Benzoxazinoid biosynthesis	K13229	{GO:0016491; oxidoreductase activity; molecular_function} {GO:0055114; oxidation-reduction process; biological_process}	{IPR005123; Oxoglutarate/iron-dependent dioxygenase} {IPR026992; Non-haem dioxygenase N-terminal domain} {IPR027443; Isopenicillin N synthase-like}	A03	87485322	87488191	-	1.42854	7.2919e-07	Up	1.59622	1.77068e-11	Up	1.52819	4.40547e-12	Up	1.13723	4.5193e-08	Up	1.02417	0.000110469	Up	-0.286669	0.212315	*	-0.196564	0.492289	*	0.550943	0.103204	*	-0.277582	0.272172	*	-0.826849	1.50435e-07	*
specific-	A03G17061	A03G17061	A03G17061	[PATH:ko01110] Level1--Metabolism | Level2--Global and overview maps | Level3--Biosynthesis of secondary metabolites;[PATH:ko01100] Level1--Metabolism | Level2--Global and overview maps | Level3--Metabolic pathways;[PATH:ko00592] Level1--Metabolism | Level2--Lipid metabolism | Level3--alpha-Linolenic acid metabolism;[PATH:ko00591] Level1--Metabolism | Level2--Lipid metabolism | Level3--Linoleic a…	K00454	{GO:0005515; protein binding; molecular_function} {GO:0016491; oxidoreductase activity; molecular_function} {GO:0016702; oxidoreductase activity, acting on single donors with incorporation of molecular oxygen, incorporation of two atoms of oxygen; molecular_function} {GO:0046872; metal ion binding; molecular_function} {GO:0055114; oxidation-reduction process; biological_process}	{IPR001024; PLAT/LH2 domain} {IPR001246; Lipoxygenase, plant} {IPR013819; Lipoxygenase, C-terminal} {IPR020833; Lipoxygenase, iron binding site} {IPR020834; Lipoxygenase, conserved site} {IPR027433; Lipoxygenase, domain 3} {IPR036226; Lipoxigenase, C-terminal domain superfamily} {IPR036392; PLAT/LH2 domain superfamily}	A03	93876969	93881016	+	-1.07384	2.36196e-09	Down	-0.819266	0.0191327	*	-0.626027	1.62581e-07	*	-0.610656	0.000648275	*	-0.855581	3.08605e-11	*	-0.605829	0.00691776	*	-0.62826	0.00905845	*	-0.392417	0.244686	*	-0.710463	0.0295587	*	-0.42834	0.287948	*
specific-	A03G17069	A03G17069	A03G17069	[PATH:ko01110] Level1--Metabolism | Level2--Global and overview maps | Level3--Biosynthesis of secondary metabolites;[PATH:ko01200] Level1--Metabolism | Level2--Global and overview maps | Level3--Carbon metabolism;[PATH:ko00010] Level1--Metabolism | Level2--Carbohydrate metabolism | Level3--Glycolysis / Gluconeogenesis;[PATH:ko01120] Level1--Metabolism | Level2--Global and overview maps | Level3-…	K00134	{GO:0016620; oxidoreductase activity, acting on the aldehyde or oxo group of donors, NAD or NADP as acceptor; molecular_function} {GO:0055114; oxidation-reduction process; biological_process}	{IPR020828; Glyceraldehyde 3-phosphate dehydrogenase, NAD(P) binding domain} {IPR020829; Glyceraldehyde 3-phosphate dehydrogenase, catalytic domain} {IPR020831; Glyceraldehyde/Erythrose phosphate dehydrogenase family} {IPR036291; NAD(P)-binding domain superfamily}	A03	94182873	94184117	-	-1.25383	0.000592909	Down	-0.769213	0.0399703	*	-0.566424	0.118813	*	-0.590834	0.051377	*	-0.79484	0.0101167	*	0.283043	0.933343	*	-0.65319	0.126542	*	-0.781315	0.16154	*	-0.520217	0.440896	*	1.79411	0.174495	*
specific-	A03G17071	A03G17071	A03G17071	[PATH:ko01110] Level1--Metabolism | Level2--Global and overview maps | Level3--Biosynthesis of secondary metabolites;[PATH:ko01200] Level1--Metabolism | Level2--Global and overview maps | Level3--Carbon metabolism;[PATH:ko00010] Level1--Metabolism | Level2--Carbohydrate metabolism | Level3--Glycolysis / Gluconeogenesis;[PATH:ko01120] Level1--Metabolism | Level2--Global and overview maps | Level3-…	K00134	{GO:0016620; oxidoreductase activity, acting on the aldehyde or oxo group of donors, NAD or NADP as acceptor; molecular_function} {GO:0055114; oxidation-reduction process; biological_process}	{IPR020828; Glyceraldehyde 3-phosphate dehydrogenase, NAD(P) binding domain} {IPR020829; Glyceraldehyde 3-phosphate dehydrogenase, catalytic domain} {IPR020830; Glyceraldehyde 3-phosphate dehydrogenase, active site} {IPR020831; Glyceraldehyde/Erythrose phosphate dehydrogenase family} {IPR036291; NAD(P)-binding domain superfamily}	A03	94217062	94218785	-	0.0804169	0.768152	*	0.736285	0.00890378	*	0.0157741	0.957	*	1.79096	1.91617e-24	Up	0.553258	0.000255704	*	-0.0756657	0.951387	*	0.110571	0.86963	*	0.526615	0.0182861	*	1.00873	2.60986e-06	Up	0.391919	0.034948	*
co-	A03G17245	A03G17245	A03G17245	[PATH:ko00410] Level1--Metabolism | Level2--Metabolism of other amino acids | Level3--beta-Alanine metabolism;[PATH:ko00981] Level1--Metabolism | Level2--Metabolism of terpenoids and polyketides | Level3--Insect hormone biosynthesis;[PATH:ko00340] Level1--Metabolism | Level2--Amino acid metabolism | Level3--Histidine metabolism;[PATH:ko01110] Level1--Metabolism | Level2--Global and overview maps …	K00128	{GO:0016491; oxidoreductase activity; molecular_function} {GO:0016620; oxidoreductase activity, acting on the aldehyde or oxo group of donors, NAD or NADP as acceptor; molecular_function} {GO:0055114; oxidation-reduction process; biological_process}	{IPR015590; Aldehyde dehydrogenase domain} {IPR016160; Aldehyde dehydrogenase, cysteine active site} {IPR016161; Aldehyde/histidinol dehydrogenase} {IPR016162; Aldehyde dehydrogenase, N-terminal} {IPR016163; Aldehyde dehydrogenase, C-terminal} {IPR029510; Aldehyde dehydrogenase, glutamic acid active site}	A03	100135496	100138920	-	4.4526	7.2058e-12	Up	3.81087	1.08202e-13	Up	2.50938	4.58298e-06	Up	1.3628	0.0347156	Up	2.08513	0.00512278	Up	4.12347	6.91585e-15	Up	2.86528	9.26503e-08	Up	3.0849	0.000123014	Up	1.40192	0.230409	*	0.832427	0.543209	*
specific-	A03G17291	A03G17291	A03G17291	--	K22374	{GO:0016491; oxidoreductase activity; molecular_function} {GO:0055114; oxidation-reduction process; biological_process}	{IPR018170; Aldo/keto reductase, conserved site} {IPR020471; Aldo/keto reductase} {IPR023210; NADP-dependent oxidoreductase domain} {IPR036812; NADP-dependent oxidoreductase domain superfamily}	A03	101988587	101989891	+	0.669156	0.553885	*	1.40893	0.0731619	*	0.99168	0.237595	*	2.48558	5.84889e-07	Up	0.562035	0.672398	*	-2.82103	4.54117e-08	Down	-2.04459	1.50124e-05	Down	-0.432866	0.698004	*	-0.738483	0.334407	*	-1.59838	0.00246539	Down
co-	A03G17457	A03G17457		--	K03676	{GO:0009055; electron transfer activity; molecular_function} {GO:0015035; protein disulfide oxidoreductase activity; molecular_function} {GO:0045454; cell redox homeostasis; biological_process}	{IPR002109; Glutaredoxin} {IPR011905; Glutaredoxin-like, plant II} {IPR036249; Thioredoxin-like superfamily}	A03	105866271	105866693	+	-2.45257	7.52287e-42	Down	-2.67987	3.5491e-48	Down	-2.45925	3.84158e-24	Down	-3.12914	2.2483e-112	Down	-2.78659	8.57474e-27	Down	0.0398431	0.973223	*	0.315423	0.628986	*	-0.0792418	0.965345	*	-0.24592	0.886864	*	-0.257911	0.719265	*
specific-	A03G17556	A03G17556	A03G17556	[PATH:ko00860] Level1--Metabolism | Level2--Metabolism of cofactors and vitamins | Level3--Porphyrin and chlorophyll metabolism	K19054	{GO:0004322; ferroxidase activity; molecular_function} {GO:0005739; mitochondrion; cellular_component} {GO:0008199; ferric iron binding; molecular_function} {GO:0016226; iron-sulfur cluster assembly; biological_process} {GO:0055114; oxidation-reduction process; biological_process}	{IPR002908; Frataxin/CyaY} {IPR017789; Frataxin} {IPR036524; Frataxin/CyaY superfamily}	A03	107589944	107591910	+	0.824306	0.120334	*	0.953722	0.0435844	*	0.862995	0.106493	*	1.14478	0.00343501	Up	0.851885	0.0969203	*	0.41293	0.554513	*	0.257353	0.870143	*	0.610905	0.397436	*	0.283968	0.849631	*	0.65789	0.221934	*
specific-	A03G17651	A03G17651	A03G17651	[PATH:ko01110] Level1--Metabolism | Level2--Global and overview maps | Level3--Biosynthesis of secondary metabolites;[PATH:ko00900] Level1--Metabolism | Level2--Metabolism of terpenoids and polyketides | Level3--Terpenoid backbone biosynthesis;[PATH:ko01100] Level1--Metabolism | Level2--Global and overview maps | Level3--Metabolic pathways;[PATH:ko04976] Level1--Organismal Systems | Level2--Diges…	K00021	{GO:0004420; hydroxymethylglutaryl-CoA reductase (NADPH) activity; molecular_function} {GO:0008299; isoprenoid biosynthetic process; biological_process} {GO:0015936; coenzyme A metabolic process; biological_process} {GO:0016021; integral component of membrane; cellular_component} {GO:0016616; oxidoreductase activity, acting on the CH-OH group of donors, NAD or NADP as acceptor; molecular_function…	{IPR002202; Hydroxymethylglutaryl-CoA reductase, class I/II} {IPR004554; Hydroxymethylglutaryl-CoA reductase, eukaryotic/archaeal type} {IPR009023; Hydroxymethylglutaryl-CoA reductase, class I/II, NAD/NADP-binding domain superfamily} {IPR009029; Hydroxymethylglutaryl-CoA reductase, class I/II, substrate-binding domain superfamily} {IPR023074; Hydroxymethylglutaryl-CoA reductase, class I/II, catal…	A03	108977691	108980627	-	0.473651	8.311e-05	*	0.705162	2.46242e-06	*	-0.534261	0.00510967	*	-1.19622	2.32861e-22	Down	-0.756153	0.00992301	*	1.13276	3.98139e-05	Up	1.11487	0.000137093	Up	0.299678	0.691325	*	-0.248895	0.760856	*	-0.529507	0.0950907	*
co-	A03G17696	A03G17696	A03G17696	[PATH:ko01110] Level1--Metabolism | Level2--Global and overview maps | Level3--Biosynthesis of secondary metabolites;[PATH:ko01100] Level1--Metabolism | Level2--Global and overview maps | Level3--Metabolic pathways;[PATH:ko00940] Level1--Metabolism | Level2--Biosynthesis of other secondary metabolites | Level3--Phenylpropanoid biosynthesis	K00430	{GO:0004601; peroxidase activity; molecular_function} {GO:0006979; response to oxidative stress; biological_process} {GO:0020037; heme binding; molecular_function} {GO:0042744; hydrogen peroxide catabolic process; biological_process} {GO:0055114; oxidation-reduction process; biological_process}	{IPR000823; Plant peroxidase} {IPR002016; Haem peroxidase, plant/fungal/bacterial} {IPR010255; Haem peroxidase} {IPR019793; Peroxidases heam-ligand binding site} {IPR019794; Peroxidase, active site} {IPR033905; Secretory peroxidase}	A03	109604619	109605796	-	-2.12134	3.04745e-22	Down	-1.87241	1.14557e-09	Down	-2.49814	1.94197e-30	Down	-4.72472	5.04191e-97	Down	-3.93099	2.5689e-50	Down	2.63222	8.51953e-10	Up	2.40583	7.02484e-08	Up	0.841362	0.417876	*	0.624265	0.732086	*	0.103859	0.961199	*
co-	A03G17697	A03G17697	A03G17697	[PATH:ko01110] Level1--Metabolism | Level2--Global and overview maps | Level3--Biosynthesis of secondary metabolites;[PATH:ko01100] Level1--Metabolism | Level2--Global and overview maps | Level3--Metabolic pathways;[PATH:ko00940] Level1--Metabolism | Level2--Biosynthesis of other secondary metabolites | Level3--Phenylpropanoid biosynthesis	K00430	{GO:0004601; peroxidase activity; molecular_function} {GO:0006979; response to oxidative stress; biological_process} {GO:0020037; heme binding; molecular_function} {GO:0042744; hydrogen peroxide catabolic process; biological_process} {GO:0055114; oxidation-reduction process; biological_process}	{IPR000823; Plant peroxidase} {IPR002016; Haem peroxidase, plant/fungal/bacterial} {IPR010255; Haem peroxidase} {IPR019793; Peroxidases heam-ligand binding site} {IPR019794; Peroxidase, active site} {IPR033905; Secretory peroxidase}	A03	109616966	109618130	+	-3.64288	1.97597e-14	Down	-4.26135	8.12958e-33	Down	-4.07579	1.16137e-19	Down	-3.09258	9.12355e-57	Down	-3.80238	4.87965e-33	Down	-1.80299	0.0048965	Down	-0.974736	0.105537	*	-0.336774	0.891654	*	-0.0877788	0.973947	*	-0.54779	0.506036	*
co-	A03G17698	A03G17698	A03G17698	NA	NA	{GO:0003676; nucleic acid binding; molecular_function} {GO:0004601; peroxidase activity; molecular_function} {GO:0006979; response to oxidative stress; biological_process} {GO:0008270; zinc ion binding; molecular_function} {GO:0020037; heme binding; molecular_function} {GO:0042744; hydrogen peroxide catabolic process; biological_process} {GO:0055114; oxidation-reduction process; biological_proces…	{IPR000823; Plant peroxidase} {IPR001878; Zinc finger, CCHC-type} {IPR002016; Haem peroxidase, plant/fungal/bacterial} {IPR010255; Haem peroxidase} {IPR019793; Peroxidases heam-ligand binding site} {IPR019794; Peroxidase, active site} {IPR033905; Secretory peroxidase}	A03	109651611	109658278	+	-4.57764	4.24291e-37	Down	-4.51976	1.92446e-39	Down	-3.65296	5.57433e-24	Down	-4.04541	3.08278e-77	Down	-3.71027	3.20942e-50	Down	-0.235156	0.936573	*	-0.196719	0.948212	*	-0.562877	0.814118	*	-0.308635	0.927571	*	-0.865433	0.336154	*
co-	A03G17797	A03G17797		[PATH:ko01110] Level1--Metabolism | Level2--Global and overview maps | Level3--Biosynthesis of secondary metabolites;[PATH:ko01100] Level1--Metabolism | Level2--Global and overview maps | Level3--Metabolic pathways;[PATH:ko00130] Level1--Metabolism | Level2--Metabolism of cofactors and vitamins | Level3--Ubiquinone and other terpenoid-quinone biosynthesis	K03809	{GO:0003955; NAD(P)H dehydrogenase (quinone) activity; molecular_function} {GO:0010181; FMN binding; molecular_function} {GO:0016491; oxidoreductase activity; molecular_function}	{IPR005025; NADPH-dependent FMN reductase-like} {IPR008254; Flavodoxin/nitric oxide synthase} {IPR010089; Flavoprotein WrbA-like} {IPR029039; Flavoprotein-like superfamily}	A03	110957680	110958514	+	-2.35926	1.3064e-12	Down	-2.04025	2.33672e-12	Down	-1.6568	4.44514e-05	Down	-1.75835	4.28646e-09	Down	-1.78113	6.17897e-10	Down	0.192542	0.899752	*	0.17509	0.915546	*	0.225909	0.930422	*	0.0035132	0.998048	*	0.610326	0.256046	*
specific-	A03G17800	A03G17800		[PATH:ko01110] Level1--Metabolism | Level2--Global and overview maps | Level3--Biosynthesis of secondary metabolites;[PATH:ko00900] Level1--Metabolism | Level2--Metabolism of terpenoids and polyketides | Level3--Terpenoid backbone biosynthesis;[PATH:ko01100] Level1--Metabolism | Level2--Global and overview maps | Level3--Metabolic pathways;[PATH:ko01130] Level1--Metabolism | Level2--Global and ov…	K03527	{GO:0019288; isopentenyl diphosphate biosynthetic process, methylerythritol 4-phosphate pathway; biological_process} {GO:0046872; metal ion binding; molecular_function} {GO:0050992; dimethylallyl diphosphate biosynthetic process; biological_process} {GO:0051745; 4-hydroxy-3-methylbut-2-en-1-yl diphosphate reductase activity; molecular_function}	{IPR003451; 4-hydroxy-3-methylbut-2-enyl diphosphate reductase}	A03	110976410	110979525	-	0.598917	0.00112894	*	0.687613	6.11414e-05	*	0.371306	0.0804298	*	1.37074	1.01066e-19	Up	0.171745	0.642084	*	-0.405123	0.00749139	*	-0.338613	0.0474673	*	0.108138	0.940285	*	0.00988382	0.987579	*	-0.316235	0.0860912	*
specific-	A03G17969		A03G17969	[PATH:ko01110] Level1--Metabolism | Level2--Global and overview maps | Level3--Biosynthesis of secondary metabolites;[PATH:ko01100] Level1--Metabolism | Level2--Global and overview maps | Level3--Metabolic pathways;[PATH:ko00500] Level1--Metabolism | Level2--Carbohydrate metabolism | Level3--Starch and sucrose metabolism;[PATH:ko02026] Level1--Cellular Processes | Level2--Cellular community - pro…	K00975	{GO:0005978; glycogen biosynthetic process; biological_process} {GO:0008878; glucose-1-phosphate adenylyltransferase activity; molecular_function} {GO:0009058; biosynthetic process; biological_process} {GO:0016779; nucleotidyltransferase activity; molecular_function}	{IPR005835; Nucleotidyl transferase domain} {IPR005836; ADP-glucose pyrophosphorylase, conserved site} {IPR011004; Trimeric LpxA-like superfamily} {IPR011831; Glucose-1-phosphate adenylyltransferase} {IPR029044; Nucleotide-diphospho-sugar transferases}	A03	112536983	112540446	-	-0.41877	0.372835	*	-0.757901	0.0470755	*	-0.251506	0.801015	*	1.41861	5.1018e-06	Up	0.644411	0.311984	*	-1.35514	2.24079e-08	Down	-1.04499	0.00054288	Down	-0.510727	0.704103	*	-0.219855	0.886864	*	0.349621	0.690613	*
specific-	A03G17975	A03G17975	A03G17975	[PATH:ko00670] Level1--Metabolism | Level2--Metabolism of cofactors and vitamins | Level3--One carbon pool by folate;[PATH:ko00240] Level1--Metabolism | Level2--Nucleotide metabolism | Level3--Pyrimidine metabolism;[PATH:ko01100] Level1--Metabolism | Level2--Global and overview maps | Level3--Metabolic pathways;[PATH:ko00790] Level1--Metabolism | Level2--Metabolism of cofactors and vitamins | Lev…	K13998	{GO:0004146; dihydrofolate reductase activity; molecular_function} {GO:0004799; thymidylate synthase activity; molecular_function} {GO:0006231; dTMP biosynthetic process; biological_process} {GO:0006730; one-carbon metabolic process; biological_process} {GO:0046654; tetrahydrofolate biosynthetic process; biological_process} {GO:0055114; oxidation-reduction process; biological_process}	{IPR000398; Thymidylate synthase} {IPR001796; Dihydrofolate reductase domain} {IPR012262; Bifunctional dihydrofolate reductase/thymidylate synthase} {IPR017925; Dihydrofolate reductase conserved site} {IPR020940; Thymidylate synthase, active site} {IPR023451; Thymidylate synthase/dCMP hydroxymethylase domain} {IPR024072; Dihydrofolate reductase-like domain superfamily} {IPR036926; Thymidylate syn…	A03	112583337	112585898	-	0.825216	0.00058971	*	0.804384	0.000410104	*	0.0346075	0.9508	*	1.167	9.61278e-09	Up	0.750886	0.00555403	*	0.608842	0.0732784	*	0.598295	0.120008	*	0.624576	0.0988116	*	0.746855	0.0100908	*	0.620692	0.0265044	*
co-	A03G18228	A03G18228		[PATH:ko05014] Level1--Human Diseases | Level2--Neurodegenerative diseases | Level3--Amyotrophic lateral sclerosis (ALS);[PATH:ko05416] Level1--Human Diseases | Level2--Cardiovascular diseases | Level3--Viral myocarditis;[PATH:ko05134] Level1--Human Diseases | Level2--Infectious diseases: Bacterial | Level3--Legionellosis;[PATH:ko05222] Level1--Human Diseases | Level2--Cancers: Specific types | L…	K08738	{GO:0009055; electron transfer activity; molecular_function} {GO:0020037; heme binding; molecular_function}	{IPR002327; Cytochrome c, class IA/ IB} {IPR009056; Cytochrome c-like domain} {IPR036909; Cytochrome c-like domain superfamily}	A03	114273701	114276399	+	-1.83626	9.92691e-15	Down	-1.96254	9.1968e-31	Down	-1.74806	1.07614e-27	Down	-1.2688	3.06282e-12	Down	-1.83742	7.52228e-25	Down	0.219267	0.739695	*	0.0715685	0.955612	*	0.584079	0.0877953	*	0.319865	0.526853	*	0.621719	0.0333318	*
specific-	A04G18843	A04G18843		NA	NA	{GO:0009055; electron transfer activity; molecular_function}	{IPR003245; Phytocyanin domain} {IPR008972; Cupredoxin}	A04	3328265	3329418	-	0.637015	0.288542	*	-0.354747	0.639196	*	-1.15426	0.0262646	Down	-0.380016	0.440036	*	0.933886	0.106401	*	-0.171244	0.951387	*	0.177267	0.933977	*	-0.297186	0.921639	*	-1.26994	0.137716	*	1.22118	0.0345538	Up
specific-	A04G19254	A04G19254	A04G19254	[PATH:ko01110] Level1--Metabolism | Level2--Global and overview maps | Level3--Biosynthesis of secondary metabolites;[PATH:ko00860] Level1--Metabolism | Level2--Metabolism of cofactors and vitamins | Level3--Porphyrin and chlorophyll metabolism;[PATH:ko01100] Level1--Metabolism | Level2--Global and overview maps | Level3--Metabolic pathways	K00218	{GO:0016630; protochlorophyllide reductase activity; molecular_function} {GO:0055114; oxidation-reduction process; biological_process}	{IPR002347; Short-chain dehydrogenase/reductase SDR} {IPR005979; Light-dependent protochlorophyllide reductase} {IPR036291; NAD(P)-binding domain superfamily}	A04	6105608	6107155	+	2.91947	0.0663022	*	1.9788	0.44199	*	4.21031	0.000862287	Up	2.08405	0.252733	*	2.24419	0.271285	*	-1.08637	0.620591	*	-5.05812	2.36869e-05	Down	-3.29411	0.0194097	Down	-6.37986	0.000190399	Down	-2.99743	0.0249345	Down
co-	A04G22367	A04G22367	A04G22367	NA	NA	{GO:0016491; oxidoreductase activity; molecular_function} {GO:0055114; oxidation-reduction process; biological_process}	{IPR005123; Oxoglutarate/iron-dependent dioxygenase} {IPR026992; Non-haem dioxygenase N-terminal domain} {IPR027443; Isopenicillin N synthase-like}	A04	64027090	64028276	+	-2.34611	3.65637e-16	Down	-2.32342	1.19795e-09	Down	-3.88981	1.77195e-29	Down	-2.17245	1.31967e-15	Down	-4.75847	1.02495e-51	Down	0.184026	0.854913	*	0.280729	0.794586	*	-0.174166	0.955512	*	0.178469	0.957461	*	-0.564938	0.272411	*
co-	A04G22462	A04G22462	A04G22462	[PATH:ko01110] Level1--Metabolism | Level2--Global and overview maps | Level3--Biosynthesis of secondary metabolites;[PATH:ko01100] Level1--Metabolism | Level2--Global and overview maps | Level3--Metabolic pathways;[PATH:ko00940] Level1--Metabolism | Level2--Biosynthesis of other secondary metabolites | Level3--Phenylpropanoid biosynthesis	K00430	{GO:0004601; peroxidase activity; molecular_function} {GO:0006979; response to oxidative stress; biological_process} {GO:0020037; heme binding; molecular_function} {GO:0042744; hydrogen peroxide catabolic process; biological_process} {GO:0055114; oxidation-reduction process; biological_process}	{IPR000823; Plant peroxidase} {IPR002016; Haem peroxidase, plant/fungal/bacterial} {IPR010255; Haem peroxidase} {IPR033905; Secretory peroxidase}	A04	69075898	69078056	+	4.5269	1.44435e-16	Up	4.26669	1.00688e-13	Up	4.41886	2.14151e-16	Up	3.92485	7.34399e-14	Up	3.2632	2.04334e-07	Up	4.5683	1.07468e-20	Up	3.75484	3.71726e-06	Up	2.70693	0.00751874	Up	2.27333	0.00291776	Up	2.13957	0.00363138	Up
specific-	A04G22601	A04G22601	A04G22601	[PATH:ko00040] Level1--Metabolism | Level2--Carbohydrate metabolism | Level3--Pentose and glucuronate interconversions;[PATH:ko01110] Level1--Metabolism | Level2--Global and overview maps | Level3--Biosynthesis of secondary metabolites;[PATH:ko00010] Level1--Metabolism | Level2--Carbohydrate metabolism | Level3--Glycolysis / Gluconeogenesis;[PATH:ko01120] Level1--Metabolism | Level2--Global and o…	K00002	{GO:0016491; oxidoreductase activity; molecular_function} {GO:0055114; oxidation-reduction process; biological_process}	{IPR018170; Aldo/keto reductase, conserved site} {IPR020471; Aldo/keto reductase} {IPR023210; NADP-dependent oxidoreductase domain} {IPR036812; NADP-dependent oxidoreductase domain superfamily}	A04	74805877	74807762	+	-0.583659	0.27804	*	-0.388541	0.565574	*	-0.358227	0.596912	*	1.27523	6.92592e-06	Up	0.885094	0.0232436	*	-0.540893	0.487655	*	-0.178749	0.948191	*	0.648396	0.507621	*	1.06398	0.0222725	Up	1.20043	0.0129377	Up
specific-	A04G22629	A04G22629	A04G22629	--	K05909	{GO:0005507; copper ion binding; molecular_function} {GO:0016491; oxidoreductase activity; molecular_function} {GO:0046274; lignin catabolic process; biological_process} {GO:0048046; apoplast; cellular_component} {GO:0052716; hydroquinone:oxygen oxidoreductase activity; molecular_function} {GO:0055114; oxidation-reduction process; biological_process}	{IPR001117; Multicopper oxidase, type 1} {IPR002355; Multicopper oxidase, copper-binding site} {IPR008972; Cupredoxin} {IPR011706; Multicopper oxidase, type 2} {IPR011707; Multicopper oxidase, type 3} {IPR017761; Laccase} {IPR033138; Multicopper oxidases, conserved site} {IPR034285; Laccase, second cupredoxin domain} {IPR034288; Laccase, first cupredoxin domain} {IPR034289; Laccase, third cupredo…	A04	75738403	75741792	+	0.327146	0.943284	*	-1.26494	0.765284	*	-0.697395	0.876096	*	2.3287	0.0333871	Up	0.493698	0.865384	*	-3.20667	0.410592	*	-2.19119	0.486004	*	0.305082	0.96818	*	-0.646877	0.95457	*	1.3753	0.468082	*
specific-	A04G22643	A04G22643	A04G22643	[PATH:ko01110] Level1--Metabolism | Level2--Global and overview maps | Level3--Biosynthesis of secondary metabolites;[PATH:ko00905] Level1--Metabolism | Level2--Metabolism of terpenoids and polyketides | Level3--Brassinosteroid biosynthesis;[PATH:ko01100] Level1--Metabolism | Level2--Global and overview maps | Level3--Metabolic pathways	K09591	{GO:0003865; 3-oxo-5-alpha-steroid 4-dehydrogenase activity; molecular_function} {GO:0005737; cytoplasm; cellular_component} {GO:0006629; lipid metabolic process; biological_process} {GO:0008202; steroid metabolic process; biological_process} {GO:0016020; membrane; cellular_component} {GO:0016021; integral component of membrane; cellular_component} {GO:0016627; oxidoreductase activity, acting on …	{IPR001104; 3-oxo-5-alpha-steroid 4-dehydrogenase, C-terminal} {IPR016636; 3-oxo-5-alpha-steroid 4-dehydrogenase}	A04	75916026	75916802	-	0.683383	0.630512	*	0.72554	0.562136	*	1.55398	0.0776949	*	1.61238	0.0319466	Up	1.52225	0.0573968	*	0.0579796	0.978334	*	0.00558125	0.998168	*	0.408345	0.900895	*	1.10986	0.158886	*	0.557469	0.694079	*
co-	A04G22703	A04G22703	A04G22703	--	K10257	{GO:0006629; lipid metabolic process; biological_process} {GO:0016717; oxidoreductase activity, acting on paired donors, with oxidation of a pair of donors resulting in the reduction of molecular oxygen to two molecules of water; molecular_function} {GO:0055114; oxidation-reduction process; biological_process}	{IPR005804; Fatty acid desaturase domain} {IPR021863; Fatty acid desaturase, N-terminal}	A04	77793249	77795251	-	-4.15372	3.0237e-41	Down	-4.54576	2.54052e-80	Down	-3.89959	6.52281e-25	Down	-5.14328	2.93653e-110	Down	-4.18838	2.59239e-68	Down	-0.0692656	0.951387	*	-0.0492617	0.964343	*	-1.28409	4.8964e-07	Down	-1.16385	6.54288e-06	Down	-1.04387	1.803e-05	Down
specific-	A04G22912	A04G22912	A04G22912	--	K17871	{GO:0005509; calcium ion binding; molecular_function} {GO:0016491; oxidoreductase activity; molecular_function} {GO:0055114; oxidation-reduction process; biological_process}	{IPR002048; EF-hand domain} {IPR011992; EF-hand domain pair} {IPR018247; EF-Hand 1, calcium-binding site} {IPR023753; FAD/NAD(P)-binding domain} {IPR036188; FAD/NAD(P)-binding domain superfamily}	A04	82727340	82730825	+	0.72243	0.0569199	*	0.860908	0.010785	*	0.830265	0.0241608	*	0.973958	0.0019365	*	1.16433	0.00027316	Up	-0.0397621	0.959596	*	-0.259447	0.448378	*	-0.0585494	0.965345	*	-0.0312767	0.973947	*	0.273757	0.355764	*
co-	A04G22997	A04G22997	A04G22997	[PATH:ko01110] Level1--Metabolism | Level2--Global and overview maps | Level3--Biosynthesis of secondary metabolites;[PATH:ko00900] Level1--Metabolism | Level2--Metabolism of terpenoids and polyketides | Level3--Terpenoid backbone biosynthesis;[PATH:ko01100] Level1--Metabolism | Level2--Global and overview maps | Level3--Metabolic pathways;[PATH:ko04976] Level1--Organismal Systems | Level2--Diges…	K00021	{GO:0004420; hydroxymethylglutaryl-CoA reductase (NADPH) activity; molecular_function} {GO:0008299; isoprenoid biosynthetic process; biological_process} {GO:0015936; coenzyme A metabolic process; biological_process} {GO:0016021; integral component of membrane; cellular_component} {GO:0016616; oxidoreductase activity, acting on the CH-OH group of donors, NAD or NADP as acceptor; molecular_function…	{IPR002202; Hydroxymethylglutaryl-CoA reductase, class I/II} {IPR004554; Hydroxymethylglutaryl-CoA reductase, eukaryotic/archaeal type} {IPR009023; Hydroxymethylglutaryl-CoA reductase, class I/II, NAD/NADP-binding domain superfamily} {IPR009029; Hydroxymethylglutaryl-CoA reductase, class I/II, substrate-binding domain superfamily} {IPR023074; Hydroxymethylglutaryl-CoA reductase, class I/II, catal…	A04	84273397	84275554	-	-2.88402	6.82931e-09	Down	-3.47912	1.49151e-18	Down	-2.45906	1.28158e-06	Down	-2.83857	4.01448e-15	Down	-3.04081	8.29117e-10	Down	-0.379234	0.789892	*	-0.733133	0.647079	*	-1.32692	0.1564	*	-0.529645	0.817081	*	-0.185797	0.945805	*
co-	A04G23061	A04G23061	A04G23061	--	K23136	{GO:0005506; iron ion binding; molecular_function} {GO:0016705; oxidoreductase activity, acting on paired donors, with incorporation or reduction of molecular oxygen; molecular_function} {GO:0020037; heme binding; molecular_function} {GO:0055114; oxidation-reduction process; biological_process}	{IPR001128; Cytochrome P450} {IPR002401; Cytochrome P450, E-class, group I} {IPR017972; Cytochrome P450, conserved site} {IPR036396; Cytochrome P450 superfamily}	A04	85057913	85059552	+	3.10408	2.35549e-16	Up	3.02515	1.78562e-26	Up	2.85034	2.21798e-10	Up	1.18308	0.00139336	Up	2.44599	5.62142e-11	Up	2.26032	2.65418e-13	Up	1.52264	5.35427e-05	Up	2.71414	0.00686948	Up	0.981499	0.170881	*	0.332572	0.533387	*
specific-	A04G23188	A04G23188	A04G23188	[PATH:ko00040] Level1--Metabolism | Level2--Carbohydrate metabolism | Level3--Pentose and glucuronate interconversions;[PATH:ko01100] Level1--Metabolism | Level2--Global and overview maps | Level3--Metabolic pathways;[PATH:ko00052] Level1--Metabolism | Level2--Carbohydrate metabolism | Level3--Galactose metabolism;[PATH:ko00051] Level1--Metabolism | Level2--Carbohydrate metabolism | Level3--Fruct…	K00011	{GO:0016491; oxidoreductase activity; molecular_function} {GO:0055114; oxidation-reduction process; biological_process}	{IPR018170; Aldo/keto reductase, conserved site} {IPR020471; Aldo/keto reductase} {IPR023210; NADP-dependent oxidoreductase domain} {IPR036812; NADP-dependent oxidoreductase domain superfamily}	A04	86458998	86461451	-	-2.10032	0.819517	*	-2.4699	0.766463	*	3.20904	0.256964	*	5.21084	0.00269414	Up	1.01062	0.809305	*	-0.992719	0.956275	*	0.416758	0.97162	*	3.95067	0.106012	*	2.58275	0.745988	*	6.16243	1.10733e-08	Up
specific-	A04G23266	A04G23266	A04G23266	--	K10767	{GO:0016491; oxidoreductase activity; molecular_function} {GO:0055114; oxidation-reduction process; biological_process}	{IPR005123; Oxoglutarate/iron-dependent dioxygenase} {IPR027450; Alpha-ketoglutarate-dependent dioxygenase AlkB-like} {IPR037151; Alpha-ketoglutarate-dependent dioxygenase AlkB-like superfamily}	A04	87093802	87095681	-	-0.710859	0.0473961	*	-1.29651	0.000254661	Down	-0.580088	0.109324	*	-0.574604	0.0496811	*	-0.587362	0.123918	*	-0.634591	0.198123	*	-0.292417	0.711429	*	-0.351266	0.738575	*	-0.196553	0.927465	*	-0.305611	0.697297	*
specific-	A04G23366	A04G23366		[PATH:ko05014] Level1--Human Diseases | Level2--Neurodegenerative diseases | Level3--Amyotrophic lateral sclerosis (ALS);[PATH:ko05416] Level1--Human Diseases | Level2--Cardiovascular diseases | Level3--Viral myocarditis;[PATH:ko05134] Level1--Human Diseases | Level2--Infectious diseases: Bacterial | Level3--Legionellosis;[PATH:ko05222] Level1--Human Diseases | Level2--Cancers: Specific types | L…	K08738	{GO:0009055; electron transfer activity; molecular_function} {GO:0020037; heme binding; molecular_function}	{IPR002327; Cytochrome c, class IA/ IB} {IPR009056; Cytochrome c-like domain} {IPR036909; Cytochrome c-like domain superfamily}	A04	87991081	87992820	+	-1.44839	0.000727072	Down	-0.835806	0.135846	*	-0.675595	0.134313	*	-0.832689	0.0165468	*	-0.745969	0.0637523	*	-0.284062	0.870088	*	0.708126	0.284498	*	0.584814	0.680343	*	0.398601	0.792974	*	0.931509	0.122995	*
co-	A04G23494	A04G23494	A04G23494	[PATH:ko01110] Level1--Metabolism | Level2--Global and overview maps | Level3--Biosynthesis of secondary metabolites;[PATH:ko01200] Level1--Metabolism | Level2--Global and overview maps | Level3--Carbon metabolism;[PATH:ko01120] Level1--Metabolism | Level2--Global and overview maps | Level3--Microbial metabolism in diverse environments;[PATH:ko01100] Level1--Metabolism | Level2--Global and overvi…	K00033	{GO:0004616; phosphogluconate dehydrogenase (decarboxylating) activity; molecular_function} {GO:0006098; pentose-phosphate shunt; biological_process} {GO:0016491; oxidoreductase activity; molecular_function} {GO:0050661; NADP binding; molecular_function} {GO:0055114; oxidation-reduction process; biological_process}	{IPR006114; 6-phosphogluconate dehydrogenase, C-terminal} {IPR006115; 6-phosphogluconate dehydrogenase, NADP-binding} {IPR008927; 6-phosphogluconate dehydrogenase-like, C-terminal domain superfamily} {IPR013328; 6-phosphogluconate dehydrogenase, domain 2} {IPR036291; NAD(P)-binding domain superfamily}	A04	89068910	89070755	-	-1.35702	0.000287155	Down	-1.14554	0.000100282	Down	-1.14066	0.000178468	Down	-1.26151	2.96301e-06	Down	-1.27227	3.65877e-05	Down	-0.548973	0.347561	*	-0.297697	0.78328	*	-0.392637	0.740161	*	-0.255333	0.881878	*	-0.311147	0.807092	*
specific-	A05G23840	A05G23840	A05G23840	NA	NA	{GO:0016491; oxidoreductase activity; molecular_function} {GO:0055114; oxidation-reduction process; biological_process}	{IPR005123; Oxoglutarate/iron-dependent dioxygenase} {IPR026992; Non-haem dioxygenase N-terminal domain} {IPR027443; Isopenicillin N synthase-like}	A05	1412731	1414118	+	0.151535	0.933406	*	0.347397	0.755479	*	0.766097	0.368867	*	1.21496	0.0334279	Up	0.934161	0.160749	*	-0.617227	0.387287	*	-0.620902	0.379474	*	-0.290137	0.888637	*	-0.370695	0.786378	*	-0.0437641	0.975936	*
co-	A05G23878	A05G23878		NA	NA	{GO:0009055; electron transfer activity; molecular_function}	{IPR003245; Phytocyanin domain} {IPR008972; Cupredoxin}	A05	1547747	1548342	-	-2.5358	3.25547e-22	Down	-2.05238	2.1281e-20	Down	-2.27591	1.27104e-20	Down	-3.07792	4.52475e-28	Down	-2.62551	9.62906e-18	Down	0.185952	0.719283	*	0.800489	0.00934991	*	0.081879	0.965345	*	0.0238998	0.981455	*	-0.51385	0.0835382	*
specific-	A05G23972	A05G23972	A05G23972	[PATH:ko00905] Level1--Metabolism | Level2--Metabolism of terpenoids and polyketides | Level3--Brassinosteroid biosynthesis	K15639	{GO:0005506; iron ion binding; molecular_function} {GO:0016705; oxidoreductase activity, acting on paired donors, with incorporation or reduction of molecular oxygen; molecular_function} {GO:0020037; heme binding; molecular_function} {GO:0055114; oxidation-reduction process; biological_process}	{IPR001128; Cytochrome P450} {IPR002401; Cytochrome P450, E-class, group I} {IPR017972; Cytochrome P450, conserved site} {IPR036396; Cytochrome P450 superfamily}	A05	1901338	1904168	-	0.95248	0.33257	*	0.940446	0.427263	*	0.758854	0.58966	*	1.71012	0.00448139	Up	0.664678	0.570584	*	0.224306	0.898409	*	0.145804	0.958391	*	0.00383431	0.998396	*	0.299531	0.95457	*	0.161182	0.945805	*
co-	A05G24352	A05G24352	A05G24352	[PATH:ko01110] Level1--Metabolism | Level2--Global and overview maps | Level3--Biosynthesis of secondary metabolites;[PATH:ko01100] Level1--Metabolism | Level2--Global and overview maps | Level3--Metabolic pathways;[PATH:ko00592] Level1--Metabolism | Level2--Lipid metabolism | Level3--alpha-Linolenic acid metabolism	K05894	{GO:0003824; catalytic activity; molecular_function} {GO:0010181; FMN binding; molecular_function} {GO:0016491; oxidoreductase activity; molecular_function} {GO:0055114; oxidation-reduction process; biological_process}	{IPR001155; NADH:flavin oxidoreductase/NADH oxidase, N-terminal} {IPR013785; Aldolase-type TIM barrel}	A05	3407396	3410180	+	-2.17589	2.7156e-09	Down	-2.61766	5.39147e-18	Down	-2.6589	5.08591e-16	Down	-3.38242	5.23089e-33	Down	-3.03308	2.40928e-25	Down	0.554996	0.048458	*	0.575031	0.281802	*	-0.448095	0.265334	*	-1.07042	0.000231661	Down	-0.864246	0.00696325	*
co-	A05G24522	A05G24522	A05G24522	--	K20771	{GO:0005506; iron ion binding; molecular_function} {GO:0016705; oxidoreductase activity, acting on paired donors, with incorporation or reduction of molecular oxygen; molecular_function} {GO:0020037; heme binding; molecular_function} {GO:0055114; oxidation-reduction process; biological_process}	{IPR001128; Cytochrome P450} {IPR002401; Cytochrome P450, E-class, group I} {IPR017972; Cytochrome P450, conserved site} {IPR036396; Cytochrome P450 superfamily}	A05	4069573	4072006	-	1.56168	3.82138e-05	Up	1.81069	1.00574e-09	Up	1.58761	1.81022e-06	Up	2.01436	1.10519e-13	Up	1.23271	0.000500355	Up	-0.551888	0.0611993	*	-0.303385	0.524387	*	0.656669	0.0788662	*	0.297876	0.507484	*	-0.218698	0.626782	*
specific-	A05G24528	A05G24528		--	K21737	{GO:0006629; lipid metabolic process; biological_process} {GO:0016021; integral component of membrane; cellular_component} {GO:0016491; oxidoreductase activity; molecular_function}	{IPR001199; Cytochrome b5-like heme/steroid binding domain} {IPR005804; Fatty acid desaturase domain} {IPR012171; Fatty acid desaturase} {IPR036400; Cytochrome b5-like heme/steroid binding domain superfamily}	A05	4101233	4102576	+	-0.289158	0.658508	*	-0.108805	0.906652	*	0.403105	0.489712	*	1.25092	3.69805e-05	Up	0.959248	0.00772424	*	-0.89631	0.136464	*	-0.460438	0.573865	*	-0.387956	0.771257	*	-0.239994	0.930682	*	0.842119	0.0715032	*
specific-	A05G24915	A05G24915	A05G24915	[PATH:ko01200] Level1--Metabolism | Level2--Global and overview maps | Level3--Carbon metabolism;[PATH:ko00010] Level1--Metabolism | Level2--Carbohydrate metabolism | Level3--Glycolysis / Gluconeogenesis;[PATH:ko01120] Level1--Metabolism | Level2--Global and overview maps | Level3--Microbial metabolism in diverse environments;[PATH:ko01100] Level1--Metabolism | Level2--Global and overview maps | …	K00131	{GO:0016491; oxidoreductase activity; molecular_function} {GO:0016620; oxidoreductase activity, acting on the aldehyde or oxo group of donors, NAD or NADP as acceptor; molecular_function} {GO:0055114; oxidation-reduction process; biological_process}	{IPR015590; Aldehyde dehydrogenase domain} {IPR016160; Aldehyde dehydrogenase, cysteine active site} {IPR016161; Aldehyde/histidinol dehydrogenase} {IPR016162; Aldehyde dehydrogenase, N-terminal} {IPR016163; Aldehyde dehydrogenase, C-terminal} {IPR029510; Aldehyde dehydrogenase, glutamic acid active site}	A05	5669689	5672291	+	-0.383939	0.400939	*	0.445801	0.286244	*	0.200977	0.646492	*	1.08449	5.99508e-07	Up	0.460396	0.411188	*	-0.396624	0.484847	*	-0.247898	0.833123	*	0.0953337	0.965345	*	0.459802	0.179133	*	0.45284	0.250783	*
specific-	A05G25012	A05G25012	A05G25012	--	K20661	{GO:0005506; iron ion binding; molecular_function} {GO:0016705; oxidoreductase activity, acting on paired donors, with incorporation or reduction of molecular oxygen; molecular_function} {GO:0020037; heme binding; molecular_function} {GO:0055114; oxidation-reduction process; biological_process}	{IPR001128; Cytochrome P450} {IPR002401; Cytochrome P450, E-class, group I} {IPR017972; Cytochrome P450, conserved site} {IPR036396; Cytochrome P450 superfamily}	A05	6049267	6053405	+	-0.205489	0.352531	*	-0.354871	0.0361143	*	-0.756031	4.77436e-05	*	-0.588922	0.00244124	*	-1.5554	9.49545e-17	Down	-0.557486	7.28758e-05	*	-0.310041	0.617158	*	-0.141381	0.893217	*	-0.479733	0.0151713	*	-1.12098	4.79154e-18	Down
specific-	A05G25096	A05G25096	A05G25096	[PATH:ko01110] Level1--Metabolism | Level2--Global and overview maps | Level3--Biosynthesis of secondary metabolites;[PATH:ko01100] Level1--Metabolism | Level2--Global and overview maps | Level3--Metabolic pathways;[PATH:ko00592] Level1--Metabolism | Level2--Lipid metabolism | Level3--alpha-Linolenic acid metabolism;[PATH:ko00591] Level1--Metabolism | Level2--Lipid metabolism | Level3--Linoleic a…	K00454	{GO:0005515; protein binding; molecular_function} {GO:0016491; oxidoreductase activity; molecular_function} {GO:0016702; oxidoreductase activity, acting on single donors with incorporation of molecular oxygen, incorporation of two atoms of oxygen; molecular_function} {GO:0046872; metal ion binding; molecular_function} {GO:0055114; oxidation-reduction process; biological_process}	{IPR001024; PLAT/LH2 domain} {IPR001246; Lipoxygenase, plant} {IPR013819; Lipoxygenase, C-terminal} {IPR020833; Lipoxygenase, iron binding site} {IPR020834; Lipoxygenase, conserved site} {IPR027433; Lipoxygenase, domain 3} {IPR036226; Lipoxigenase, C-terminal domain superfamily} {IPR036392; PLAT/LH2 domain superfamily}	A05	6373322	6384009	-	-0.381257	0.751697	*	-1.52195	0.0999474	*	-0.400111	0.767959	*	-1.82128	0.0287285	Down	-1.28894	0.111247	*	0.183383	0.956275	*	-0.0241405	0.994936	*	-0.57911	0.943852	*	-1.45044	0.540244	*	-0.720671	0.843144	*
specific-	A05G25137	A05G25137	A05G25137	[PATH:ko00410] Level1--Metabolism | Level2--Metabolism of other amino acids | Level3--beta-Alanine metabolism;[PATH:ko00981] Level1--Metabolism | Level2--Metabolism of terpenoids and polyketides | Level3--Insect hormone biosynthesis;[PATH:ko00340] Level1--Metabolism | Level2--Amino acid metabolism | Level3--Histidine metabolism;[PATH:ko01110] Level1--Metabolism | Level2--Global and overview maps …	K00128	{GO:0006081; cellular aldehyde metabolic process; biological_process} {GO:0016491; oxidoreductase activity; molecular_function} {GO:0016620; oxidoreductase activity, acting on the aldehyde or oxo group of donors, NAD or NADP as acceptor; molecular_function} {GO:0055114; oxidation-reduction process; biological_process}	{IPR012394; Aldehyde dehydrogenase NAD(P)-dependent} {IPR015590; Aldehyde dehydrogenase domain} {IPR016161; Aldehyde/histidinol dehydrogenase} {IPR016162; Aldehyde dehydrogenase, N-terminal} {IPR016163; Aldehyde dehydrogenase, C-terminal}	A05	6539053	6543069	-	-0.0625959	0.960919	*	-0.0188091	0.998074	*	-1.2889	0.197142	*	1.3615	0.0159881	Up	0.0692798	0.947896	*	-0.627323	0.344527	*	-0.912338	0.237073	*	-0.118891	0.965345	*	0.441023	0.79766	*	-0.133444	0.945805	*
co-	A05G25307	A05G25307	A05G25307	[PATH:ko01110] Level1--Metabolism | Level2--Global and overview maps | Level3--Biosynthesis of secondary metabolites;[PATH:ko00906] Level1--Metabolism | Level2--Metabolism of terpenoids and polyketides | Level3--Carotenoid biosynthesis;[PATH:ko01100] Level1--Metabolism | Level2--Global and overview maps | Level3--Metabolic pathways	K09842	{GO:0005506; iron ion binding; molecular_function} {GO:0009055; electron transfer activity; molecular_function} {GO:0016491; oxidoreductase activity; molecular_function} {GO:0046872; metal ion binding; molecular_function} {GO:0050660; flavin adenine dinucleotide binding; molecular_function} {GO:0051536; iron-sulfur cluster binding; molecular_function} {GO:0051537; 2 iron, 2 sulfur cluster binding…	{IPR000674; Aldehyde oxidase/xanthine dehydrogenase, a/b hammerhead} {IPR001041; 2Fe-2S ferredoxin-type iron-sulfur binding domain} {IPR002346; Molybdopterin dehydrogenase, FAD-binding} {IPR002888; [2Fe-2S]-binding} {IPR005107; CO dehydrogenase flavoprotein, C-terminal} {IPR006058; 2Fe-2S ferredoxin, iron-sulphur binding site} {IPR008274; Aldehyde oxidase/xanthine dehydrogenase, molybdopterin bin…	A05	7209397	7216737	+	1.39313	1.48415e-05	Up	1.32094	4.74678e-07	Up	1.59383	7.88506e-10	Up	1.10691	0.000111375	Up	1.2759	1.51665e-06	Up	-0.224697	0.625428	*	-0.442719	0.15925	*	-0.354602	0.757428	*	-0.413337	0.32882	*	-0.220755	0.747878	*
co-	A05G25476	A05G25476	A05G25476	--	K20624	{GO:0005506; iron ion binding; molecular_function} {GO:0016705; oxidoreductase activity, acting on paired donors, with incorporation or reduction of molecular oxygen; molecular_function} {GO:0020037; heme binding; molecular_function} {GO:0055114; oxidation-reduction process; biological_process}	{IPR001128; Cytochrome P450} {IPR002401; Cytochrome P450, E-class, group I} {IPR036396; Cytochrome P450 superfamily}	A05	7883380	7884894	-	-4.45739	3.80541e-09	Down	-4.28198	8.29776e-08	Down	-5.88535	2.57561e-10	Down	-5.63289	2.04992e-12	Down	-6.4421	9.05143e-12	Down	-0.22575	0.956275	*	-1.51851	0.326402	*	-1.88865	0.376536	*	-0.757446	0.784902	*	-0.487977	0.895785	*
co-	A05G26289	A05G26289	A05G26289	[PATH:ko01110] Level1--Metabolism | Level2--Global and overview maps | Level3--Biosynthesis of secondary metabolites;[PATH:ko01100] Level1--Metabolism | Level2--Global and overview maps | Level3--Metabolic pathways;[PATH:ko00592] Level1--Metabolism | Level2--Lipid metabolism | Level3--alpha-Linolenic acid metabolism	K05894	{GO:0003824; catalytic activity; molecular_function} {GO:0010181; FMN binding; molecular_function} {GO:0016491; oxidoreductase activity; molecular_function} {GO:0055114; oxidation-reduction process; biological_process}	{IPR001155; NADH:flavin oxidoreductase/NADH oxidase, N-terminal} {IPR013785; Aldolase-type TIM barrel}	A05	11262770	11264677	-	6.81785	5.58072e-83	Up	4.67046	1.11356e-37	Up	3.23472	1.49579e-08	Up	4.25848	6.09822e-23	Up	3.53399	1.0795e-07	Up	4.68115	7.85321e-30	Up	3.77961	2.18832e-32	Up	2.95509	6.18187e-11	Up	1.43652	0.0542131	*	0.320125	0.839712	*
co-	A05G26632	A05G26632	A05G26632	NA	NA	{GO:0016491; oxidoreductase activity; molecular_function} {GO:0055114; oxidation-reduction process; biological_process}	{IPR005123; Oxoglutarate/iron-dependent dioxygenase} {IPR026992; Non-haem dioxygenase N-terminal domain} {IPR027443; Isopenicillin N synthase-like}	A05	12762348	12763722	-	-1.79412	0.0022382	Down	-1.95979	0.000463381	Down	-2.67284	0.00820497	Down	-3.06127	8.65759e-08	Down	-2.62152	0.000346601	Down	-0.356524	0.888619	*	-0.112292	0.964343	*	-1.96047	0.118072	*	-2.28982	0.144323	*	-0.650551	0.723862	*
specific-	A05G26717	A05G26717	A05G26717	[PATH:ko00073] Level1--Metabolism | Level2--Lipid metabolism | Level3--Cutin, suberine and wax biosynthesis	K15403	{GO:0016614; oxidoreductase activity, acting on CH-OH group of donors; molecular_function} {GO:0050660; flavin adenine dinucleotide binding; molecular_function} {GO:0055114; oxidation-reduction process; biological_process}	{IPR000172; Glucose-methanol-choline oxidoreductase, N-terminal} {IPR007867; Glucose-methanol-choline oxidoreductase, C-terminal} {IPR012132; Glucose-methanol-choline oxidoreductase} {IPR036188; FAD/NAD(P)-binding domain superfamily}	A05	13132512	13137038	-	1.61575	0.0484921	Up	1.22275	0.161706	*	1.27851	0.180624	*	0.243062	0.879306	*	0.21886	0.912583	*	-0.666405	0.570918	*	-0.844179	0.399348	*	-0.842843	0.603257	*	-3.01679	0.0262028	Down	-1.56	0.138015	*
specific-	A05G26999	A05G26999	A05G26999	[PATH:ko01110] Level1--Metabolism | Level2--Global and overview maps | Level3--Biosynthesis of secondary metabolites;[PATH:ko01100] Level1--Metabolism | Level2--Global and overview maps | Level3--Metabolic pathways;[PATH:ko00100] Level1--Metabolism | Level2--Lipid metabolism | Level3--Steroid biosynthesis	K09832	{GO:0004497; monooxygenase activity; molecular_function} {GO:0005506; iron ion binding; molecular_function} {GO:0016705; oxidoreductase activity, acting on paired donors, with incorporation or reduction of molecular oxygen; molecular_function} {GO:0020037; heme binding; molecular_function} {GO:0055114; oxidation-reduction process; biological_process}	{IPR001128; Cytochrome P450} {IPR002403; Cytochrome P450, E-class, group IV} {IPR017972; Cytochrome P450, conserved site} {IPR036396; Cytochrome P450 superfamily}	A05	14375190	14376896	+	2.00984	8.00838e-09	Up	0.990905	0.0201029	*	0.359362	0.702676	*	-1.29207	0.105335	*	-1.54292	0.0584751	*	1.4154	0.00489372	Up	1.30236	0.00422508	Up	0.438734	0.792393	*	-0.981807	0.26229	*	0.193022	0.875905	*
co-	A05G27256	A05G27256		--	K03676	{GO:0009055; electron transfer activity; molecular_function} {GO:0015035; protein disulfide oxidoreductase activity; molecular_function} {GO:0045454; cell redox homeostasis; biological_process}	{IPR002109; Glutaredoxin} {IPR011905; Glutaredoxin-like, plant II} {IPR036249; Thioredoxin-like superfamily}	A05	15449012	15449413	+	2.2308	8.54408e-20	Up	1.74848	2.68346e-11	Up	1.94302	1.42297e-13	Up	1.10737	0.00114587	Up	1.29231	0.00564229	Up	0.41345	0.327198	*	0.114143	0.924306	*	0.0895489	0.965345	*	-0.627979	0.0920185	*	-0.768841	0.00873169	*
specific-	A05G27298		A05G27298	[PATH:ko01110] Level1--Metabolism | Level2--Global and overview maps | Level3--Biosynthesis of secondary metabolites;[PATH:ko01200] Level1--Metabolism | Level2--Global and overview maps | Level3--Carbon metabolism;[PATH:ko01120] Level1--Metabolism | Level2--Global and overview maps | Level3--Microbial metabolism in diverse environments;[PATH:ko01100] Level1--Metabolism | Level2--Global and overvi…	K01647	{GO:0004108; citrate (Si)-synthase activity; molecular_function} {GO:0006099; tricarboxylic acid cycle; biological_process} {GO:0006101; citrate metabolic process; biological_process} {GO:0046912; transferase activity, transferring acyl groups, acyl groups converted into alkyl on transfer; molecular_function}	{IPR002020; Citrate synthase} {IPR010109; Citrate synthase, eukaryotic-type} {IPR016142; Citrate synthase-like, large alpha subdomain} {IPR016143; Citrate synthase-like, small alpha subdomain} {IPR019810; Citrate synthase active site} {IPR036969; Citrate synthase superfamily}	A05	15618828	15626481	-	1.04392	5.24987e-07	Up	0.826238	1.57583e-06	*	0.189029	0.281511	*	0.457251	4.98204e-05	*	-0.116951	0.594784	*	1.20523	4.35409e-11	Up	0.952539	3.41054e-07	*	0.854105	3.08888e-06	*	0.469177	0.144661	*	0.309284	0.146844	*
co-	A05G27345	A05G27345		NA	NA	{GO:0009055; electron transfer activity; molecular_function} {GO:0015035; protein disulfide oxidoreductase activity; molecular_function} {GO:0045454; cell redox homeostasis; biological_process}	{IPR002109; Glutaredoxin} {IPR036249; Thioredoxin-like superfamily}	A05	15853757	15855768	-	-3.85849	1.18371e-19	Down	-3.65743	1.05634e-23	Down	-3.87751	3.98861e-41	Down	-4.02166	1.76725e-46	Down	-5.1055	9.47289e-42	Down	0.456172	0.728207	*	-0.808849	0.590728	*	-1.99244	0.00795583	Down	-1.2616	0.110843	*	-1.20411	0.152338	*
co-	A05G27709	A05G27709	A05G27709	[PATH:ko01110] Level1--Metabolism | Level2--Global and overview maps | Level3--Biosynthesis of secondary metabolites;[PATH:ko01100] Level1--Metabolism | Level2--Global and overview maps | Level3--Metabolic pathways;[PATH:ko00940] Level1--Metabolism | Level2--Biosynthesis of other secondary metabolites | Level3--Phenylpropanoid biosynthesis	K00430	{GO:0004601; peroxidase activity; molecular_function} {GO:0006979; response to oxidative stress; biological_process} {GO:0020037; heme binding; molecular_function} {GO:0042744; hydrogen peroxide catabolic process; biological_process} {GO:0055114; oxidation-reduction process; biological_process}	{IPR000823; Plant peroxidase} {IPR002016; Haem peroxidase, plant/fungal/bacterial} {IPR010255; Haem peroxidase} {IPR033905; Secretory peroxidase}	A05	17435137	17436300	+	-5.24366	9.01161e-14	Down	-5.08386	1.5955e-16	Down	-3.56646	6.40413e-07	Down	-5.53537	8.6819e-16	Down	-3.49159	2.78501e-09	Down	-0.882615	0.88834	*	-2.55961	0.542338	*	-0.645487	0.965345	*	-1.86272	0.733773	*	-0.761499	0.894035	*
specific-	A05G27734	A05G27734		NA	NA	{GO:0009055; electron transfer activity; molecular_function}	{IPR003245; Phytocyanin domain} {IPR008972; Cupredoxin}	A05	17564482	17565469	+	-0.230101	0.891925	*	-0.698728	0.502481	*	0.162942	0.918416	*	1.25843	0.017316	Up	1.15556	0.11609	*	-0.325858	0.885745	*	-0.148034	0.964343	*	0.255605	0.965345	*	0.0733278	0.980768	*	1.04986	0.121463	*
specific-	A05G27846	A05G27846	A05G27846	[PATH:ko04714] Level1--Organismal Systems | Level2--Environmental adaptation | Level3--Thermogenesis	K11450	{GO:0003677; DNA binding; molecular_function} {GO:0005515; protein binding; molecular_function} {GO:0016491; oxidoreductase activity; molecular_function} {GO:0055114; oxidation-reduction process; biological_process}	{IPR002937; Amine oxidase} {IPR007526; SWIRM domain} {IPR009057; Homeobox-like domain superfamily} {IPR036188; FAD/NAD(P)-binding domain superfamily} {IPR036388; Winged helix-like DNA-binding domain superfamily}	A05	17941044	17943380	+	-0.910071	0.139116	*	-1.19881	0.0339167	Down	-0.199592	0.833297	*	-0.879204	0.0344857	*	0.0378286	0.964777	*	-0.226452	0.924549	*	-0.338683	0.836574	*	-0.975568	0.40536	*	0.482546	0.786018	*	0.225473	0.901205	*
co-	A05G27938	A05G27938	A05G27938	[PATH:ko01110] Level1--Metabolism | Level2--Global and overview maps | Level3--Biosynthesis of secondary metabolites;[PATH:ko01100] Level1--Metabolism | Level2--Global and overview maps | Level3--Metabolic pathways;[PATH:ko00940] Level1--Metabolism | Level2--Biosynthesis of other secondary metabolites | Level3--Phenylpropanoid biosynthesis	K00083	{GO:0008270; zinc ion binding; molecular_function} {GO:0016491; oxidoreductase activity; molecular_function} {GO:0055114; oxidation-reduction process; biological_process}	{IPR002328; Alcohol dehydrogenase, zinc-type, conserved site} {IPR011032; GroES-like superfamily} {IPR013149; Alcohol dehydrogenase, C-terminal} {IPR013154; Alcohol dehydrogenase, N-terminal} {IPR020843; Polyketide synthase, enoylreductase domain} {IPR036291; NAD(P)-binding domain superfamily}	A05	18368406	18370800	-	-2.13494	4.71702e-17	Down	-2.70641	8.08101e-51	Down	-2.4388	3.00976e-20	Down	-2.20222	6.04465e-21	Down	-2.33269	6.0686e-22	Down	-0.74376	0.00254443	*	-1.10102	1.31984e-05	Down	-2.44108	7.97265e-11	Down	-1.5981	8.21927e-05	Down	-0.487237	0.130295	*
specific-	A05G28090	A05G28090	A05G28090	[PATH:ko00908] Level1--Metabolism | Level2--Metabolism of terpenoids and polyketides | Level3--Zeatin biosynthesis	K00279	{GO:0003824; catalytic activity; molecular_function} {GO:0009690; cytokinin metabolic process; biological_process} {GO:0016491; oxidoreductase activity; molecular_function} {GO:0019139; cytokinin dehydrogenase activity; molecular_function} {GO:0050660; flavin adenine dinucleotide binding; molecular_function} {GO:0055114; oxidation-reduction process; biological_process} {GO:0071949; FAD binding; m…	{IPR006093; Oxygen oxidoreductase covalent FAD-binding site} {IPR006094; FAD linked oxidase, N-terminal} {IPR015345; Cytokinin dehydrogenase 1, FAD/cytokinin binding domain} {IPR016164; FAD-linked oxidase-like, C-terminal} {IPR016166; FAD-binding domain, PCMH-type} {IPR016167; FAD-binding, type PCMH, subdomain 1} {IPR016169; FAD-binding, type PCMH, subdomain 2} {IPR016170; Cytokinin dehydrogenase…	A05	19034986	19038910	+	-0.978112	0.506296	*	-0.608824	0.715925	*	-0.0655156	0.973808	*	1.37491	0.0453978	Up	0.26568	0.897624	*	-1.70109	0.0111827	Down	-1.83459	0.00159427	Down	-0.71797	0.642409	*	-1.23224	0.108375	*	-0.151278	0.945805	*
co-	A05G28178	A05G28178	A05G28178	[PATH:ko04626] Level1--Organismal Systems | Level2--Environmental adaptation | Level3--Plant-pathogen interaction;[PATH:ko04016] Level1--Environmental Information Processing | Level2--Signal transduction | Level3--MAPK signaling pathway - plant	K13447	{GO:0004601; peroxidase activity; molecular_function} {GO:0005509; calcium ion binding; molecular_function} {GO:0016020; membrane; cellular_component} {GO:0016491; oxidoreductase activity; molecular_function} {GO:0050664; oxidoreductase activity, acting on NAD(P)H, oxygen as acceptor; molecular_function} {GO:0055114; oxidation-reduction process; biological_process}	{IPR000778; Cytochrome b245, heavy chain} {IPR002048; EF-hand domain} {IPR011992; EF-hand domain pair} {IPR013112; FAD-binding 8} {IPR013121; Ferric reductase, NAD binding domain} {IPR013130; Ferric reductase transmembrane component-like domain} {IPR013623; NADPH oxidase Respiratory burst} {IPR017927; FAD-binding domain, ferredoxin reductase-type} {IPR017938; Riboflavin synthase-like beta-barrel}…	A05	19519148	19523071	+	-2.60849	3.99679e-10	Down	-3.02058	1.2967e-22	Down	-2.796	1.2203e-09	Down	-3.29973	3.13287e-20	Down	-2.4048	2.39508e-11	Down	1.95353	0.0147754	Up	0.830995	0.543663	*	1.10824	0.519057	*	0.774185	0.756416	*	0.492376	0.796109	*
co-	A05G28204	A05G28204	A05G28204	--	K14999	{GO:0005506; iron ion binding; molecular_function} {GO:0016705; oxidoreductase activity, acting on paired donors, with incorporation or reduction of molecular oxygen; molecular_function} {GO:0020037; heme binding; molecular_function} {GO:0055114; oxidation-reduction process; biological_process}	{IPR001128; Cytochrome P450} {IPR002401; Cytochrome P450, E-class, group I} {IPR036396; Cytochrome P450 superfamily}	A05	19641153	19643215	+	-1.94732	2.39485e-13	Down	-2.23732	1.99795e-19	Down	-2.45663	3.14035e-16	Down	-3.08017	4.97951e-35	Down	-3.28857	4.25808e-29	Down	-0.345073	0.730519	*	-0.635377	0.352524	*	-1.16128	0.143452	*	-1.6294	0.00679683	Down	-1.74721	0.000841875	Down
specific-	A05G28282	A05G28282	A05G28282	--	K23136	{GO:0005506; iron ion binding; molecular_function} {GO:0016705; oxidoreductase activity, acting on paired donors, with incorporation or reduction of molecular oxygen; molecular_function} {GO:0020037; heme binding; molecular_function} {GO:0055114; oxidation-reduction process; biological_process}	{IPR001128; Cytochrome P450} {IPR002401; Cytochrome P450, E-class, group I} {IPR017972; Cytochrome P450, conserved site} {IPR036396; Cytochrome P450 superfamily}	A05	20033058	20034793	-	-0.0432233	0.943284	*	-0.0615398	0.906652	*	-0.425555	0.332988	*	-1.57759	2.68313e-09	Down	-0.893497	0.0111303	*	0.361827	0.378928	*	0.52436	0.118813	*	-0.690282	0.181011	*	-0.553004	0.409571	*	-0.682284	0.0753183	*
co-	A05G28304	A05G28304	A05G28304	[PATH:ko01110] Level1--Metabolism | Level2--Global and overview maps | Level3--Biosynthesis of secondary metabolites;[PATH:ko00904] Level1--Metabolism | Level2--Metabolism of terpenoids and polyketides | Level3--Diterpenoid biosynthesis;[PATH:ko01100] Level1--Metabolism | Level2--Global and overview maps | Level3--Metabolic pathways	K04122	{GO:0005506; iron ion binding; molecular_function} {GO:0016705; oxidoreductase activity, acting on paired donors, with incorporation or reduction of molecular oxygen; molecular_function} {GO:0020037; heme binding; molecular_function} {GO:0055114; oxidation-reduction process; biological_process}	{IPR001128; Cytochrome P450} {IPR002401; Cytochrome P450, E-class, group I} {IPR017972; Cytochrome P450, conserved site} {IPR036396; Cytochrome P450 superfamily}	A05	20154875	20156588	+	2.28505	1.19461e-07	Up	2.59658	7.47166e-12	Up	2.35019	1.88336e-08	Up	1.47107	0.0013916	Up	1.98638	2.726e-05	Up	0.395112	0.668069	*	0.323513	0.799562	*	0.63786	0.546303	*	-0.016595	0.990808	*	-0.469139	0.662821	*
co-	A05G28485	A05G28485	A05G28485	[PATH:ko04913] Level1--Organismal Systems | Level2--Endocrine system | Level3--Ovarian steroidogenesis;[PATH:ko04726] Level1--Organismal Systems | Level2--Nervous system | Level3--Serotonergic synapse;[PATH:ko01100] Level1--Metabolism | Level2--Global and overview maps | Level3--Metabolic pathways;[PATH:ko04750] Level1--Organismal Systems | Level2--Sensory system | Level3--Inflammatory mediator r…	K07418	{GO:0005506; iron ion binding; molecular_function} {GO:0016705; oxidoreductase activity, acting on paired donors, with incorporation or reduction of molecular oxygen; molecular_function} {GO:0020037; heme binding; molecular_function} {GO:0055114; oxidation-reduction process; biological_process}	{IPR001128; Cytochrome P450} {IPR002401; Cytochrome P450, E-class, group I} {IPR017972; Cytochrome P450, conserved site} {IPR036396; Cytochrome P450 superfamily}	A05	21065824	21068669	-	-1.71833	2.6472e-11	Down	-1.46176	5.51582e-10	Down	-2.4289	4.31548e-20	Down	-1.71023	1.34902e-13	Down	-2.39942	5.25684e-21	Down	-0.0921849	0.951387	*	0.0612618	0.964343	*	-0.256754	0.863438	*	-0.489822	0.472859	*	-0.290613	0.681346	*
specific-	A05G28497	A05G28497	A05G28497	[PATH:ko04917] Level1--Organismal Systems | Level2--Endocrine system | Level3--Prolactin signaling pathway;[PATH:ko04913] Level1--Organismal Systems | Level2--Endocrine system | Level3--Ovarian steroidogenesis;[PATH:ko01100] Level1--Metabolism | Level2--Global and overview maps | Level3--Metabolic pathways;[PATH:ko04934] Level1--Human Diseases | Level2--Endocrine and metabolic diseases | Level3--…	K00512	{GO:0005506; iron ion binding; molecular_function} {GO:0016705; oxidoreductase activity, acting on paired donors, with incorporation or reduction of molecular oxygen; molecular_function} {GO:0020037; heme binding; molecular_function} {GO:0055114; oxidation-reduction process; biological_process}	{IPR001128; Cytochrome P450} {IPR002401; Cytochrome P450, E-class, group I} {IPR017972; Cytochrome P450, conserved site} {IPR036396; Cytochrome P450 superfamily}	A05	21105316	21106941	+	-1.82516	0.255199	*	-3.1345	0.0315202	Down	-1.05036	0.641004	*	-1.73147	0.162998	*	-0.17358	0.926129	*	-3.52002	0.114569	*	-3.82518	0.0877674	*	-5.38523	0.0335024	Down	-5.13221	0.0422462	Down	-4.21702	0.064825	*
specific-	A05G28590	A05G28590	A05G28590	[PATH:ko01110] Level1--Metabolism | Level2--Global and overview maps | Level3--Biosynthesis of secondary metabolites;[PATH:ko00909] Level1--Metabolism | Level2--Metabolism of terpenoids and polyketides | Level3--Sesquiterpenoid and triterpenoid biosynthesis;[PATH:ko01100] Level1--Metabolism | Level2--Global and overview maps | Level3--Metabolic pathways;[PATH:ko01130] Level1--Metabolism | Level2-…	K00511	{GO:0004506; squalene monooxygenase activity; molecular_function} {GO:0016021; integral component of membrane; cellular_component} {GO:0050660; flavin adenine dinucleotide binding; molecular_function} {GO:0055114; oxidation-reduction process; biological_process}	{IPR013698; Squalene epoxidase} {IPR036188; FAD/NAD(P)-binding domain superfamily}	A05	21588950	21592458	+	-1.39931	0.0543056	*	-2.30019	0.000989981	Down	-0.852638	0.373021	*	0.195171	0.826207	*	0.0636511	0.95383	*	-1.02151	0.23666	*	-0.748149	0.485136	*	-0.0732131	0.978429	*	0.106587	0.973947	*	1.01928	0.102277	*
specific-	A05G29523		A05G29523	--	K05909	{GO:0005507; copper ion binding; molecular_function} {GO:0055114; oxidation-reduction process; biological_process}	{IPR001117; Multicopper oxidase, type 1} {IPR008972; Cupredoxin} {IPR011707; Multicopper oxidase, type 3}	A05	27093297	27095130	+	0.0213638	0.957035	*	0.300641	0.269368	*	-0.408667	0.237517	*	-1.26888	1.67427e-07	Down	-0.791994	0.000443545	*	0.0585418	0.956275	*	0.470791	0.474496	*	0.309424	0.899447	*	-0.615696	0.496627	*	-1.35297	6.34218e-06	Down
co-	A05G29576	A05G29576	A05G29576	--	K05909	{GO:0005507; copper ion binding; molecular_function} {GO:0016491; oxidoreductase activity; molecular_function} {GO:0046274; lignin catabolic process; biological_process} {GO:0048046; apoplast; cellular_component} {GO:0052716; hydroquinone:oxygen oxidoreductase activity; molecular_function} {GO:0055114; oxidation-reduction process; biological_process}	{IPR001117; Multicopper oxidase, type 1} {IPR002355; Multicopper oxidase, copper-binding site} {IPR008972; Cupredoxin} {IPR011706; Multicopper oxidase, type 2} {IPR011707; Multicopper oxidase, type 3} {IPR017761; Laccase} {IPR034285; Laccase, second cupredoxin domain} {IPR034288; Laccase, first cupredoxin domain} {IPR034289; Laccase, third cupredoxin domain}	A05	27400709	27403111	+	-2.1374	2.24173e-17	Down	-1.73	4.94795e-10	Down	-3.26724	1.45282e-44	Down	-3.53435	2.57271e-36	Down	-3.96912	6.59891e-61	Down	1.04548	0.372626	*	1.45186	0.190158	*	0.371527	0.873433	*	-0.0334175	0.988447	*	-0.125484	0.961199	*
specific-	A05G29653	A05G29653	A05G29653	NA	NA	{GO:0008942; nitrite reductase [NAD(P)H] activity; molecular_function} {GO:0016491; oxidoreductase activity; molecular_function} {GO:0042128; nitrate assimilation; biological_process} {GO:0051537; 2 iron, 2 sulfur cluster binding; molecular_function} {GO:0055114; oxidation-reduction process; biological_process}	{IPR012748; Nitrite reductase [NAD(P)H] small subunit, NirD} {IPR017941; Rieske [2Fe-2S] iron-sulphur domain} {IPR036922; Rieske [2Fe-2S] iron-sulphur domain superfamily}	A05	27864283	27866763	-	1.92619	0.329032	*	1.73023	0.499019	*	1.65686	0.528716	*	2.54307	0.0398424	Up	1.77234	0.419709	*	-2.84863	0.00584796	Down	-2.4321	0.0763525	*	-2.34332	0.198217	*	-4.421	0.000289539	Down	-3.66794	0.000544614	Down
co-	A05G29820	A05G29820	A05G29820	[PATH:ko04626] Level1--Organismal Systems | Level2--Environmental adaptation | Level3--Plant-pathogen interaction;[PATH:ko04016] Level1--Environmental Information Processing | Level2--Signal transduction | Level3--MAPK signaling pathway - plant	K13447	{GO:0004601; peroxidase activity; molecular_function} {GO:0005509; calcium ion binding; molecular_function} {GO:0016020; membrane; cellular_component} {GO:0016491; oxidoreductase activity; molecular_function} {GO:0050664; oxidoreductase activity, acting on NAD(P)H, oxygen as acceptor; molecular_function} {GO:0055114; oxidation-reduction process; biological_process}	{IPR000778; Cytochrome b245, heavy chain} {IPR002048; EF-hand domain} {IPR011992; EF-hand domain pair} {IPR013112; FAD-binding 8} {IPR013121; Ferric reductase, NAD binding domain} {IPR013130; Ferric reductase transmembrane component-like domain} {IPR013623; NADPH oxidase Respiratory burst} {IPR017927; FAD-binding domain, ferredoxin reductase-type} {IPR017938; Riboflavin synthase-like beta-barrel}…	A05	28983877	28987689	+	-2.92606	8.41663e-41	Down	-2.49501	3.38125e-19	Down	-2.07698	3.79172e-11	Down	-3.26048	4.9562e-49	Down	-2.5174	5.59854e-30	Down	0.139801	0.763885	*	0.327743	0.281657	*	-0.483803	0.0174319	*	-0.0461205	0.973947	*	-0.758729	9.64606e-05	*
co-	A05G29841	A05G29841	A05G29841	[PATH:ko01110] Level1--Metabolism | Level2--Global and overview maps | Level3--Biosynthesis of secondary metabolites;[PATH:ko01100] Level1--Metabolism | Level2--Global and overview maps | Level3--Metabolic pathways;[PATH:ko00592] Level1--Metabolism | Level2--Lipid metabolism | Level3--alpha-Linolenic acid metabolism	K01723	{GO:0005506; iron ion binding; molecular_function} {GO:0016705; oxidoreductase activity, acting on paired donors, with incorporation or reduction of molecular oxygen; molecular_function} {GO:0020037; heme binding; molecular_function} {GO:0055114; oxidation-reduction process; biological_process}	{IPR001128; Cytochrome P450} {IPR036396; Cytochrome P450 superfamily}	A05	29150290	29153120	+	-4.28176	7.38225e-48	Down	-4.96856	8.71662e-54	Down	-4.24817	4.3042e-46	Down	-5.42971	2.76143e-81	Down	-4.35966	3.42734e-56	Down	-0.471225	0.277566	*	-0.667875	0.0486587	*	-1.81308	5.91745e-12	Down	-1.22	3.79272e-07	Down	-0.941166	2.54323e-06	*
specific-	A05G30084	A05G30084	A05G30084	[PATH:ko01040] Level1--Metabolism | Level2--Lipid metabolism | Level3--Biosynthesis of unsaturated fatty acids;[PATH:ko00061] Level1--Metabolism | Level2--Lipid metabolism | Level3--Fatty acid biosynthesis;[PATH:ko01212] Level1--Metabolism | Level2--Global and overview maps | Level3--Fatty acid metabolism	K03921	{GO:0006631; fatty acid metabolic process; biological_process} {GO:0016491; oxidoreductase activity; molecular_function} {GO:0045300; acyl-[acyl-carrier-protein] desaturase activity; molecular_function} {GO:0055114; oxidation-reduction process; biological_process}	{IPR005067; Fatty acid desaturase, type 2} {IPR009078; Ferritin-like superfamily} {IPR012348; Ribonucleotide reductase-like}	A05	31024352	31026003	-	0.880259	0.375411	*	0.970111	0.404084	*	-1.59118	0.194428	*	3.26909	8.74814e-12	Up	1.13208	0.129418	*	1.36684	0.458568	*	-0.152051	0.955612	*	-0.0379318	0.990536	*	1.30786	0.656707	*	0.194609	0.929971	*
co-	A05G30429	A05G30429		--	K19784	{GO:0016491; oxidoreductase activity; molecular_function}	{IPR005025; NADPH-dependent FMN reductase-like} {IPR029039; Flavoprotein-like superfamily}	A05	33772249	33774843	-	1.0588	0.0125083	Up	1.18725	0.00421243	Up	1.33842	0.000175316	Up	2.12477	3.01715e-17	Up	1.70189	8.92482e-09	Up	-0.64639	0.0137612	*	-0.568546	0.0280947	*	-0.260829	0.706268	*	0.104076	0.937634	*	-0.0995635	0.894746	*
specific-	A05G31050	A05G31050	A05G31050	--	K05909	{GO:0005507; copper ion binding; molecular_function} {GO:0016491; oxidoreductase activity; molecular_function} {GO:0046274; lignin catabolic process; biological_process} {GO:0048046; apoplast; cellular_component} {GO:0052716; hydroquinone:oxygen oxidoreductase activity; molecular_function} {GO:0055114; oxidation-reduction process; biological_process}	{IPR001117; Multicopper oxidase, type 1} {IPR002355; Multicopper oxidase, copper-binding site} {IPR008972; Cupredoxin} {IPR011706; Multicopper oxidase, type 2} {IPR011707; Multicopper oxidase, type 3} {IPR017761; Laccase} {IPR033138; Multicopper oxidases, conserved site} {IPR034285; Laccase, second cupredoxin domain} {IPR034288; Laccase, first cupredoxin domain} {IPR034289; Laccase, third cupredo…	A05	43129008	43132387	+	-0.0952443	0.943284	*	-1.52439	0.0318892	Down	-1.05587	0.697606	*	1.49596	0.0830303	*	0.742707	0.281929	*	-0.973827	0.552384	*	-1.2104	0.516249	*	0.0740909	0.987216	*	-1.60187	0.280514	*	0.834718	0.524164	*
specific-	A05G31097		A05G31097	[PATH:ko00260] Level1--Metabolism | Level2--Amino acid metabolism | Level3--Glycine, serine and threonine metabolism	K00499	{GO:0005506; iron ion binding; molecular_function} {GO:0005515; protein binding; molecular_function} {GO:0044237; cellular metabolic process; biological_process} {GO:0051537; 2 iron, 2 sulfur cluster binding; molecular_function} {GO:0055114; oxidation-reduction process; biological_process}	{IPR001680; WD40 repeat} {IPR004045; Glutathione S-transferase, N-terminal} {IPR015879; Aromatic-ring-hydroxylating dioxygenase, alpha subunit, C-terminal domain} {IPR015943; WD40/YVTN repeat-like-containing domain superfamily} {IPR017986; WD40-repeat-containing domain} {IPR019775; WD40 repeat, conserved site} {IPR036249; Thioredoxin-like superfamily} {IPR036282; Glutathione S-transferase, C-term…	A05	44791525	44796277	-	-0.550398	0.00382062	*	-0.592224	0.00456185	*	-0.81459	1.05396e-05	*	-1.22688	4.9475e-15	Down	-0.98382	3.22276e-08	*	0.27985	0.21738	*	0.26916	0.129946	*	0.194507	0.589216	*	-0.236966	0.496855	*	-0.436403	0.00227126	*
specific-	A05G33289	A05G33289	A05G33289	--	K20665	{GO:0005506; iron ion binding; molecular_function} {GO:0016705; oxidoreductase activity, acting on paired donors, with incorporation or reduction of molecular oxygen; molecular_function} {GO:0020037; heme binding; molecular_function} {GO:0055114; oxidation-reduction process; biological_process}	{IPR001128; Cytochrome P450} {IPR002401; Cytochrome P450, E-class, group I} {IPR036396; Cytochrome P450 superfamily}	A05	85881659	85883185	+	0.568717	0.663569	*	0.0732159	0.966454	*	-0.336605	0.878222	*	-0.886348	0.436042	*	-3.6245	0.0141628	Down	0.737537	0.694469	*	1.03085	0.468906	*	0.171885	0.967924	*	-1.22422	0.646661	*	-0.399772	0.934717	*
specific-	A05G33314	A05G33314	A05G33314	[PATH:ko01110] Level1--Metabolism | Level2--Global and overview maps | Level3--Biosynthesis of secondary metabolites;[PATH:ko01200] Level1--Metabolism | Level2--Global and overview maps | Level3--Carbon metabolism;[PATH:ko00010] Level1--Metabolism | Level2--Carbohydrate metabolism | Level3--Glycolysis / Gluconeogenesis;[PATH:ko01120] Level1--Metabolism | Level2--Global and overview maps | Level3-…	K00134	{GO:0006006; glucose metabolic process; biological_process} {GO:0016620; oxidoreductase activity, acting on the aldehyde or oxo group of donors, NAD or NADP as acceptor; molecular_function} {GO:0050661; NADP binding; molecular_function} {GO:0051287; NAD binding; molecular_function} {GO:0055114; oxidation-reduction process; biological_process}	{IPR006424; Glyceraldehyde-3-phosphate dehydrogenase, type I} {IPR020828; Glyceraldehyde 3-phosphate dehydrogenase, NAD(P) binding domain} {IPR020829; Glyceraldehyde 3-phosphate dehydrogenase, catalytic domain} {IPR020830; Glyceraldehyde 3-phosphate dehydrogenase, active site} {IPR020831; Glyceraldehyde/Erythrose phosphate dehydrogenase family} {IPR036291; NAD(P)-binding domain superfamily}	A05	86426820	86429214	-	0.356931	0.00583704	*	0.414572	0.000481096	*	0.274634	0.0887647	*	1.60032	5.20099e-54	Up	0.550415	0.0213194	*	-0.444001	0.0190314	*	-0.1873	0.371637	*	0.253363	0.485977	*	0.449324	8.74864e-06	*	0.646403	6.53607e-08	*
co-	A05G33617	A05G33617	A05G33617	[PATH:ko00592] Level1--Metabolism | Level2--Lipid metabolism | Level3--alpha-Linolenic acid metabolism	K10529	{GO:0004601; peroxidase activity; molecular_function} {GO:0006979; response to oxidative stress; biological_process} {GO:0020037; heme binding; molecular_function} {GO:0055114; oxidation-reduction process; biological_process}	{IPR010255; Haem peroxidase} {IPR019791; Haem peroxidase, animal type} {IPR037120; Haem peroxidase domain superfamily, animal type}	A05	101791397	101795211	+	5.74969	1.14218e-12	Up	4.5882	3.16781e-25	Up	4.21878	6.15696e-17	Up	2.55065	9.78521e-05	Up	2.48983	1.04693e-05	Up	3.56113	1.29837e-11	Up	2.64738	8.77593e-11	Up	2.03307	0.0523393	*	0.363074	0.959601	*	-1.31799	0.315165	*
specific-	A05G33645	A05G33645	A05G33645	[PATH:ko00330] Level1--Metabolism | Level2--Amino acid metabolism | Level3--Arginine and proline metabolism;[PATH:ko01100] Level1--Metabolism | Level2--Global and overview maps | Level3--Metabolic pathways	K00472	{GO:0005506; iron ion binding; molecular_function} {GO:0016491; oxidoreductase activity; molecular_function} {GO:0016705; oxidoreductase activity, acting on paired donors, with incorporation or reduction of molecular oxygen; molecular_function} {GO:0031418; L-ascorbic acid binding; molecular_function} {GO:0055114; oxidation-reduction process; biological_process}	{IPR003582; ShKT domain} {IPR005123; Oxoglutarate/iron-dependent dioxygenase} {IPR006620; Prolyl 4-hydroxylase, alpha subunit}	A05	102535146	102537552	-	0.43763	0.248299	*	0.332122	0.384909	*	0.406815	0.31355	*	1.70816	2.09174e-13	Up	0.748575	0.0119614	*	0.311716	0.558614	*	-0.090376	0.944012	*	0.90699	0.000268287	*	0.979674	1.33973e-05	*	0.43704	0.227	*
specific-	A05G33682	A05G33682		--	K17479	{GO:0009055; electron transfer activity; molecular_function} {GO:0015035; protein disulfide oxidoreductase activity; molecular_function} {GO:0045454; cell redox homeostasis; biological_process}	{IPR002109; Glutaredoxin} {IPR036249; Thioredoxin-like superfamily}	A05	103362151	103363296	+	-0.315982	0.780034	*	-0.757589	0.423847	*	-1.55948	0.0230963	Down	-1.21875	0.0631593	*	-1.2492	0.0537541	*	1.1544	0.301417	*	1.37687	0.174324	*	0.633158	0.82935	*	0.153757	0.973947	*	0.667416	0.722075	*
specific-	A05G33847	A05G33847	A05G33847	[PATH:ko01100] Level1--Metabolism | Level2--Global and overview maps | Level3--Metabolic pathways;[PATH:ko00830] Level1--Metabolism | Level2--Metabolism of cofactors and vitamins | Level3--Retinol metabolism	K07437	{GO:0005506; iron ion binding; molecular_function} {GO:0016705; oxidoreductase activity, acting on paired donors, with incorporation or reduction of molecular oxygen; molecular_function} {GO:0020037; heme binding; molecular_function} {GO:0055114; oxidation-reduction process; biological_process}	{IPR001128; Cytochrome P450} {IPR002401; Cytochrome P450, E-class, group I} {IPR017972; Cytochrome P450, conserved site} {IPR036396; Cytochrome P450 superfamily}	A05	106507221	106508832	+	1.10922	0.728949	*	-2.89888	0.600817	*	1.01667	0.833255	*	3.31145	0.00500006	Up	2.57383	0.10444	*	-0.905963	0.882183	*	-0.406164	0.955612	*	0.38334	0.965345	*	-1.07332	0.930682	*	1.8761	0.17429	*
co-	A05G33911	A05G33911		[PATH:ko01110] Level1--Metabolism | Level2--Global and overview maps | Level3--Biosynthesis of secondary metabolites;[PATH:ko01100] Level1--Metabolism | Level2--Global and overview maps | Level3--Metabolic pathways;[PATH:ko00640] Level1--Metabolism | Level2--Carbohydrate metabolism | Level3--Propanoate metabolism;[PATH:ko00280] Level1--Metabolism | Level2--Amino acid metabolism | Level3--Valine, …	K00166	{GO:0016624; oxidoreductase activity, acting on the aldehyde or oxo group of donors, disulfide as acceptor; molecular_function}	{IPR001017; Dehydrogenase, E1 component} {IPR029061; Thiamin diphosphate-binding fold}	A05	107701265	107704934	+	2.797	1.99752e-23	Up	2.46707	1.50141e-42	Up	1.88935	9.98094e-10	Up	1.20777	1.05285e-09	Up	1.35857	1.53905e-06	Up	1.23493	2.99459e-06	Up	0.817025	0.0158005	*	1.18907	0.0337568	Up	0.120456	0.959601	*	-0.458924	0.0283513	*
co-	A05G34102	A05G34102	A05G34102	[PATH:ko00232] Level1--Metabolism | Level2--Biosynthesis of other secondary metabolites | Level3--Caffeine metabolism;[PATH:ko00230] Level1--Metabolism | Level2--Nucleotide metabolism | Level3--Purine metabolism;[PATH:ko01120] Level1--Metabolism | Level2--Global and overview maps | Level3--Microbial metabolism in diverse environments;[PATH:ko01100] Level1--Metabolism | Level2--Global and overview…	K00365	{GO:0004846; urate oxidase activity; molecular_function} {GO:0006144; purine nucleobase metabolic process; biological_process} {GO:0055114; oxidation-reduction process; biological_process}	{IPR002042; Uricase} {IPR019842; Uricase, conserved site}	A05	109986412	109991178	-	2.42946	3.52443e-16	Up	2.6696	6.00793e-43	Up	1.34411	1.18849e-06	Up	1.40659	7.86756e-09	Up	1.09655	5.14266e-07	Up	1.29166	4.0355e-05	Up	1.04771	1.40995e-05	Up	0.833614	0.15846	*	0.281305	0.718937	*	-0.00802416	0.987161	*
co-	A05G34129	A05G34129	A05G34129	[PATH:ko01110] Level1--Metabolism | Level2--Global and overview maps | Level3--Biosynthesis of secondary metabolites;[PATH:ko01100] Level1--Metabolism | Level2--Global and overview maps | Level3--Metabolic pathways;[PATH:ko00940] Level1--Metabolism | Level2--Biosynthesis of other secondary metabolites | Level3--Phenylpropanoid biosynthesis	K00430	{GO:0004601; peroxidase activity; molecular_function} {GO:0006979; response to oxidative stress; biological_process} {GO:0020037; heme binding; molecular_function} {GO:0042744; hydrogen peroxide catabolic process; biological_process} {GO:0055114; oxidation-reduction process; biological_process}	{IPR000823; Plant peroxidase} {IPR002016; Haem peroxidase, plant/fungal/bacterial} {IPR010255; Haem peroxidase} {IPR019793; Peroxidases heam-ligand binding site} {IPR019794; Peroxidase, active site} {IPR033905; Secretory peroxidase}	A05	110345269	110346876	-	2.15703	6.2656e-21	Up	3.08955	3.03037e-80	Up	1.78349	4.40941e-17	Up	2.75195	2.51867e-27	Up	2.18074	1.53091e-12	Up	3.18491	3.01076e-15	Up	3.59858	1.59376e-26	Up	3.76291	5.19327e-26	Up	4.34087	3.55136e-24	Up	3.46843	3.42751e-20	Up
specific-	A05G34270	A05G34270	A05G34270	[PATH:ko01200] Level1--Metabolism | Level2--Global and overview maps | Level3--Carbon metabolism;[PATH:ko01120] Level1--Metabolism | Level2--Global and overview maps | Level3--Microbial metabolism in diverse environments;[PATH:ko01100] Level1--Metabolism | Level2--Global and overview maps | Level3--Metabolic pathways;[PATH:ko00710] Level1--Metabolism | Level2--Energy metabolism | Level3--Carbon f…	K00051	{GO:0003824; catalytic activity; molecular_function} {GO:0005975; carbohydrate metabolic process; biological_process} {GO:0006108; malate metabolic process; biological_process} {GO:0016491; oxidoreductase activity; molecular_function} {GO:0016615; malate dehydrogenase activity; molecular_function} {GO:0016616; oxidoreductase activity, acting on the CH-OH group of donors, NAD or NADP as acceptor; …	{IPR001236; Lactate/malate dehydrogenase, N-terminal} {IPR001252; Malate dehydrogenase, active site} {IPR010945; Malate dehydrogenase, type 2} {IPR011273; Malate dehydrogenase, NADP-dependent, plants} {IPR015955; Lactate dehydrogenase/glycoside hydrolase, family 4, C-terminal} {IPR022383; Lactate/malate dehydrogenase, C-terminal} {IPR036291; NAD(P)-binding domain superfamily}	A05	111985269	111989997	+	-1.13304	0.0152398	Down	-0.46171	0.295368	*	-0.296998	0.445205	*	-0.0931624	0.879306	*	-0.0638593	0.926129	*	-1.62985	0.000238005	Down	-1.28911	0.00280284	Down	-0.538272	0.509665	*	-0.55996	0.405296	*	-1.46464	0.00035928	Down
co-	A06G34694	A06G34694	A06G34694	--	K23136	{GO:0005506; iron ion binding; molecular_function} {GO:0016705; oxidoreductase activity, acting on paired donors, with incorporation or reduction of molecular oxygen; molecular_function} {GO:0020037; heme binding; molecular_function} {GO:0055114; oxidation-reduction process; biological_process}	{IPR001128; Cytochrome P450} {IPR002401; Cytochrome P450, E-class, group I} {IPR017972; Cytochrome P450, conserved site} {IPR036396; Cytochrome P450 superfamily}	A06	1382387	1384757	-	6.44479	4.387e-30	Up	6.78277	6.59771e-31	Up	3.76767	0.000109215	Up	6.10465	3.17335e-31	Up	6.76775	1.14917e-07	Up	2.1252	0.0223646	Up	2.41431	0.000136995	Up	1.82036	0.0907398	*	1.47311	0.210041	*	2.81384	1.11496e-05	Up
co-	A06G34917	A06G34917	A06G34917	[PATH:ko01200] Level1--Metabolism | Level2--Global and overview maps | Level3--Carbon metabolism;[PATH:ko01120] Level1--Metabolism | Level2--Global and overview maps | Level3--Microbial metabolism in diverse environments;[PATH:ko01100] Level1--Metabolism | Level2--Global and overview maps | Level3--Metabolic pathways;[PATH:ko01230] Level1--Metabolism | Level2--Global and overview maps | Level3--B…	K00058	{GO:0004617; phosphoglycerate dehydrogenase activity; molecular_function} {GO:0006564; L-serine biosynthetic process; biological_process} {GO:0016616; oxidoreductase activity, acting on the CH-OH group of donors, NAD or NADP as acceptor; molecular_function} {GO:0051287; NAD binding; molecular_function} {GO:0055114; oxidation-reduction process; biological_process}	{IPR002912; ACT domain} {IPR006139; D-isomer specific 2-hydroxyacid dehydrogenase, catalytic domain} {IPR006140; D-isomer specific 2-hydroxyacid dehydrogenase, NAD-binding domain} {IPR006236; D-3-phosphoglycerate dehydrogenase} {IPR029009; Allosteric substrate binding domain superfamily} {IPR029752; D-isomer specific 2-hydroxyacid dehydrogenase, NAD-binding domain conserved site 1} {IPR029753; D-…	A06	2359787	2363022	-	-1.33209	0.0151867	Down	-2.06164	1.3928e-05	Down	-1.7665	0.00219293	Down	-1.5679	0.000483706	Down	-1.91569	0.000115394	Down	-0.0142991	0.992465	*	-0.218782	0.934891	*	-0.011983	0.995869	*	-0.310269	0.924213	*	-1.43651	0.116668	*
specific-	A06G35244	A06G35244		NA	NA	{GO:0009055; electron transfer activity; molecular_function}	{IPR003245; Phytocyanin domain} {IPR008972; Cupredoxin}	A06	4389141	4390275	+	0.431051	0.943284	*	0.90971	0.906652	*	2.03075	0.631575	*	3.50516	0.0511697	*	3.59623	0.0479802	Up	1.99515	0.741373	*	-1.9177	0.932866	*	1.56686	0.949703	*	2.85054	0.508126	*	4.09263	0.0575815	*
specific-	A06G35273		A06G35273	[PATH:ko00980] Level1--Metabolism | Level2--Xenobiotics biodegradation and metabolism | Level3--Metabolism of xenobiotics by cytochrome P450;[PATH:ko00982] Level1--Metabolism | Level2--Xenobiotics biodegradation and metabolism | Level3--Drug metabolism - cytochrome P450;[PATH:ko01110] Level1--Metabolism | Level2--Global and overview maps | Level3--Biosynthesis of secondary metabolites;[PATH:ko012…	K00121	{GO:0055114; oxidation-reduction process; biological_process}	{IPR011032; GroES-like superfamily} {IPR013149; Alcohol dehydrogenase, C-terminal} {IPR013154; Alcohol dehydrogenase, N-terminal} {IPR036291; NAD(P)-binding domain superfamily}	A06	4575395	4578421	+	0.668288	0.187688	*	0.372577	0.509967	*	-0.273668	0.7727	*	1.34813	0.000320924	Up	0.442495	0.478047	*	0.441965	0.72267	*	-0.156655	0.955612	*	0.745598	0.380283	*	0.166077	0.971498	*	1.04299	0.0674223	*
specific-	A06G35645	A06G35645	A06G35645	[PATH:ko00053] Level1--Metabolism | Level2--Carbohydrate metabolism | Level3--Ascorbate and aldarate metabolism;[PATH:ko00480] Level1--Metabolism | Level2--Metabolism of other amino acids | Level3--Glutathione metabolism	K00434	{GO:0004601; peroxidase activity; molecular_function} {GO:0006979; response to oxidative stress; biological_process} {GO:0020037; heme binding; molecular_function} {GO:0055114; oxidation-reduction process; biological_process}	{IPR002016; Haem peroxidase, plant/fungal/bacterial} {IPR002207; Class I peroxidase} {IPR010255; Haem peroxidase} {IPR019793; Peroxidases heam-ligand binding site}	A06	7852951	7857268	-	0.198234	0.943284	*	1.12164	0.39708	*	1.53644	0.251432	*	1.52728	0.146278	*	2.64329	0.001159	Up	-0.951307	0.390183	*	-1.20681	0.291452	*	-1.48171	0.235476	*	-1.13595	0.349636	*	-0.28996	0.911206	*
co-	A06G35805	A06G35805	A06G35805	NA	NA	{GO:0016491; oxidoreductase activity; molecular_function} {GO:0055114; oxidation-reduction process; biological_process}	{IPR005123; Oxoglutarate/iron-dependent dioxygenase} {IPR026992; Non-haem dioxygenase N-terminal domain} {IPR027443; Isopenicillin N synthase-like}	A06	9142913	9144380	+	4.20007	3.11578e-08	Up	4.14947	1.30386e-05	Up	4.14654	1.18378e-07	Up	5.04645	2.14528e-16	Up	4.38694	4.36292e-10	Up	1.23744	0.00463055	Up	0.7789	0.240723	*	1.5106	0.000580267	Up	1.12531	0.346326	*	1.03543	0.0272821	Up
co-	A06G35817	A06G35817	A06G35817	NA	NA	{GO:0016491; oxidoreductase activity; molecular_function} {GO:0055114; oxidation-reduction process; biological_process}	{IPR005123; Oxoglutarate/iron-dependent dioxygenase} {IPR026992; Non-haem dioxygenase N-terminal domain} {IPR027443; Isopenicillin N synthase-like}	A06	9207737	9209132	+	2.18135	3.29403e-19	Up	2.19004	6.05768e-07	Up	1.4513	0.00997154	Up	1.60357	1.18727e-07	Up	1.5028	8.4319e-05	Up	1.4232	1.18158e-08	Up	1.10638	0.000405561	Up	1.311	7.19543e-06	Up	0.880284	0.11286	*	0.8116	0.00141423	*
specific-	A06G36012	A06G36012	A06G36012	[PATH:ko00520] Level1--Metabolism | Level2--Carbohydrate metabolism | Level3--Amino sugar and nucleotide sugar metabolism	K00326	{GO:0016491; oxidoreductase activity; molecular_function} {GO:0055114; oxidation-reduction process; biological_process}	{IPR001433; Oxidoreductase FAD/NAD(P)-binding} {IPR001709; Flavoprotein pyridine nucleotide cytochrome reductase} {IPR001834; NADH:cytochrome b5 reductase (CBR)} {IPR008333; Flavoprotein pyridine nucleotide cytochrome reductase-like, FAD-binding domain} {IPR017927; FAD-binding domain, ferredoxin reductase-type} {IPR017938; Riboflavin synthase-like beta-barrel} {IPR039261; Ferredoxin-NADP reductas…	A06	11047454	11052063	-	-0.0481417	0.926932	*	0.494321	0.0212902	*	0.352874	0.2367	*	1.12763	2.23775e-10	Up	0.240332	0.510964	*	-0.295128	0.329823	*	0.324786	0.214103	*	0.433352	0.331555	*	0.71049	0.00263919	*	0.557724	0.00560145	*
specific-	A06G36123	A06G36123	A06G36123	NA	NA	{GO:0016491; oxidoreductase activity; molecular_function} {GO:0055114; oxidation-reduction process; biological_process}	{IPR005123; Oxoglutarate/iron-dependent dioxygenase} {IPR026992; Non-haem dioxygenase N-terminal domain} {IPR027443; Isopenicillin N synthase-like}	A06	12120489	12125583	-	-0.0930374	0.882955	*	-0.151603	0.726985	*	-0.311895	0.465991	*	-1.17501	9.73779e-07	Down	-0.679332	0.024236	*	0.866226	0.00137401	*	0.729135	0.0489219	*	0.774501	0.154649	*	0.190565	0.88635	*	0.176702	0.824007	*
specific-	A06G36421	A06G36421	A06G36421	NA	NA	{GO:0016491; oxidoreductase activity; molecular_function} {GO:0055114; oxidation-reduction process; biological_process}	{IPR005123; Oxoglutarate/iron-dependent dioxygenase} {IPR026992; Non-haem dioxygenase N-terminal domain} {IPR027443; Isopenicillin N synthase-like}	A06	16432245	16435547	-	-1.22817	4.14998e-16	Down	-0.887688	3.15158e-10	*	-0.821582	0.000104783	*	-0.806484	1.77777e-06	*	-0.699427	9.74799e-05	*	-1.0848	1.98229e-10	Down	-0.688151	0.000139796	*	-0.952398	9.60219e-06	*	-1.00298	3.61742e-07	Down	-0.966684	5.04514e-08	*
specific-	A06G36437	A06G36437	A06G36437	[PATH:ko01100] Level1--Metabolism | Level2--Global and overview maps | Level3--Metabolic pathways;[PATH:ko00280] Level1--Metabolism | Level2--Amino acid metabolism | Level3--Valine, leucine and isoleucine degradation	K00020	{GO:0016491; oxidoreductase activity; molecular_function} {GO:0050661; NADP binding; molecular_function} {GO:0051287; NAD binding; molecular_function} {GO:0055114; oxidation-reduction process; biological_process}	{IPR006115; 6-phosphogluconate dehydrogenase, NADP-binding} {IPR008927; 6-phosphogluconate dehydrogenase-like, C-terminal domain superfamily} {IPR013328; 6-phosphogluconate dehydrogenase, domain 2} {IPR015815; 3-hydroxyisobutyrate dehydrogenase-related} {IPR029154; 3-hydroxyisobutyrate dehydrogenase, NAD-binding domain} {IPR036291; NAD(P)-binding domain superfamily}	A06	16674281	16675207	+	0.647119	0.0698174	*	0.76889	0.00657788	*	0.663835	0.016016	*	1.24598	5.65265e-09	Up	0.659431	0.0208849	*	-0.391362	0.25081	*	0.17965	0.804036	*	-0.00240566	0.998321	*	0.166232	0.862764	*	-0.0275691	0.971113	*
co-	A06G36695	A06G36695	A06G36695	[PATH:ko01110] Level1--Metabolism | Level2--Global and overview maps | Level3--Biosynthesis of secondary metabolites;[PATH:ko01100] Level1--Metabolism | Level2--Global and overview maps | Level3--Metabolic pathways;[PATH:ko00592] Level1--Metabolism | Level2--Lipid metabolism | Level3--alpha-Linolenic acid metabolism	K05894	{GO:0003824; catalytic activity; molecular_function} {GO:0010181; FMN binding; molecular_function} {GO:0016491; oxidoreductase activity; molecular_function} {GO:0055114; oxidation-reduction process; biological_process}	{IPR001155; NADH:flavin oxidoreductase/NADH oxidase, N-terminal} {IPR005301; MOB kinase activator family} {IPR013785; Aldolase-type TIM barrel} {IPR036703; MOB kinase activator superfamily}	A06	20109367	20113922	+	-2.26857	9.4584e-17	Down	-2.21378	1.82244e-14	Down	-2.11633	1.80067e-15	Down	-2.71142	1.19422e-22	Down	-2.2835	2.68293e-19	Down	0.37452	0.216047	*	0.218061	0.640879	*	-0.0255429	0.983336	*	0.138076	0.955509	*	-0.216344	0.671707	*
specific-	A06G37179	A06G37179		--	K03676	{GO:0009055; electron transfer activity; molecular_function} {GO:0015035; protein disulfide oxidoreductase activity; molecular_function} {GO:0045454; cell redox homeostasis; biological_process}	{IPR002109; Glutaredoxin} {IPR011905; Glutaredoxin-like, plant II} {IPR014025; Glutaredoxin subgroup} {IPR036249; Thioredoxin-like superfamily}	A06	29354235	29354609	+	NA	NA	NA	1.81075	0.839538	*	2.23525	0.825378	*	6.57905	2.79194e-05	Up	0.753046	0.926129	*	-2.61135	0.850135	*	0.529278	0.96279	*	2.62814	0.414843	*	2.18874	0.6283	*	1.63315	0.732334	*
co-	A06G37314	A06G37314	A06G37314	[PATH:ko01200] Level1--Metabolism | Level2--Global and overview maps | Level3--Carbon metabolism;[PATH:ko01120] Level1--Metabolism | Level2--Global and overview maps | Level3--Microbial metabolism in diverse environments;[PATH:ko01100] Level1--Metabolism | Level2--Global and overview maps | Level3--Metabolic pathways;[PATH:ko00710] Level1--Metabolism | Level2--Energy metabolism | Level3--Carbon f…	K00029	{GO:0004470; malic enzyme activity; molecular_function} {GO:0004471; malate dehydrogenase (decarboxylating) (NAD+) activity; molecular_function} {GO:0051287; NAD binding; molecular_function} {GO:0055114; oxidation-reduction process; biological_process}	{IPR001891; Malic oxidoreductase} {IPR012301; Malic enzyme, N-terminal domain} {IPR012302; Malic enzyme, NAD-binding} {IPR015884; Malic enzyme, conserved site} {IPR036291; NAD(P)-binding domain superfamily} {IPR037062; Malic enzyme, N-terminal domain superfamily}	A06	32176312	32180889	-	-1.74322	8.93063e-29	Down	-2.04584	3.63035e-37	Down	-2.12304	5.1497e-29	Down	-2.47279	3.23727e-45	Down	-2.54915	1.63489e-56	Down	0.233206	0.462467	*	0.462233	0.161688	*	-0.589797	0.00246544	*	-0.580109	0.0187602	*	-0.0979713	0.829164	*
specific-	A06G37511	A06G37511	A06G37511	[PATH:ko00053] Level1--Metabolism | Level2--Carbohydrate metabolism | Level3--Ascorbate and aldarate metabolism;[PATH:ko00480] Level1--Metabolism | Level2--Metabolism of other amino acids | Level3--Glutathione metabolism	K00434	{GO:0004601; peroxidase activity; molecular_function} {GO:0006979; response to oxidative stress; biological_process} {GO:0020037; heme binding; molecular_function} {GO:0055114; oxidation-reduction process; biological_process}	{IPR002016; Haem peroxidase, plant/fungal/bacterial} {IPR002207; Class I peroxidase} {IPR010255; Haem peroxidase} {IPR019793; Peroxidases heam-ligand binding site} {IPR019794; Peroxidase, active site}	A06	37404486	37408058	-	0.454775	0.59057	*	0.987197	0.0483001	*	1.06037	0.105025	*	1.0666	0.0192192	Up	0.624806	0.40977	*	-1.44823	0.0603695	*	-1.25303	0.0331722	Down	-0.980505	0.181572	*	-1.71065	0.0049796	Down	-2.24991	7.49658e-05	Down
co-	A06G39264	A06G39264	A06G39264	[PATH:ko04146] Level1--Cellular Processes | Level2--Transport and catabolism | Level3--Peroxisome;[PATH:ko01100] Level1--Metabolism | Level2--Global and overview maps | Level3--Metabolic pathways;[PATH:ko00260] Level1--Metabolism | Level2--Amino acid metabolism | Level3--Glycine, serine and threonine metabolism;[PATH:ko00310] Level1--Metabolism | Level2--Amino acid metabolism | Level3--Lysine deg…	K00306	{GO:0008115; sarcosine oxidase activity; molecular_function} {GO:0016491; oxidoreductase activity; molecular_function} {GO:0046653; tetrahydrofolate metabolic process; biological_process} {GO:0055114; oxidation-reduction process; biological_process}	{IPR006076; FAD dependent oxidoreductase} {IPR006281; Sarcosine oxidase, monomeric} {IPR036188; FAD/NAD(P)-binding domain superfamily}	A06	76511410	76512642	-	1.99678	7.4708e-12	Up	1.76488	6.00457e-13	Up	2.19147	1.74383e-16	Up	2.17742	3.13503e-27	Up	2.4375	2.46138e-29	Up	-0.0949833	0.90529	*	-0.428097	0.1767	*	0.246422	0.656071	*	0.455717	0.389418	*	0.478326	0.0378155	*
co-	A06G39417	A06G39417	A06G39417	--	K17871	{GO:0005509; calcium ion binding; molecular_function} {GO:0016491; oxidoreductase activity; molecular_function} {GO:0055114; oxidation-reduction process; biological_process}	{IPR002048; EF-hand domain} {IPR011992; EF-hand domain pair} {IPR018247; EF-Hand 1, calcium-binding site} {IPR023753; FAD/NAD(P)-binding domain} {IPR036188; FAD/NAD(P)-binding domain superfamily}	A06	93051529	93054902	-	-1.89084	7.83887e-11	Down	-1.77762	2.1013e-07	Down	-1.88718	4.08463e-09	Down	-2.46854	9.31602e-20	Down	-2.08377	1.67864e-11	Down	1.01024	0.035656	Up	0.800348	0.0209815	*	0.666815	0.0891255	*	0.353809	0.822449	*	-0.172882	0.857999	*
co-	A06G39419	A06G39419	A06G39419	--	K17871	{GO:0016491; oxidoreductase activity; molecular_function} {GO:0055114; oxidation-reduction process; biological_process}	{IPR023753; FAD/NAD(P)-binding domain} {IPR036188; FAD/NAD(P)-binding domain superfamily}	A06	93112520	93114902	+	-2.99471	2.34726e-24	Down	-2.73597	1.20015e-25	Down	-2.29937	9.39762e-18	Down	-2.93097	5.43826e-34	Down	-3.1259	5.22076e-46	Down	0.315298	0.816117	*	0.633204	0.440527	*	0.489862	0.756651	*	-0.37425	0.833746	*	0.335157	0.758724	*
co-	A06G39703	A06G39703	A06G39703	[PATH:ko00410] Level1--Metabolism | Level2--Metabolism of other amino acids | Level3--beta-Alanine metabolism;[PATH:ko00340] Level1--Metabolism | Level2--Amino acid metabolism | Level3--Histidine metabolism;[PATH:ko01110] Level1--Metabolism | Level2--Global and overview maps | Level3--Biosynthesis of secondary metabolites;[PATH:ko00010] Level1--Metabolism | Level2--Carbohydrate metabolism | Level…	K14085	{GO:0016491; oxidoreductase activity; molecular_function} {GO:0016620; oxidoreductase activity, acting on the aldehyde or oxo group of donors, NAD or NADP as acceptor; molecular_function} {GO:0055114; oxidation-reduction process; biological_process}	{IPR015590; Aldehyde dehydrogenase domain} {IPR016161; Aldehyde/histidinol dehydrogenase} {IPR016162; Aldehyde dehydrogenase, N-terminal} {IPR016163; Aldehyde dehydrogenase, C-terminal}	A06	113554779	113560212	-	4.14233	5.75734e-42	Up	3.56564	1.18257e-52	Up	3.54622	1.0802e-18	Up	2.44592	1.14115e-14	Up	3.30115	6.57291e-20	Up	0.804564	0.611771	*	-0.623677	0.26114	*	1.45792	0.416995	*	-1.03925	0.198804	*	-0.0570919	0.961199	*
specific-	A06G39827	A06G39827	A06G39827	[PATH:ko01110] Level1--Metabolism | Level2--Global and overview maps | Level3--Biosynthesis of secondary metabolites;[PATH:ko01100] Level1--Metabolism | Level2--Global and overview maps | Level3--Metabolic pathways;[PATH:ko00270] Level1--Metabolism | Level2--Amino acid metabolism | Level3--Cysteine and methionine metabolism	K05933	{GO:0016491; oxidoreductase activity; molecular_function} {GO:0055114; oxidation-reduction process; biological_process}	{IPR005123; Oxoglutarate/iron-dependent dioxygenase} {IPR026992; Non-haem dioxygenase N-terminal domain} {IPR027443; Isopenicillin N synthase-like}	A06	117553896	117555034	+	1.39735	0.209405	*	2.00616	0.209974	*	1.49625	0.248488	*	2.11124	0.0241939	Up	-0.318899	0.900203	*	-0.141646	0.956275	*	-0.0210797	0.996011	*	-0.323926	0.965345	*	-1.27651	0.178881	*	-0.321254	0.869365	*
co-	A06G39983	A06G39983	A06G39983	[PATH:ko01110] Level1--Metabolism | Level2--Global and overview maps | Level3--Biosynthesis of secondary metabolites;[PATH:ko00905] Level1--Metabolism | Level2--Metabolism of terpenoids and polyketides | Level3--Brassinosteroid biosynthesis	K09588	{GO:0005506; iron ion binding; molecular_function} {GO:0016705; oxidoreductase activity, acting on paired donors, with incorporation or reduction of molecular oxygen; molecular_function} {GO:0020037; heme binding; molecular_function} {GO:0055114; oxidation-reduction process; biological_process}	{IPR001128; Cytochrome P450} {IPR002401; Cytochrome P450, E-class, group I} {IPR017972; Cytochrome P450, conserved site} {IPR036396; Cytochrome P450 superfamily}	A06	120426622	120430938	-	-1.93067	2.12152e-09	Down	-2.53948	1.09076e-11	Down	-1.69972	3.2771e-07	Down	-1.36904	5.01281e-06	Down	-1.42458	7.15739e-06	Down	-0.222636	0.856098	*	-0.491211	0.358156	*	0.0104734	0.995839	*	0.360978	0.715473	*	0.319786	0.617442	*
specific-	A06G40254	A06G40254	A06G40254	[PATH:ko01110] Level1--Metabolism | Level2--Global and overview maps | Level3--Biosynthesis of secondary metabolites;[PATH:ko01100] Level1--Metabolism | Level2--Global and overview maps | Level3--Metabolic pathways;[PATH:ko00940] Level1--Metabolism | Level2--Biosynthesis of other secondary metabolites | Level3--Phenylpropanoid biosynthesis	K22395	{GO:0016491; oxidoreductase activity; molecular_function} {GO:0050660; flavin adenine dinucleotide binding; molecular_function} {GO:0055114; oxidation-reduction process; biological_process}	{IPR012951; Berberine/berberine-like}	A06	124465925	124466872	+	3.59054	0.0799368	*	4.06743	0.0342233	Up	0.868368	0.918416	*	1.998	0.731262	*	0.79365	0.908331	*	2.17679	0.580532	*	1.58107	0.825072	*	2.84574	0.658375	*	-0.0502331	0.996787	*	-0.841339	0.961199	*
specific-	A06G40328	A06G40328	A06G40328	[PATH:ko01110] Level1--Metabolism | Level2--Global and overview maps | Level3--Biosynthesis of secondary metabolites;[PATH:ko00904] Level1--Metabolism | Level2--Metabolism of terpenoids and polyketides | Level3--Diterpenoid biosynthesis	K04124	{GO:0016491; oxidoreductase activity; molecular_function} {GO:0055114; oxidation-reduction process; biological_process}	{IPR005123; Oxoglutarate/iron-dependent dioxygenase} {IPR026992; Non-haem dioxygenase N-terminal domain} {IPR027443; Isopenicillin N synthase-like}	A06	125377755	125378951	-	0.228374	0.82923	*	0.64676	0.259377	*	0.511461	0.687365	*	1.07163	0.00609875	Up	-0.0747862	0.94446	*	0.514145	0.676653	*	0.131698	0.957189	*	1.71602	0.00053537	Up	0.149262	0.973947	*	0.996764	0.104074	*
specific-	A07G41352	A07G41352	A07G41352	[PATH:ko01200] Level1--Metabolism | Level2--Global and overview maps | Level3--Carbon metabolism;[PATH:ko00010] Level1--Metabolism | Level2--Carbohydrate metabolism | Level3--Glycolysis / Gluconeogenesis;[PATH:ko01120] Level1--Metabolism | Level2--Global and overview maps | Level3--Microbial metabolism in diverse environments;[PATH:ko01100] Level1--Metabolism | Level2--Global and overview maps | …	K00131	{GO:0016491; oxidoreductase activity; molecular_function} {GO:0016620; oxidoreductase activity, acting on the aldehyde or oxo group of donors, NAD or NADP as acceptor; molecular_function} {GO:0055114; oxidation-reduction process; biological_process}	{IPR015590; Aldehyde dehydrogenase domain} {IPR016160; Aldehyde dehydrogenase, cysteine active site} {IPR016161; Aldehyde/histidinol dehydrogenase} {IPR016162; Aldehyde dehydrogenase, N-terminal} {IPR016163; Aldehyde dehydrogenase, C-terminal} {IPR029510; Aldehyde dehydrogenase, glutamic acid active site}	A07	3452410	3455012	+	1.95656	0.0316682	Up	0.658727	0.7126	*	-0.724314	0.877657	*	0.306962	0.879306	*	1.04508	0.625786	*	1.3044	0.795633	*	-1.07719	0.876362	*	-2.41737	0.29339	*	-4.26408	0.0183556	Down	-3.15831	0.281008	*
specific-	A07G41709	A07G41709	A07G41709	[PATH:ko01110] Level1--Metabolism | Level2--Global and overview maps | Level3--Biosynthesis of secondary metabolites;[PATH:ko00904] Level1--Metabolism | Level2--Metabolism of terpenoids and polyketides | Level3--Diterpenoid biosynthesis	K04124	{GO:0016491; oxidoreductase activity; molecular_function} {GO:0055114; oxidation-reduction process; biological_process}	{IPR005123; Oxoglutarate/iron-dependent dioxygenase} {IPR027443; Isopenicillin N synthase-like}	A07	5178363	5178896	-	-0.329611	0.529813	*	-0.674602	0.0768314	*	-0.773048	0.1371	*	-0.651293	0.0932415	*	-1.66562	8.19861e-05	Down	0.0332233	0.982587	*	0.44858	0.595905	*	0.882436	0.0628727	*	0.829243	0.259401	*	0.472913	0.613496	*
specific-	A07G41782	A07G41782	A07G41782	--	K19791	{GO:0005507; copper ion binding; molecular_function} {GO:0016491; oxidoreductase activity; molecular_function} {GO:0055114; oxidation-reduction process; biological_process}	{IPR001117; Multicopper oxidase, type 1} {IPR008972; Cupredoxin} {IPR011706; Multicopper oxidase, type 2} {IPR011707; Multicopper oxidase, type 3} {IPR034273; Ascorbate oxidase homologue, first cupredoxin domain}	A07	5503617	5506595	-	-0.398613	0.373107	*	-0.378163	0.371611	*	-0.0439594	0.943397	*	1.36007	1.42339e-08	Up	0.530709	0.33265	*	-0.620898	0.256471	*	-0.270933	0.737399	*	0.260461	0.803084	*	0.410602	0.504294	*	0.766247	0.0119848	*
co-	A07G41885	A07G41885	A07G41885	[PATH:ko04626] Level1--Organismal Systems | Level2--Environmental adaptation | Level3--Plant-pathogen interaction;[PATH:ko04016] Level1--Environmental Information Processing | Level2--Signal transduction | Level3--MAPK signaling pathway - plant	K13447	{GO:0004601; peroxidase activity; molecular_function} {GO:0005509; calcium ion binding; molecular_function} {GO:0016020; membrane; cellular_component} {GO:0016491; oxidoreductase activity; molecular_function} {GO:0050664; oxidoreductase activity, acting on NAD(P)H, oxygen as acceptor; molecular_function} {GO:0055114; oxidation-reduction process; biological_process}	{IPR000778; Cytochrome b245, heavy chain} {IPR002048; EF-hand domain} {IPR011992; EF-hand domain pair} {IPR013112; FAD-binding 8} {IPR013121; Ferric reductase, NAD binding domain} {IPR013130; Ferric reductase transmembrane component-like domain} {IPR013623; NADPH oxidase Respiratory burst} {IPR017927; FAD-binding domain, ferredoxin reductase-type} {IPR017938; Riboflavin synthase-like beta-barrel}…	A07	6009444	6017419	+	-1.88708	2.27066e-06	Down	-2.37529	1.04166e-09	Down	-2.26289	6.04459e-06	Down	-1.15712	0.000573712	Down	-1.67356	1.9334e-05	Down	-0.314993	0.766515	*	-0.062228	0.967539	*	0.0466548	0.984631	*	-0.191906	0.937685	*	0.941387	0.0440158	*
co-	A07G42522	A07G42522	A07G42522	[PATH:ko00040] Level1--Metabolism | Level2--Carbohydrate metabolism | Level3--Pentose and glucuronate interconversions;[PATH:ko01100] Level1--Metabolism | Level2--Global and overview maps | Level3--Metabolic pathways;[PATH:ko00053] Level1--Metabolism | Level2--Carbohydrate metabolism | Level3--Ascorbate and aldarate metabolism;[PATH:ko00520] Level1--Metabolism | Level2--Carbohydrate metabolism | …	K00012	{GO:0003979; UDP-glucose 6-dehydrogenase activity; molecular_function} {GO:0016616; oxidoreductase activity, acting on the CH-OH group of donors, NAD or NADP as acceptor; molecular_function} {GO:0051287; NAD binding; molecular_function} {GO:0055114; oxidation-reduction process; biological_process}	{IPR001732; UDP-glucose/GDP-mannose dehydrogenase, N-terminal} {IPR008927; 6-phosphogluconate dehydrogenase-like, C-terminal domain superfamily} {IPR014026; UDP-glucose/GDP-mannose dehydrogenase, dimerisation} {IPR014027; UDP-glucose/GDP-mannose dehydrogenase, C-terminal} {IPR017476; UDP-glucose/GDP-mannose dehydrogenase} {IPR028356; UDP-glucose 6-dehydrogenase, eukaryotic type} {IPR036220; UDP-g…	A07	9826871	9828313	+	-1.62697	1.06505e-09	Down	-2.16081	5.65987e-16	Down	-1.24008	0.00729017	Down	-2.24598	4.16007e-15	Down	-1.53215	5.38477e-06	Down	0.284813	0.766803	*	0.0495382	0.971508	*	-1.69456	0.00270342	Down	-0.382647	0.802567	*	-0.481541	0.524601	*
co-	A07G42826	A07G42826	A07G42826	[PATH:ko01110] Level1--Metabolism | Level2--Global and overview maps | Level3--Biosynthesis of secondary metabolites;[PATH:ko00943] Level1--Metabolism | Level2--Biosynthesis of other secondary metabolites | Level3--Isoflavonoid biosynthesis	K13260	{GO:0005506; iron ion binding; molecular_function} {GO:0016705; oxidoreductase activity, acting on paired donors, with incorporation or reduction of molecular oxygen; molecular_function} {GO:0020037; heme binding; molecular_function} {GO:0055114; oxidation-reduction process; biological_process}	{IPR001128; Cytochrome P450} {IPR002401; Cytochrome P450, E-class, group I} {IPR036396; Cytochrome P450 superfamily}	A07	11981104	11982995	+	2.26693	4.4554e-29	Up	2.20673	1.28938e-36	Up	2.12112	1.98208e-30	Up	1.94587	1.85857e-31	Up	1.82254	1.17178e-22	Up	0.981365	1.07942e-14	*	0.791918	3.20087e-09	*	0.736271	9.78004e-06	*	0.48963	0.0176839	*	0.269657	0.118205	*
co-	A07G42924	A07G42924	A07G42924	[PATH:ko01100] Level1--Metabolism | Level2--Global and overview maps | Level3--Metabolic pathways;[PATH:ko00360] Level1--Metabolism | Level2--Amino acid metabolism | Level3--Phenylalanine metabolism;[PATH:ko00130] Level1--Metabolism | Level2--Metabolism of cofactors and vitamins | Level3--Ubiquinone and other terpenoid-quinone biosynthesis;[PATH:ko00350] Level1--Metabolism | Level2--Amino acid me…	K00457	{GO:0003868; 4-hydroxyphenylpyruvate dioxygenase activity; molecular_function} {GO:0009072; aromatic amino acid family metabolic process; biological_process} {GO:0016701; oxidoreductase activity, acting on single donors with incorporation of molecular oxygen; molecular_function} {GO:0055114; oxidation-reduction process; biological_process}	{IPR004360; Glyoxalase/fosfomycin resistance/dioxygenase domain} {IPR005956; 4-hydroxyphenylpyruvate dioxygenase} {IPR029068; Glyoxalase/Bleomycin resistance protein/Dihydroxybiphenyl dioxygenase} {IPR037523; Vicinal oxygen chelate (VOC) domain}	A07	12748708	12749898	+	3.85019	1.78888e-24	Up	3.56625	7.73308e-59	Up	2.83576	1.91011e-14	Up	1.60358	1.48273e-11	Up	2.2793	3.56788e-08	Up	2.23319	7.5685e-09	Up	1.59717	0.000172727	Up	2.1544	0.0496709	Up	0.137413	0.959601	*	-0.341197	0.276672	*
co-	A07G43055	A07G43055	A07G43055	[PATH:ko01110] Level1--Metabolism | Level2--Global and overview maps | Level3--Biosynthesis of secondary metabolites;[PATH:ko01100] Level1--Metabolism | Level2--Global and overview maps | Level3--Metabolic pathways;[PATH:ko00270] Level1--Metabolism | Level2--Amino acid metabolism | Level3--Cysteine and methionine metabolism	K05933	{GO:0016491; oxidoreductase activity; molecular_function} {GO:0055114; oxidation-reduction process; biological_process}	{IPR005123; Oxoglutarate/iron-dependent dioxygenase} {IPR026992; Non-haem dioxygenase N-terminal domain} {IPR027443; Isopenicillin N synthase-like}	A07	14046291	14047323	+	-1.98738	1.86318e-15	Down	-1.18059	4.79873e-09	Down	-1.85718	4.05764e-15	Down	-2.37766	1.10779e-29	Down	-2.72178	7.73297e-22	Down	-0.704563	0.118804	*	0.517825	0.467404	*	-0.889761	0.242654	*	-1.09052	0.00609072	Down	-0.53599	0.389653	*
specific-	A07G43247	A07G43247	A07G43247	[PATH:ko01110] Level1--Metabolism | Level2--Global and overview maps | Level3--Biosynthesis of secondary metabolites;[PATH:ko00592] Level1--Metabolism | Level2--Lipid metabolism | Level3--alpha-Linolenic acid metabolism	K00224	{GO:0016491; oxidoreductase activity; molecular_function} {GO:0055114; oxidation-reduction process; biological_process}	{IPR011032; GroES-like superfamily} {IPR013154; Alcohol dehydrogenase, N-terminal} {IPR020843; Polyketide synthase, enoylreductase domain} {IPR036291; NAD(P)-binding domain superfamily}	A07	15603610	15605893	+	0.577287	0.00468183	*	0.708033	0.000217184	*	1.13385	5.02865e-12	Up	0.0123176	0.967874	*	0.475788	0.114957	*	-0.104911	0.927428	*	-0.0592161	0.955612	*	0.230056	0.686469	*	-0.62299	0.011173	*	-0.715801	0.00125618	*
specific-	A07G43252	A07G43252	A07G43252	[PATH:ko01110] Level1--Metabolism | Level2--Global and overview maps | Level3--Biosynthesis of secondary metabolites;[PATH:ko00592] Level1--Metabolism | Level2--Lipid metabolism | Level3--alpha-Linolenic acid metabolism	K00224	{GO:0016491; oxidoreductase activity; molecular_function} {GO:0055114; oxidation-reduction process; biological_process}	{IPR011032; GroES-like superfamily} {IPR013154; Alcohol dehydrogenase, N-terminal} {IPR020843; Polyketide synthase, enoylreductase domain} {IPR036291; NAD(P)-binding domain superfamily}	A07	15625028	15628586	+	-0.291872	0.410554	*	-0.121999	0.766463	*	-0.9365	0.00354021	*	-0.371311	0.388037	*	-1.62512	9.06947e-12	Down	-0.414029	0.133842	*	-0.091362	0.955612	*	0.448655	0.227975	*	-0.189174	0.881789	*	-0.362567	0.306167	*
specific-	A07G43770	A07G43770	A07G43770	[PATH:ko01110] Level1--Metabolism | Level2--Global and overview maps | Level3--Biosynthesis of secondary metabolites;[PATH:ko00073] Level1--Metabolism | Level2--Lipid metabolism | Level3--Cutin, suberine and wax biosynthesis	K15404	{GO:0005506; iron ion binding; molecular_function} {GO:0008610; lipid biosynthetic process; biological_process} {GO:0016491; oxidoreductase activity; molecular_function} {GO:0055114; oxidation-reduction process; biological_process}	{IPR006694; Fatty acid hydroxylase} {IPR021940; Uncharacterised domain Wax2, C-terminal}	A07	20635390	20637940	-	1.31592	0.686634	*	-0.00166628	0.999813	*	1.81089	0.679703	*	3.57867	0.00785161	Up	3.07661	0.0708146	*	-2.19484	0.391173	*	-1.58684	0.671508	*	0.886429	0.899599	*	-0.445247	0.9655	*	1.78785	0.27009	*
co-	A07G44381	A07G44381	A07G44381	[PATH:ko01110] Level1--Metabolism | Level2--Global and overview maps | Level3--Biosynthesis of secondary metabolites;[PATH:ko00904] Level1--Metabolism | Level2--Metabolism of terpenoids and polyketides | Level3--Diterpenoid biosynthesis	K04125	{GO:0016491; oxidoreductase activity; molecular_function} {GO:0055114; oxidation-reduction process; biological_process}	{IPR005123; Oxoglutarate/iron-dependent dioxygenase} {IPR026992; Non-haem dioxygenase N-terminal domain} {IPR027443; Isopenicillin N synthase-like}	A07	27482833	27485517	+	-2.57697	0.000126603	Down	-2.30899	3.96304e-07	Down	-1.44767	0.00870933	Down	-4.26857	2.29454e-25	Down	-2.73359	2.81537e-10	Down	2.41543	0.287514	*	1.31451	0.798384	*	1.35628	0.85543	*	1.98925	0.624581	*	0.640721	0.945805	*
co-	A07G44677	A07G44677		--	K21734	{GO:0006629; lipid metabolic process; biological_process} {GO:0016021; integral component of membrane; cellular_component} {GO:0016491; oxidoreductase activity; molecular_function}	{IPR001199; Cytochrome b5-like heme/steroid binding domain} {IPR005804; Fatty acid desaturase domain} {IPR012171; Fatty acid desaturase} {IPR036400; Cytochrome b5-like heme/steroid binding domain superfamily}	A07	31849099	31850442	+	-3.66828	4.23482e-42	Down	-4.6438	3.77883e-78	Down	-3.65668	1.77535e-33	Down	-3.24058	2.12734e-34	Down	-3.09951	5.29013e-23	Down	-0.909047	0.00146533	*	-0.709002	0.0276516	*	-1.32084	0.000113659	Down	-0.923231	0.126616	*	0.783256	0.00422975	*
co-	A07G44780	A07G44780		[PATH:ko01110] Level1--Metabolism | Level2--Global and overview maps | Level3--Biosynthesis of secondary metabolites;[PATH:ko00902] Level1--Metabolism | Level2--Metabolism of terpenoids and polyketides | Level3--Monoterpenoid biosynthesis	K15095	{GO:0016491; oxidoreductase activity; molecular_function}	{IPR002347; Short-chain dehydrogenase/reductase SDR} {IPR020904; Short-chain dehydrogenase/reductase, conserved site} {IPR036291; NAD(P)-binding domain superfamily}	A07	33587858	33595342	-	2.98215	3.78864e-12	Up	2.90961	6.85761e-18	Up	2.70466	1.66777e-09	Up	1.85323	3.29114e-07	Up	2.24832	3.41667e-07	Up	1.32787	0.037197	Up	0.485378	0.509415	*	1.80754	0.0144798	Up	0.433101	0.742438	*	-0.250538	0.812756	*
specific-	A07G45113	A07G45113	A07G45113	[PATH:ko00980] Level1--Metabolism | Level2--Xenobiotics biodegradation and metabolism | Level3--Metabolism of xenobiotics by cytochrome P450;[PATH:ko00982] Level1--Metabolism | Level2--Xenobiotics biodegradation and metabolism | Level3--Drug metabolism - cytochrome P450;[PATH:ko01110] Level1--Metabolism | Level2--Global and overview maps | Level3--Biosynthesis of secondary metabolites;[PATH:ko012…	K00121	{GO:0006069; ethanol oxidation; biological_process} {GO:0008270; zinc ion binding; molecular_function} {GO:0016491; oxidoreductase activity; molecular_function} {GO:0051903; S-(hydroxymethyl)glutathione dehydrogenase activity; molecular_function} {GO:0055114; oxidation-reduction process; biological_process}	{IPR002328; Alcohol dehydrogenase, zinc-type, conserved site} {IPR011032; GroES-like superfamily} {IPR013149; Alcohol dehydrogenase, C-terminal} {IPR013154; Alcohol dehydrogenase, N-terminal} {IPR014183; Alcohol dehydrogenase class III} {IPR036291; NAD(P)-binding domain superfamily}	A07	41557636	41560063	-	0.212263	0.910643	*	-0.430585	0.801081	*	-0.695847	0.719985	*	1.68675	0.00604406	Up	1.24643	0.111515	*	-0.806084	0.38341	*	-0.324161	0.887185	*	-0.226077	0.965345	*	0.282931	0.954559	*	1.06245	0.0551124	*
co-	A07G46265	A07G46265	A07G46265	NA	NA	{GO:0008762; UDP-N-acetylmuramate dehydrogenase activity; molecular_function} {GO:0016491; oxidoreductase activity; molecular_function} {GO:0050660; flavin adenine dinucleotide binding; molecular_function} {GO:0055114; oxidation-reduction process; biological_process} {GO:0071949; FAD binding; molecular_function}	{IPR003170; UDP-N-acetylenolpyruvoylglucosamine reductase} {IPR006094; FAD linked oxidase, N-terminal} {IPR011601; UDP-N-acetylenolpyruvoylglucosamine reductase, C-terminal} {IPR016166; FAD-binding domain, PCMH-type} {IPR016167; FAD-binding, type PCMH, subdomain 1} {IPR016169; FAD-binding, type PCMH, subdomain 2} {IPR036318; FAD-binding, type PCMH-like superfamily} {IPR036635; UDP-N-acetylenolpyr…	A07	79155933	79157458	+	1.38317	0.000675444	Up	1.57479	3.74078e-05	Up	1.48339	5.58984e-05	Up	1.82119	3.02852e-08	Up	1.61795	0.000255927	Up	-0.127058	0.923834	*	-0.106903	0.955612	*	0.167342	0.958227	*	0.0311335	0.981455	*	0.343049	0.564051	*
specific-	A07G46347	A07G46347	A07G46347	--	K20661	{GO:0005506; iron ion binding; molecular_function} {GO:0016705; oxidoreductase activity, acting on paired donors, with incorporation or reduction of molecular oxygen; molecular_function} {GO:0020037; heme binding; molecular_function} {GO:0055114; oxidation-reduction process; biological_process}	{IPR001128; Cytochrome P450} {IPR002401; Cytochrome P450, E-class, group I} {IPR017972; Cytochrome P450, conserved site} {IPR036396; Cytochrome P450 superfamily}	A07	83284102	83286073	+	0.925919	1.31439e-05	*	1.08869	3.13834e-07	Up	0.933785	0.000329061	*	0.879524	0.00291349	*	0.994927	6.18898e-06	*	0.890635	0.0241668	*	1.09131	2.80471e-05	Up	0.688244	0.386171	*	0.82213	0.00211623	*	0.832776	0.00205548	*
specific-	A07G46461	A07G46461	A07G46461	[PATH:ko01110] Level1--Metabolism | Level2--Global and overview maps | Level3--Biosynthesis of secondary metabolites;[PATH:ko01100] Level1--Metabolism | Level2--Global and overview maps | Level3--Metabolic pathways;[PATH:ko00270] Level1--Metabolism | Level2--Amino acid metabolism | Level3--Cysteine and methionine metabolism	K05933	{GO:0016491; oxidoreductase activity; molecular_function} {GO:0055114; oxidation-reduction process; biological_process}	{IPR005123; Oxoglutarate/iron-dependent dioxygenase} {IPR026992; Non-haem dioxygenase N-terminal domain} {IPR027443; Isopenicillin N synthase-like}	A07	87435592	87436708	+	0.0120633	0.989416	*	-0.107372	0.906652	*	-0.536981	0.440274	*	-2.60887	1.43951e-09	Down	-1.31145	0.051815	*	5.07406	9.40115e-35	Up	3.83056	3.22132e-18	Up	1.85809	0.0325358	Up	1.98359	0.0183445	Up	0.961132	0.524329	*
specific-	A07G46554	A07G46554	A07G46554	[PATH:ko01110] Level1--Metabolism | Level2--Global and overview maps | Level3--Biosynthesis of secondary metabolites;[PATH:ko00460] Level1--Metabolism | Level2--Metabolism of other amino acids | Level3--Cyanoamino acid metabolism;[PATH:ko00966] Level1--Metabolism | Level2--Biosynthesis of other secondary metabolites | Level3--Glucosinolate biosynthesis;[PATH:ko01210] Level1--Metabolism | Level2--…	K12153	{GO:0005506; iron ion binding; molecular_function} {GO:0016705; oxidoreductase activity, acting on paired donors, with incorporation or reduction of molecular oxygen; molecular_function} {GO:0020037; heme binding; molecular_function} {GO:0055114; oxidation-reduction process; biological_process}	{IPR001128; Cytochrome P450} {IPR017972; Cytochrome P450, conserved site} {IPR036396; Cytochrome P450 superfamily}	A07	91819407	91821234	+	3.07079	0.00113544	Up	1.95808	0.0506269	*	0.784767	0.769784	*	1.31413	0.384273	*	-0.254223	0.927095	*	1.29645	0.621336	*	2.7124	0.0241574	Up	1.39528	0.717849	*	1.41008	0.666667	*	0.741565	0.885346	*
co-	A07G46630	A07G46630	A07G46630	[PATH:ko01110] Level1--Metabolism | Level2--Global and overview maps | Level3--Biosynthesis of secondary metabolites;[PATH:ko00592] Level1--Metabolism | Level2--Lipid metabolism | Level3--alpha-Linolenic acid metabolism	K00224	{GO:0016491; oxidoreductase activity; molecular_function} {GO:0055114; oxidation-reduction process; biological_process}	{IPR011032; GroES-like superfamily} {IPR013154; Alcohol dehydrogenase, N-terminal} {IPR020843; Polyketide synthase, enoylreductase domain} {IPR036291; NAD(P)-binding domain superfamily}	A07	93564882	93566827	+	-1.1027	5.78857e-09	Down	-1.22279	1.32127e-08	Down	-1.57758	6.1838e-14	Down	-2.20079	3.76296e-41	Down	-1.97403	2.71185e-22	Down	1.0736	9.07608e-08	Up	1.09419	5.41217e-07	Up	0.271297	0.461596	*	-0.0745893	0.959601	*	0.164374	0.596781	*
co-	A07G46631	A07G46631	A07G46631	[PATH:ko01110] Level1--Metabolism | Level2--Global and overview maps | Level3--Biosynthesis of secondary metabolites;[PATH:ko00592] Level1--Metabolism | Level2--Lipid metabolism | Level3--alpha-Linolenic acid metabolism	K00224	{GO:0016491; oxidoreductase activity; molecular_function} {GO:0055114; oxidation-reduction process; biological_process}	{IPR011032; GroES-like superfamily} {IPR013154; Alcohol dehydrogenase, N-terminal} {IPR020843; Polyketide synthase, enoylreductase domain} {IPR036291; NAD(P)-binding domain superfamily}	A07	93569183	93570877	-	-1.16354	0.00683831	Down	-1.67373	2.14291e-07	Down	-3.28706	9.41146e-22	Down	-2.97562	1.5413e-19	Down	-3.13467	5.81593e-19	Down	2.37729	1.78853e-23	Up	2.29447	1.07377e-09	Up	1.15992	0.00506956	Up	0.867186	0.0276949	*	0.897337	0.017695	*
co-	A07G46632	A07G46632	A07G46632	[PATH:ko01110] Level1--Metabolism | Level2--Global and overview maps | Level3--Biosynthesis of secondary metabolites;[PATH:ko00592] Level1--Metabolism | Level2--Lipid metabolism | Level3--alpha-Linolenic acid metabolism	K00224	{GO:0016491; oxidoreductase activity; molecular_function} {GO:0055114; oxidation-reduction process; biological_process}	{IPR011032; GroES-like superfamily} {IPR013149; Alcohol dehydrogenase, C-terminal} {IPR013154; Alcohol dehydrogenase, N-terminal} {IPR020843; Polyketide synthase, enoylreductase domain} {IPR036291; NAD(P)-binding domain superfamily}	A07	93572919	93574303	+	-2.06931	4.15916e-15	Down	-2.08325	5.46723e-22	Down	-2.55348	4.47081e-29	Down	-3.93051	9.14451e-73	Down	-3.27462	2.62929e-29	Down	1.78489	1.45088e-19	Up	1.85252	3.14671e-12	Up	1.07212	0.000213055	Up	0.374313	0.574178	*	0.322103	0.278808	*
specific-	A07G46703	A07G46703	A07G46703	[PATH:ko01100] Level1--Metabolism | Level2--Global and overview maps | Level3--Metabolic pathways;[PATH:ko00380] Level1--Metabolism | Level2--Amino acid metabolism | Level3--Tryptophan metabolism	K11816	{GO:0004499; N,N-dimethylaniline monooxygenase activity; molecular_function} {GO:0016491; oxidoreductase activity; molecular_function} {GO:0050660; flavin adenine dinucleotide binding; molecular_function} {GO:0050661; NADP binding; molecular_function} {GO:0055114; oxidation-reduction process; biological_process}	{IPR000103; Pyridine nucleotide-disulphide oxidoreductase, class-II} {IPR000960; Flavin monooxygenase FMO} {IPR020946; Flavin monooxygenase-like} {IPR036188; FAD/NAD(P)-binding domain superfamily}	A07	94361030	94362496	-	-1.53561	0.0416713	Down	-1.37343	0.129775	*	-1.61317	0.142588	*	-0.66284	0.339555	*	-0.407438	0.695744	*	0.808952	0.518223	*	0.471741	0.788545	*	0.0100055	0.996771	*	1.12986	0.375521	*	0.614942	0.69403	*
specific-	A07G46740	A07G46740	A07G46740	[PATH:ko04917] Level1--Organismal Systems | Level2--Endocrine system | Level3--Prolactin signaling pathway;[PATH:ko04913] Level1--Organismal Systems | Level2--Endocrine system | Level3--Ovarian steroidogenesis;[PATH:ko01100] Level1--Metabolism | Level2--Global and overview maps | Level3--Metabolic pathways;[PATH:ko04934] Level1--Human Diseases | Level2--Endocrine and metabolic diseases | Level3--…	K00512	{GO:0005506; iron ion binding; molecular_function} {GO:0016705; oxidoreductase activity, acting on paired donors, with incorporation or reduction of molecular oxygen; molecular_function} {GO:0020037; heme binding; molecular_function} {GO:0055114; oxidation-reduction process; biological_process}	{IPR001128; Cytochrome P450} {IPR002401; Cytochrome P450, E-class, group I} {IPR036396; Cytochrome P450 superfamily}	A07	94917461	94918387	+	0.910905	0.0332163	*	0.730064	0.0641881	*	0.965535	0.0125047	*	-0.0359798	0.958387	*	1.46165	0.00370487	Up	0.50406	0.234493	*	-0.00647773	0.996279	*	-0.468611	0.654015	*	-0.97416	0.0532131	*	-0.375332	0.524706	*
co-	A07G46793	A07G46793	A07G46793	[PATH:ko00073] Level1--Metabolism | Level2--Lipid metabolism | Level3--Cutin, suberine and wax biosynthesis	K20769	{GO:0005506; iron ion binding; molecular_function} {GO:0016705; oxidoreductase activity, acting on paired donors, with incorporation or reduction of molecular oxygen; molecular_function} {GO:0020037; heme binding; molecular_function} {GO:0055114; oxidation-reduction process; biological_process}	{IPR001128; Cytochrome P450} {IPR002401; Cytochrome P450, E-class, group I} {IPR036396; Cytochrome P450 superfamily}	A07	95607047	95608603	+	-3.07009	8.61654e-08	Down	-3.5713	1.55576e-09	Down	-2.67462	1.35027e-06	Down	-3.08922	6.80829e-08	Down	-2.82084	6.81916e-08	Down	-1.04037	0.358893	*	-1.51502	0.057086	*	-0.80565	0.54788	*	-0.737778	0.696924	*	-0.784397	0.499987	*
specific-	A07G46806	A07G46806	A07G46806	[PATH:ko00402] Level1--Metabolism | Level2--Biosynthesis of other secondary metabolites | Level3--Benzoxazinoid biosynthesis	K13229	{GO:0016491; oxidoreductase activity; molecular_function} {GO:0055114; oxidation-reduction process; biological_process}	{IPR005123; Oxoglutarate/iron-dependent dioxygenase} {IPR026992; Non-haem dioxygenase N-terminal domain} {IPR027443; Isopenicillin N synthase-like}	A07	95763843	95765628	+	0.221205	0.884104	*	-0.135556	0.909727	*	1.08621	0.120723	*	1.37302	0.00874199	Up	0.989085	0.249644	*	-0.271142	0.893061	*	0.0604155	0.972856	*	-0.0637012	0.981285	*	0.661071	0.474706	*	0.519837	0.579533	*
specific-	A07G46810	A07G46810	A07G46810	--	K18054	{GO:0016491; oxidoreductase activity; molecular_function} {GO:0055114; oxidation-reduction process; biological_process}	{IPR005123; Oxoglutarate/iron-dependent dioxygenase} {IPR027443; Isopenicillin N synthase-like}	A07	95807365	95808213	+	-1.02455	0.677544	*	-1.21839	0.600092	*	-1.65141	0.459541	*	1.76012	0.0416419	Up	-0.567975	0.79388	*	-3.31418	0.00452167	Down	-3.3572	0.00126028	Down	-1.05596	0.414161	*	-1.09111	0.525282	*	-2.25326	0.0389726	Down
specific-	A07G46921	A07G46921	A07G46921	--	K18980	{GO:0016491; oxidoreductase activity; molecular_function} {GO:0055114; oxidation-reduction process; biological_process}	{IPR011032; GroES-like superfamily} {IPR013154; Alcohol dehydrogenase, N-terminal} {IPR020843; Polyketide synthase, enoylreductase domain} {IPR036291; NAD(P)-binding domain superfamily}	A07	97472890	97477827	+	4.40913	3.42793e-05	Up	2.12814	0.0692447	*	1.42568	0.59834	*	-2.07142	0.339441	*	0.107863	0.969114	*	3.46812	1.84709e-17	Up	4.18504	8.16407e-23	Up	1.8175	0.0497063	Up	0.454042	0.876839	*	0.264097	0.944182	*
co-	A07G46924	A07G46924	A07G46924	[PATH:ko01100] Level1--Metabolism | Level2--Global and overview maps | Level3--Metabolic pathways;[PATH:ko00760] Level1--Metabolism | Level2--Metabolism of cofactors and vitamins | Level3--Nicotinate and nicotinamide metabolism;[PATH:ko00250] Level1--Metabolism | Level2--Amino acid metabolism | Level3--Alanine, aspartate and glutamate metabolism	K00278	{GO:0005737; cytoplasm; cellular_component} {GO:0008734; L-aspartate oxidase activity; molecular_function} {GO:0009435; NAD biosynthetic process; biological_process} {GO:0016491; oxidoreductase activity; molecular_function} {GO:0055114; oxidation-reduction process; biological_process}	{IPR003953; FAD-dependent oxidoreductase 2, FAD binding domain} {IPR005288; L-aspartate oxidase} {IPR015939; Fumarate reductase/succinate dehydrogenase flavoprotein-like, C-terminal} {IPR027477; Succinate dehydrogenase/fumarate reductase flavoprotein, catalytic domain superfamily} {IPR036188; FAD/NAD(P)-binding domain superfamily} {IPR037099; Fumarate reductase/succinate dehydrogenase flavoprotei…	A07	97540688	97543380	-	-1.30238	1.68793e-06	Down	-1.26186	3.97711e-06	Down	-1.75596	6.53852e-11	Down	-1.60307	1.78111e-09	Down	-2.17718	2.63681e-17	Down	0.164719	0.879254	*	0.571602	0.044556	*	0.232027	0.764588	*	-0.148569	0.90967	*	-0.199457	0.799705	*
specific-	A07G46992	A07G46992	A07G46992	[PATH:ko01110] Level1--Metabolism | Level2--Global and overview maps | Level3--Biosynthesis of secondary metabolites;[PATH:ko01200] Level1--Metabolism | Level2--Global and overview maps | Level3--Carbon metabolism;[PATH:ko00010] Level1--Metabolism | Level2--Carbohydrate metabolism | Level3--Glycolysis / Gluconeogenesis;[PATH:ko01120] Level1--Metabolism | Level2--Global and overview maps | Level3-…	K00134	{GO:0006006; glucose metabolic process; biological_process} {GO:0016620; oxidoreductase activity, acting on the aldehyde or oxo group of donors, NAD or NADP as acceptor; molecular_function} {GO:0050661; NADP binding; molecular_function} {GO:0051287; NAD binding; molecular_function} {GO:0055114; oxidation-reduction process; biological_process}	{IPR006424; Glyceraldehyde-3-phosphate dehydrogenase, type I} {IPR020828; Glyceraldehyde 3-phosphate dehydrogenase, NAD(P) binding domain} {IPR020829; Glyceraldehyde 3-phosphate dehydrogenase, catalytic domain} {IPR020830; Glyceraldehyde 3-phosphate dehydrogenase, active site} {IPR020831; Glyceraldehyde/Erythrose phosphate dehydrogenase family} {IPR036291; NAD(P)-binding domain superfamily}	A07	98375985	98378579	+	-0.406956	0.101958	*	-0.213968	0.25475	*	0.298092	0.183184	*	1.08788	7.38874e-15	Up	0.512456	0.0545944	*	-0.9988	4.98429e-06	*	-0.685038	0.0150205	*	0.0662435	0.965345	*	0.0836412	0.949011	*	0.0630816	0.945805	*
specific-	A07G47024	A07G47024	A07G47024	[PATH:ko00983] Level1--Metabolism | Level2--Xenobiotics biodegradation and metabolism | Level3--Drug metabolism - other enzymes;[PATH:ko00230] Level1--Metabolism | Level2--Nucleotide metabolism | Level3--Purine metabolism;[PATH:ko00240] Level1--Metabolism | Level2--Nucleotide metabolism | Level3--Pyrimidine metabolism;[PATH:ko04115] Level1--Cellular Processes | Level2--Cell growth and death | Lev…	K10808	{GO:0009263; deoxyribonucleotide biosynthetic process; biological_process} {GO:0016491; oxidoreductase activity; molecular_function} {GO:0055114; oxidation-reduction process; biological_process}	{IPR000358; Ribonucleotide reductase small subunit family} {IPR009078; Ferritin-like superfamily} {IPR012348; Ribonucleotide reductase-like} {IPR033909; Ribonucleotide reductase small subunit}	A07	98665503	98666931	+	-1.43563	0.0190833	Down	-1.03113	0.0856606	*	-1.108	0.280464	*	-0.146959	0.855877	*	0.574279	0.213079	*	-0.420909	0.82598	*	-0.593266	0.685758	*	-0.139649	0.965345	*	1.66587	0.00569858	Up	1.18659	0.0699259	*
specific-	A08G47690	A08G47690	A08G47690	[PATH:ko01110] Level1--Metabolism | Level2--Global and overview maps | Level3--Biosynthesis of secondary metabolites;[PATH:ko01200] Level1--Metabolism | Level2--Global and overview maps | Level3--Carbon metabolism;[PATH:ko01120] Level1--Metabolism | Level2--Global and overview maps | Level3--Microbial metabolism in diverse environments;[PATH:ko01100] Level1--Metabolism | Level2--Global and overvi…	K00026	{GO:0003824; catalytic activity; molecular_function} {GO:0005975; carbohydrate metabolic process; biological_process} {GO:0016491; oxidoreductase activity; molecular_function} {GO:0016616; oxidoreductase activity, acting on the CH-OH group of donors, NAD or NADP as acceptor; molecular_function} {GO:0019752; carboxylic acid metabolic process; biological_process} {GO:0055114; oxidation-reduction pr…	{IPR001236; Lactate/malate dehydrogenase, N-terminal} {IPR001557; L-lactate/malate dehydrogenase} {IPR015955; Lactate dehydrogenase/glycoside hydrolase, family 4, C-terminal} {IPR022383; Lactate/malate dehydrogenase, C-terminal} {IPR036291; NAD(P)-binding domain superfamily}	A08	2669720	2672472	-	-0.68937	0.349036	*	-1.2432	0.0476662	Down	-0.444456	0.634398	*	-0.681215	0.273563	*	-1.0928	0.0882434	*	-0.460331	0.677073	*	-0.827208	0.366077	*	-0.352392	0.884526	*	-0.109798	0.973947	*	-0.813894	0.337968	*
specific-	A08G47725	A08G47725	A08G47725	--	K00327	{GO:0003958; NADPH-hemoprotein reductase activity; molecular_function} {GO:0010181; FMN binding; molecular_function} {GO:0016491; oxidoreductase activity; molecular_function} {GO:0055114; oxidation-reduction process; biological_process}	{IPR001094; Flavodoxin-like} {IPR001433; Oxidoreductase FAD/NAD(P)-binding} {IPR001709; Flavoprotein pyridine nucleotide cytochrome reductase} {IPR003097; Sulfite reductase [NADPH] flavoprotein alpha-component-like, FAD-binding} {IPR008254; Flavodoxin/nitric oxide synthase} {IPR017927; FAD-binding domain, ferredoxin reductase-type} {IPR017938; Riboflavin synthase-like beta-barrel} {IPR023173; NAD…	A08	2862039	2866823	-	0.0892579	0.849977	*	-0.0546714	0.906652	*	-0.807909	7.66895e-05	*	-0.744982	1.46797e-10	*	-1.28038	1.94487e-12	Down	1.25034	4.20152e-07	Up	0.880188	2.7546e-05	*	0.676601	0.0740759	*	0.0672903	0.959601	*	-0.188396	0.561876	*
co-	A08G48063	A08G48063	A08G48063	[PATH:ko00410] Level1--Metabolism | Level2--Metabolism of other amino acids | Level3--beta-Alanine metabolism;[PATH:ko00330] Level1--Metabolism | Level2--Amino acid metabolism | Level3--Arginine and proline metabolism	K17839	{GO:0016491; oxidoreductase activity; molecular_function} {GO:0055114; oxidation-reduction process; biological_process}	{IPR001613; Flavin amine oxidase} {IPR002937; Amine oxidase} {IPR036188; FAD/NAD(P)-binding domain superfamily}	A08	4731294	4736492	-	-1.09659	1.28873e-10	Down	-1.71565	4.47829e-25	Down	-1.33508	1.74233e-11	Down	-1.9219	2.55199e-28	Down	-1.66166	3.33684e-20	Down	0.91711	0.000219316	*	0.567428	0.0832874	*	0.562124	0.263671	*	0.100852	0.955829	*	0.922118	1.90465e-05	*
co-	A08G48118	A08G48118	A08G48118	[PATH:ko01110] Level1--Metabolism | Level2--Global and overview maps | Level3--Biosynthesis of secondary metabolites;[PATH:ko01100] Level1--Metabolism | Level2--Global and overview maps | Level3--Metabolic pathways;[PATH:ko00940] Level1--Metabolism | Level2--Biosynthesis of other secondary metabolites | Level3--Phenylpropanoid biosynthesis	K00430	{GO:0004601; peroxidase activity; molecular_function} {GO:0006979; response to oxidative stress; biological_process} {GO:0020037; heme binding; molecular_function} {GO:0042744; hydrogen peroxide catabolic process; biological_process} {GO:0055114; oxidation-reduction process; biological_process}	{IPR000823; Plant peroxidase} {IPR002016; Haem peroxidase, plant/fungal/bacterial} {IPR010255; Haem peroxidase} {IPR019793; Peroxidases heam-ligand binding site} {IPR019794; Peroxidase, active site} {IPR033905; Secretory peroxidase}	A08	5044148	5045190	+	-4.05652	9.21853e-26	Down	-4.58826	8.16319e-44	Down	-5.25186	6.33999e-34	Down	-5.34543	1.04959e-66	Down	-5.24763	7.56273e-60	Down	0.186163	0.956275	*	-0.298952	0.955612	*	-0.630027	0.931634	*	-0.54244	0.928174	*	-1.24519	0.484284	*
co-	A08G48122	A08G48122	A08G48122	[PATH:ko01110] Level1--Metabolism | Level2--Global and overview maps | Level3--Biosynthesis of secondary metabolites;[PATH:ko01100] Level1--Metabolism | Level2--Global and overview maps | Level3--Metabolic pathways;[PATH:ko00940] Level1--Metabolism | Level2--Biosynthesis of other secondary metabolites | Level3--Phenylpropanoid biosynthesis	K00430	{GO:0004601; peroxidase activity; molecular_function} {GO:0006979; response to oxidative stress; biological_process} {GO:0020037; heme binding; molecular_function} {GO:0042744; hydrogen peroxide catabolic process; biological_process} {GO:0055114; oxidation-reduction process; biological_process}	{IPR000823; Plant peroxidase} {IPR002016; Haem peroxidase, plant/fungal/bacterial} {IPR010255; Haem peroxidase} {IPR019793; Peroxidases heam-ligand binding site} {IPR019794; Peroxidase, active site} {IPR033905; Secretory peroxidase}	A08	5083821	5084863	-	-4.01113	1.96084e-21	Down	-3.90733	6.41087e-18	Down	-4.74915	6.80654e-48	Down	-4.68866	1.28792e-58	Down	-4.52735	4.9025e-50	Down	0.317326	0.916466	*	0.464503	0.784422	*	-0.423396	0.908138	*	-0.510186	0.863168	*	-0.411523	0.818247	*
co-	A08G48124	A08G48124	A08G48124	[PATH:ko01110] Level1--Metabolism | Level2--Global and overview maps | Level3--Biosynthesis of secondary metabolites;[PATH:ko01100] Level1--Metabolism | Level2--Global and overview maps | Level3--Metabolic pathways;[PATH:ko00940] Level1--Metabolism | Level2--Biosynthesis of other secondary metabolites | Level3--Phenylpropanoid biosynthesis	K00430	{GO:0004601; peroxidase activity; molecular_function} {GO:0006979; response to oxidative stress; biological_process} {GO:0020037; heme binding; molecular_function} {GO:0042744; hydrogen peroxide catabolic process; biological_process} {GO:0055114; oxidation-reduction process; biological_process}	{IPR000823; Plant peroxidase} {IPR002016; Haem peroxidase, plant/fungal/bacterial} {IPR010255; Haem peroxidase} {IPR033905; Secretory peroxidase}	A08	5087681	5088412	+	-4.12357	5.13052e-44	Down	-3.79576	3.74711e-20	Down	-5.25602	2.77332e-68	Down	-4.65522	2.57977e-30	Down	-4.65355	5.23069e-56	Down	0.68929	0.69329	*	0.220701	0.955612	*	-0.189274	0.965345	*	0.00850508	0.997533	*	-0.512527	0.838944	*
co-	A08G48679	A08G48679		NA	NA	{GO:0009055; electron transfer activity; molecular_function}	{IPR003245; Phytocyanin domain} {IPR008972; Cupredoxin}	A08	8913478	8914090	-	2.16773	0.000100907	Up	2.54015	0.000724568	Up	2.24034	0.000265025	Up	3.07381	1.57111e-05	Up	2.27982	1.1518e-05	Up	1.35948	0.00538159	Up	1.70189	7.16862e-05	Up	1.62198	0.000440869	Up	1.77487	6.94203e-05	Up	1.9549	2.50435e-07	Up
specific-	A08G48732	A08G48732	A08G48732	--	K18054	{GO:0016491; oxidoreductase activity; molecular_function} {GO:0055114; oxidation-reduction process; biological_process}	{IPR005123; Oxoglutarate/iron-dependent dioxygenase} {IPR026992; Non-haem dioxygenase N-terminal domain} {IPR027443; Isopenicillin N synthase-like}	A08	9489587	9490865	-	-1.98682	0.213525	*	-1.30876	0.391579	*	-1.83642	0.338741	*	2.40906	2.11133e-05	Up	0.691599	0.599095	*	-0.110711	0.97001	*	-0.744244	0.769917	*	1.20279	0.384364	*	2.19077	0.000165107	Up	1.04075	0.375396	*
co-	A08G49017	A08G49017	A08G49017	NA	NA	{GO:0008883; glutamyl-tRNA reductase activity; molecular_function} {GO:0033014; tetrapyrrole biosynthetic process; biological_process} {GO:0050661; NADP binding; molecular_function} {GO:0055114; oxidation-reduction process; biological_process}	{IPR015896; Tetrapyrrole biosynthesis, glutamyl-tRNA reductase, dimerisation domain} {IPR036453; Glutamyl tRNA-reductase dimerization domain superfamily}	A08	13081389	13081943	+	-1.41853	3.01507e-05	Down	-1.7279	1.32546e-08	Down	-1.98652	1.36794e-09	Down	-2.81088	1.20488e-14	Down	-2.8037	1.00449e-18	Down	1.57553	0.00793302	Up	1.84734	0.000651184	Up	0.792613	0.494046	*	0.271483	0.958903	*	0.566189	0.64564	*
specific-	A08G49094	A08G49094		[PATH:ko01110] Level1--Metabolism | Level2--Global and overview maps | Level3--Biosynthesis of secondary metabolites;[PATH:ko00906] Level1--Metabolism | Level2--Metabolism of terpenoids and polyketides | Level3--Carotenoid biosynthesis;[PATH:ko01100] Level1--Metabolism | Level2--Global and overview maps | Level3--Metabolic pathways	K09841	{GO:0016491; oxidoreductase activity; molecular_function}	{IPR002347; Short-chain dehydrogenase/reductase SDR} {IPR020904; Short-chain dehydrogenase/reductase, conserved site} {IPR036291; NAD(P)-binding domain superfamily}	A08	14052972	14055184	+	3.69096	0.0479943	Up	2.97201	0.176138	*	3.21955	0.130022	*	2.95997	0.134666	*	2.837	0.239045	*	1.19358	0.44743	*	0.841695	0.723723	*	-1.41363	0.709462	*	0.37365	0.959601	*	0.541089	0.883374	*
co-	A08G49590	A08G49590	A08G49590	[PATH:ko01110] Level1--Metabolism | Level2--Global and overview maps | Level3--Biosynthesis of secondary metabolites;[PATH:ko00073] Level1--Metabolism | Level2--Lipid metabolism | Level3--Cutin, suberine and wax biosynthesis	K15404	{GO:0005506; iron ion binding; molecular_function} {GO:0008610; lipid biosynthetic process; biological_process} {GO:0016491; oxidoreductase activity; molecular_function} {GO:0055114; oxidation-reduction process; biological_process}	{IPR006694; Fatty acid hydroxylase} {IPR021940; Uncharacterised domain Wax2, C-terminal} {IPR036291; NAD(P)-binding domain superfamily}	A08	31021078	31026032	-	-3.56892	0.00362012	Down	-5.42936	3.84536e-05	Down	-3.26537	0.0253256	Down	-6.91751	6.88337e-06	Down	-3.10172	0.0107123	Down	-0.951066	0.788289	*	-0.480311	0.950186	*	-3.92458	0.0825779	*	-5.91371	0.00855045	Down	-5.98127	0.00420402	Down
co-	A08G49727	A08G49727	A08G49727	NA	NA	{GO:0016491; oxidoreductase activity; molecular_function} {GO:0055114; oxidation-reduction process; biological_process}	{IPR005123; Oxoglutarate/iron-dependent dioxygenase} {IPR026992; Non-haem dioxygenase N-terminal domain} {IPR027443; Isopenicillin N synthase-like}	A08	36074952	36076949	-	2.5245	4.39314e-25	Up	2.31975	9.32228e-36	Up	1.61509	3.09796e-14	Up	1.08595	1.00486e-06	Up	1.32043	1.25345e-06	Up	1.89868	6.24422e-16	Up	1.60342	1.01052e-11	Up	0.412148	0.408204	*	0.100016	0.959601	*	0.461319	0.151776	*
co-	A08G52187	A08G52187	A08G52187	--	K18054	{GO:0016491; oxidoreductase activity; molecular_function} {GO:0055114; oxidation-reduction process; biological_process}	{IPR005123; Oxoglutarate/iron-dependent dioxygenase} {IPR026992; Non-haem dioxygenase N-terminal domain} {IPR027443; Isopenicillin N synthase-like}	A08	88592854	88596921	-	-1.68965	1.32442e-19	Down	-1.64326	1.42743e-17	Down	-1.61627	1.91828e-15	Down	-2.33892	2.15298e-32	Down	-2.07778	1.55246e-18	Down	-0.789139	5.44203e-05	*	-0.548704	0.146626	*	-0.784995	0.141125	*	-1.16148	0.000130296	Down	-1.19442	6.54617e-09	Down
co-	A08G52672	A08G52672	A08G52672	[PATH:ko00410] Level1--Metabolism | Level2--Metabolism of other amino acids | Level3--beta-Alanine metabolism;[PATH:ko00330] Level1--Metabolism | Level2--Amino acid metabolism | Level3--Arginine and proline metabolism;[PATH:ko01100] Level1--Metabolism | Level2--Global and overview maps | Level3--Metabolic pathways	K13366	{GO:0016491; oxidoreductase activity; molecular_function} {GO:0055114; oxidation-reduction process; biological_process}	{IPR001613; Flavin amine oxidase} {IPR002937; Amine oxidase} {IPR036188; FAD/NAD(P)-binding domain superfamily}	A08	107818578	107824364	-	-3.76219	4.97277e-42	Down	-4.07498	1.51719e-74	Down	-4.66549	3.97028e-72	Down	-4.64561	1.26793e-87	Down	-4.41125	6.92381e-67	Down	1.68509	2.89113e-06	Up	1.22362	0.00935241	Up	-0.184072	0.965345	*	-0.286446	0.944597	*	0.56086	0.453893	*
co-	A08G52750	A08G52750	A08G52750	[PATH:ko00906] Level1--Metabolism | Level2--Metabolism of terpenoids and polyketides | Level3--Carotenoid biosynthesis	K09843	{GO:0005506; iron ion binding; molecular_function} {GO:0016705; oxidoreductase activity, acting on paired donors, with incorporation or reduction of molecular oxygen; molecular_function} {GO:0020037; heme binding; molecular_function} {GO:0055114; oxidation-reduction process; biological_process}	{IPR001128; Cytochrome P450} {IPR002401; Cytochrome P450, E-class, group I} {IPR017972; Cytochrome P450, conserved site} {IPR036396; Cytochrome P450 superfamily}	A08	110002605	110004412	-	-3.44833	4.79352e-91	Down	-3.03679	1.91308e-28	Down	-3.02176	1.06976e-19	Down	-3.85098	1.58588e-77	Down	-3.17709	9.76569e-64	Down	-0.20109	0.708717	*	0.0546827	0.964343	*	-1.13589	1.50865e-05	Down	-0.463983	0.574582	*	-0.610601	0.056621	*
specific-	A08G52870	A08G52870	A08G52870	[PATH:ko01110] Level1--Metabolism | Level2--Global and overview maps | Level3--Biosynthesis of secondary metabolites;[PATH:ko00904] Level1--Metabolism | Level2--Metabolism of terpenoids and polyketides | Level3--Diterpenoid biosynthesis;[PATH:ko01100] Level1--Metabolism | Level2--Global and overview maps | Level3--Metabolic pathways	K04123	{GO:0005506; iron ion binding; molecular_function} {GO:0016705; oxidoreductase activity, acting on paired donors, with incorporation or reduction of molecular oxygen; molecular_function} {GO:0020037; heme binding; molecular_function} {GO:0055114; oxidation-reduction process; biological_process}	{IPR001128; Cytochrome P450} {IPR036396; Cytochrome P450 superfamily}	A08	112604234	112606183	-	-1.29429	0.0356722	Down	-0.603767	0.352109	*	-1.11677	0.154242	*	0.45419	0.383449	*	-0.766866	0.186365	*	-1.7712	0.00314181	Down	-1.28595	0.0270879	Down	-0.612572	0.52348	*	-0.318906	0.719169	*	-0.709954	0.154461	*
specific-	A08G52983	A08G52983	A08G52983	NA	NA	{GO:0016491; oxidoreductase activity; molecular_function} {GO:0055114; oxidation-reduction process; biological_process}	{IPR005123; Oxoglutarate/iron-dependent dioxygenase} {IPR026992; Non-haem dioxygenase N-terminal domain} {IPR027443; Isopenicillin N synthase-like}	A08	114496866	114499277	+	0.973746	0.557471	*	1.39792	0.302174	*	2.0092	0.163791	*	-5.40613	0.00786057	Down	0.70267	0.727445	*	0.198357	0.932219	*	-0.413107	0.829282	*	-1.81046	0.0455995	Down	-2.53858	0.0961466	*	-1.53516	0.179155	*
specific-	A08G52984	A08G52984	A08G52984	NA	NA	{GO:0016491; oxidoreductase activity; molecular_function} {GO:0055114; oxidation-reduction process; biological_process}	{IPR005123; Oxoglutarate/iron-dependent dioxygenase} {IPR026992; Non-haem dioxygenase N-terminal domain} {IPR027443; Isopenicillin N synthase-like}	A08	114500590	114502627	+	-0.733952	0.00167951	*	-0.670335	0.00347163	*	-0.92864	2.19648e-05	*	-0.988287	1.34284e-07	*	-1.19769	3.36956e-08	Down	0.133084	0.739858	*	0.296168	0.487616	*	0.0979754	0.933429	*	-0.0665685	0.973947	*	-0.154132	0.675744	*
specific-	A08G53081	A08G53081	A08G53081	[PATH:ko01110] Level1--Metabolism | Level2--Global and overview maps | Level3--Biosynthesis of secondary metabolites;[PATH:ko01100] Level1--Metabolism | Level2--Global and overview maps | Level3--Metabolic pathways;[PATH:ko00100] Level1--Metabolism | Level2--Lipid metabolism | Level3--Steroid biosynthesis	K14423	{GO:0005506; iron ion binding; molecular_function} {GO:0008610; lipid biosynthetic process; biological_process} {GO:0016491; oxidoreductase activity; molecular_function} {GO:0055114; oxidation-reduction process; biological_process}	{IPR006694; Fatty acid hydroxylase}	A08	116501146	116502578	-	0.412353	0.77783	*	0.397758	0.773461	*	0.708486	0.548636	*	1.56976	0.0118652	Up	0.750595	0.432074	*	-1.06051	0.148869	*	-0.611712	0.542128	*	0.173001	0.965345	*	-0.383482	0.847834	*	-0.0898008	0.961199	*
specific-	A08G53099	A08G53099	A08G53099	NA	NA	{GO:0005506; iron ion binding; molecular_function} {GO:0016705; oxidoreductase activity, acting on paired donors, with incorporation or reduction of molecular oxygen; molecular_function} {GO:0020037; heme binding; molecular_function} {GO:0055114; oxidation-reduction process; biological_process}	{IPR001128; Cytochrome P450} {IPR036396; Cytochrome P450 superfamily}	A08	116717011	116717714	+	0.996606	0.0089056	*	1.20112	0.000342299	Up	0.768608	0.0519136	*	0.462548	0.326164	*	0.771225	0.0311368	*	0.584207	0.239	*	0.79226	0.0101107	*	0.750643	0.0657083	*	-0.0846644	0.973947	*	0.332497	0.622225	*
specific-	A08G53102	A08G53102	A08G53102	NA	NA	{GO:0005506; iron ion binding; molecular_function} {GO:0016705; oxidoreductase activity, acting on paired donors, with incorporation or reduction of molecular oxygen; molecular_function} {GO:0020037; heme binding; molecular_function} {GO:0055114; oxidation-reduction process; biological_process}	{IPR001128; Cytochrome P450} {IPR036396; Cytochrome P450 superfamily}	A08	116754567	116758853	+	0.543725	0.283134	*	1.19056	0.00852525	Up	0.402972	0.732159	*	-0.509448	0.395097	*	0.765557	0.0754942	*	-0.339997	0.804245	*	-0.087502	0.964343	*	-1.02418	0.417824	*	-0.844689	0.514145	*	0.106873	0.961199	*
co-	A08G53103	A08G53103	A08G53103	--	K20556	{GO:0005506; iron ion binding; molecular_function} {GO:0016705; oxidoreductase activity, acting on paired donors, with incorporation or reduction of molecular oxygen; molecular_function} {GO:0020037; heme binding; molecular_function} {GO:0055114; oxidation-reduction process; biological_process}	{IPR001128; Cytochrome P450} {IPR036396; Cytochrome P450 superfamily}	A08	116771453	116772355	+	3.51161	3.97606e-14	Up	2.6089	5.53589e-07	Up	3.06415	3.66481e-16	Up	1.91475	7.45265e-05	Up	2.70151	7.51965e-08	Up	-0.30008	0.843788	*	-1.2439	0.0207951	Down	-0.517208	0.806883	*	-1.79989	0.000899661	Down	-3.11743	3.6169e-11	Down
specific-	A08G53114	A08G53114	A08G53114	[PATH:ko01110] Level1--Metabolism | Level2--Global and overview maps | Level3--Biosynthesis of secondary metabolites;[PATH:ko01100] Level1--Metabolism | Level2--Global and overview maps | Level3--Metabolic pathways;[PATH:ko00941] Level1--Metabolism | Level2--Biosynthesis of other secondary metabolites | Level3--Flavonoid biosynthesis	K05277	{GO:0016491; oxidoreductase activity; molecular_function} {GO:0055114; oxidation-reduction process; biological_process}	{IPR005123; Oxoglutarate/iron-dependent dioxygenase} {IPR026992; Non-haem dioxygenase N-terminal domain} {IPR027443; Isopenicillin N synthase-like}	A08	116870050	116871191	-	0.56311	0.600458	*	0.48249	0.613695	*	-0.306058	0.857958	*	2.99952	0.000179868	Up	0.962885	0.18048	*	-0.508409	0.36824	*	-0.169851	0.929072	*	0.274481	0.923179	*	0.508028	0.293028	*	0.997459	0.000164375	*
co-	A08G53189	A08G53189	A08G53189	[PATH:ko04918] Level1--Organismal Systems | Level2--Endocrine system | Level3--Thyroid hormone synthesis;[PATH:ko00480] Level1--Metabolism | Level2--Metabolism of other amino acids | Level3--Glutathione metabolism;[PATH:ko00590] Level1--Metabolism | Level2--Lipid metabolism | Level3--Arachidonic acid metabolism	K00432	{GO:0004602; glutathione peroxidase activity; molecular_function} {GO:0006979; response to oxidative stress; biological_process} {GO:0055114; oxidation-reduction process; biological_process}	{IPR000889; Glutathione peroxidase} {IPR029759; Glutathione peroxidase active site} {IPR029760; Glutathione peroxidase conserved site} {IPR036249; Thioredoxin-like superfamily}	A08	118234782	118236165	+	-1.88669	3.60574e-26	Down	-2.00063	9.68227e-40	Down	-2.49434	1.98737e-66	Down	-1.99204	5.30907e-43	Down	-2.45503	1.44015e-63	Down	1.20197	1.45175e-11	Up	0.814969	5.43821e-07	*	1.20747	1.15873e-06	Up	1.14309	6.83908e-09	Up	0.669699	0.000326866	*
specific-	A08G53296	A08G53296	A08G53296	--	K18054	{GO:0016491; oxidoreductase activity; molecular_function} {GO:0055114; oxidation-reduction process; biological_process}	{IPR005123; Oxoglutarate/iron-dependent dioxygenase} {IPR026992; Non-haem dioxygenase N-terminal domain} {IPR027443; Isopenicillin N synthase-like}	A08	119468845	119470234	+	-0.0134945	0.980331	*	0.0995729	0.879643	*	-0.912564	0.0100633	*	-0.129261	0.778918	*	-1.25723	0.000788003	Down	-0.573709	0.266869	*	-0.203981	0.908926	*	-0.389709	0.631973	*	-0.960885	0.0346219	*	-0.511581	0.299756	*
specific-	A08G53297	A08G53297	A08G53297	--	K18054	{GO:0016491; oxidoreductase activity; molecular_function} {GO:0055114; oxidation-reduction process; biological_process}	{IPR005123; Oxoglutarate/iron-dependent dioxygenase} {IPR026992; Non-haem dioxygenase N-terminal domain} {IPR027443; Isopenicillin N synthase-like}	A08	119471693	119473428	+	-0.386122	0.781234	*	-1.34354	0.1713	*	-1.3249	0.368621	*	1.62844	0.0110849	Up	-0.328963	0.801133	*	-0.125232	0.956275	*	-0.827898	0.422615	*	-0.130292	0.965345	*	-0.707421	0.445084	*	0.88972	0.095743	*
co-	A08G53356	A08G53356	A08G53356	NA	NA	{GO:0016614; oxidoreductase activity, acting on CH-OH group of donors; molecular_function} {GO:0050660; flavin adenine dinucleotide binding; molecular_function} {GO:0055114; oxidation-reduction process; biological_process}	{IPR000172; Glucose-methanol-choline oxidoreductase, N-terminal} {IPR036188; FAD/NAD(P)-binding domain superfamily}	A08	120272421	120273115	-	-1.35526	2.18061e-11	Down	-1.35831	8.11241e-12	Down	-1.06988	7.58525e-06	Down	-1.83558	1.77583e-31	Down	-1.18677	1.11873e-12	Down	-0.495847	0.0112403	*	-0.357951	0.273602	*	-0.390077	0.41167	*	-0.352158	0.246706	*	-0.720815	0.00233337	*
co-	A08G53372	A08G53372	A08G53372	[PATH:ko00053] Level1--Metabolism | Level2--Carbohydrate metabolism | Level3--Ascorbate and aldarate metabolism;[PATH:ko00480] Level1--Metabolism | Level2--Metabolism of other amino acids | Level3--Glutathione metabolism	K00434	{GO:0004601; peroxidase activity; molecular_function} {GO:0006979; response to oxidative stress; biological_process} {GO:0020037; heme binding; molecular_function} {GO:0055114; oxidation-reduction process; biological_process}	{IPR002016; Haem peroxidase, plant/fungal/bacterial} {IPR002207; Class I peroxidase} {IPR010255; Haem peroxidase} {IPR019793; Peroxidases heam-ligand binding site} {IPR019794; Peroxidase, active site}	A08	120435898	120437933	-	1.50642	0.0253158	Up	1.7743	0.00588966	Up	1.9061	0.00227187	Up	2.41659	5.31642e-07	Up	2.23173	2.28633e-05	Up	-0.158388	0.916466	*	0.119775	0.948971	*	0.110442	0.965345	*	0.540557	0.48452	*	0.536686	0.465941	*
co-	A08G53382	A08G53382	A08G53382	[PATH:ko01100] Level1--Metabolism | Level2--Global and overview maps | Level3--Metabolic pathways;[PATH:ko00053] Level1--Metabolism | Level2--Carbohydrate metabolism | Level3--Ascorbate and aldarate metabolism	K00423	{GO:0005507; copper ion binding; molecular_function} {GO:0005576; extracellular region; cellular_component} {GO:0016491; oxidoreductase activity; molecular_function} {GO:0055114; oxidation-reduction process; biological_process}	{IPR001117; Multicopper oxidase, type 1} {IPR002355; Multicopper oxidase, copper-binding site} {IPR008972; Cupredoxin} {IPR011706; Multicopper oxidase, type 2} {IPR011707; Multicopper oxidase, type 3} {IPR017760; L-ascorbate oxidase, plants} {IPR033138; Multicopper oxidases, conserved site} {IPR034259; Ascorbate oxidase, first cupredoxin domain} {IPR034267; Ascorbate oxidase, third cupredoxin dom…	A08	120507405	120511838	-	-4.75567	4.00809e-56	Down	-5.31184	1.18438e-101	Down	-4.71949	8.29276e-30	Down	-2.29835	3.64395e-24	Down	-2.42058	7.92781e-21	Down	-0.679409	0.1919	*	-0.0568785	0.964685	*	0.112151	0.965345	*	0.495355	0.682148	*	2.51622	1.7631e-19	Up
co-	A08G53470	A08G53470	A08G53470	[PATH:ko01110] Level1--Metabolism | Level2--Global and overview maps | Level3--Biosynthesis of secondary metabolites;[PATH:ko01100] Level1--Metabolism | Level2--Global and overview maps | Level3--Metabolic pathways;[PATH:ko00940] Level1--Metabolism | Level2--Biosynthesis of other secondary metabolites | Level3--Phenylpropanoid biosynthesis	K00430	{GO:0004601; peroxidase activity; molecular_function} {GO:0006979; response to oxidative stress; biological_process} {GO:0020037; heme binding; molecular_function} {GO:0042744; hydrogen peroxide catabolic process; biological_process} {GO:0055114; oxidation-reduction process; biological_process}	{IPR000823; Plant peroxidase} {IPR002016; Haem peroxidase, plant/fungal/bacterial} {IPR010255; Haem peroxidase} {IPR033905; Secretory peroxidase}	A08	121644983	121645926	+	5.19297	1.12381e-83	Up	5.77012	1.24563e-105	Up	5.42959	4.1291e-42	Up	3.66187	6.70814e-23	Up	3.44282	2.60749e-36	Up	6.6269	1.81687e-113	Up	6.75425	3.60435e-216	Up	6.0157	5.47552e-122	Up	5.57106	3.88159e-63	Up	4.32976	1.11823e-55	Up
specific-	A08G53592	A08G53592	A08G53592	NA	NA	{GO:0016491; oxidoreductase activity; molecular_function} {GO:0055114; oxidation-reduction process; biological_process}	{IPR020471; Aldo/keto reductase} {IPR023210; NADP-dependent oxidoreductase domain} {IPR036812; NADP-dependent oxidoreductase domain superfamily}	A08	122830220	122832258	-	1.04182	1.93128e-05	Up	0.869311	0.000235624	*	0.432226	0.0809326	*	0.305726	0.14032	*	0.976185	7.88154e-05	*	1.63754	4.81164e-14	Up	1.09034	3.84239e-08	Up	0.917587	2.64766e-07	*	0.884226	3.0832e-05	*	0.517938	0.00703696	*
specific-	A08G53652	A08G53652	A08G53652	[PATH:ko01100] Level1--Metabolism | Level2--Global and overview maps | Level3--Metabolic pathways;[PATH:ko00430] Level1--Metabolism | Level2--Metabolism of other amino acids | Level3--Taurine and hypotaurine metabolism	K10712	{GO:0016702; oxidoreductase activity, acting on single donors with incorporation of molecular oxygen, incorporation of two atoms of oxygen; molecular_function} {GO:0055114; oxidation-reduction process; biological_process}	{IPR011051; RmlC-like cupin domain superfamily} {IPR012864; Cysteine oxygenase/2-aminoethanethiol dioxygenase} {IPR014710; RmlC-like jelly roll fold}	A08	123508061	123509863	+	0.60663	0.662181	*	0.43531	0.805725	*	-1.81246	0.272828	*	2.03378	0.00429806	Up	0.271376	0.892193	*	1.05099	0.495451	*	0.487661	0.850997	*	0.278752	0.965345	*	1.52358	0.425468	*	0.0546583	0.980344	*
specific-	A08G53664	A08G53664	A08G53664	[PATH:ko01110] Level1--Metabolism | Level2--Global and overview maps | Level3--Biosynthesis of secondary metabolites;[PATH:ko01100] Level1--Metabolism | Level2--Global and overview maps | Level3--Metabolic pathways;[PATH:ko00940] Level1--Metabolism | Level2--Biosynthesis of other secondary metabolites | Level3--Phenylpropanoid biosynthesis	K00430	{GO:0004601; peroxidase activity; molecular_function} {GO:0006979; response to oxidative stress; biological_process} {GO:0020037; heme binding; molecular_function} {GO:0042744; hydrogen peroxide catabolic process; biological_process} {GO:0055114; oxidation-reduction process; biological_process}	{IPR000823; Plant peroxidase} {IPR002016; Haem peroxidase, plant/fungal/bacterial} {IPR010255; Haem peroxidase} {IPR019793; Peroxidases heam-ligand binding site} {IPR019794; Peroxidase, active site} {IPR033905; Secretory peroxidase}	A08	123604175	123605214	+	-0.798875	0.0111738	*	-1.55122	0.00118144	Down	-0.550193	0.868668	*	0.956839	5.4263e-05	*	0.472143	0.429394	*	-0.494406	0.254724	*	0.00288882	0.998271	*	-0.384106	0.743612	*	-0.413798	0.882625	*	0.741957	0.109445	*
co-	A08G53666	A08G53666	A08G53666	[PATH:ko00520] Level1--Metabolism | Level2--Carbohydrate metabolism | Level3--Amino sugar and nucleotide sugar metabolism	K00326	{GO:0016491; oxidoreductase activity; molecular_function} {GO:0055114; oxidation-reduction process; biological_process}	{IPR001433; Oxidoreductase FAD/NAD(P)-binding} {IPR001709; Flavoprotein pyridine nucleotide cytochrome reductase} {IPR001834; NADH:cytochrome b5 reductase (CBR)} {IPR008333; Flavoprotein pyridine nucleotide cytochrome reductase-like, FAD-binding domain} {IPR017927; FAD-binding domain, ferredoxin reductase-type} {IPR017938; Riboflavin synthase-like beta-barrel} {IPR039261; Ferredoxin-NADP reductas…	A08	123628718	123631284	+	1.48274	9.20168e-08	Up	1.44528	2.69552e-06	Up	1.11987	0.00136946	Up	1.22365	1.91655e-05	Up	1.02032	0.00190113	Up	0.701242	0.122086	*	0.561531	0.258981	*	0.751793	0.108838	*	0.122398	0.959601	*	0.106373	0.945805	*
co-	A08G53726	A08G53726	A08G53726	[PATH:ko01110] Level1--Metabolism | Level2--Global and overview maps | Level3--Biosynthesis of secondary metabolites;[PATH:ko00940] Level1--Metabolism | Level2--Biosynthesis of other secondary metabolites | Level3--Phenylpropanoid biosynthesis	K06892	{GO:0016491; oxidoreductase activity; molecular_function} {GO:0055114; oxidation-reduction process; biological_process}	{IPR005123; Oxoglutarate/iron-dependent dioxygenase} {IPR026992; Non-haem dioxygenase N-terminal domain} {IPR027443; Isopenicillin N synthase-like}	A08	124235377	124236546	-	3.78801	6.56248e-16	Up	3.58964	6.33632e-15	Up	3.65962	6.61462e-11	Up	2.39647	3.34835e-06	Up	2.09147	0.000547878	Up	2.8795	4.49077e-06	Up	2.35253	3.99412e-05	Up	1.50401	0.128605	*	0.467345	0.835381	*	1.9847	0.000668559	Up
specific-	A08G53773	A08G53773	A08G53773	[PATH:ko01110] Level1--Metabolism | Level2--Global and overview maps | Level3--Biosynthesis of secondary metabolites;[PATH:ko01100] Level1--Metabolism | Level2--Global and overview maps | Level3--Metabolic pathways;[PATH:ko02024] Level1--Cellular Processes | Level2--Cellular community - prokaryotes | Level3--Quorum sensing;[PATH:ko00740] Level1--Metabolism | Level2--Metabolism of cofactors and vi…	K11752	{GO:0003824; catalytic activity; molecular_function} {GO:0008703; 5-amino-6-(5-phosphoribosylamino)uracil reductase activity; molecular_function} {GO:0008835; diaminohydroxyphosphoribosylaminopyrimidine deaminase activity; molecular_function} {GO:0009231; riboflavin biosynthetic process; biological_process} {GO:0050661; NADP binding; molecular_function} {GO:0055114; oxidation-reduction process; b…	{IPR002125; Cytidine and deoxycytidylate deaminase domain} {IPR002734; Bacterial bifunctional deaminase-reductase, C-terminal} {IPR004794; Riboflavin biosynthesis protein RibD} {IPR011549; Riboflavin-specific deaminase, C-terminal} {IPR012816; NADAR} {IPR016193; Cytidine deaminase-like} {IPR024072; Dihydrofolate reductase-like domain superfamily} {IPR037238; YbiA-like superfamily}	A08	124692896	124698539	+	0.557744	0.348907	*	0.829756	0.0798095	*	0.751787	0.149357	*	1.09187	0.00235454	Up	0.720952	0.130188	*	0.369435	0.631923	*	0.39597	0.597884	*	0.687611	0.388543	*	0.379354	0.761169	*	0.502219	0.421082	*
co-	A08G53848	A08G53848	A08G53848	[PATH:ko01110] Level1--Metabolism | Level2--Global and overview maps | Level3--Biosynthesis of secondary metabolites;[PATH:ko00906] Level1--Metabolism | Level2--Metabolism of terpenoids and polyketides | Level3--Carotenoid biosynthesis;[PATH:ko01100] Level1--Metabolism | Level2--Global and overview maps | Level3--Metabolic pathways	K09840	{GO:0016702; oxidoreductase activity, acting on single donors with incorporation of molecular oxygen, incorporation of two atoms of oxygen; molecular_function} {GO:0055114; oxidation-reduction process; biological_process}	{IPR004294; Carotenoid oxygenase}	A08	125478122	125479840	+	8.62319	2.63022e-10	Up	6.50604	0.000369229	Up	7.70415	7.03429e-07	Up	8.72488	5.66667e-10	Up	8.33039	6.55361e-09	Up	3.00358	0.00215897	Up	1.68524	0.181286	*	3.17473	0.0023141	Up	1.5667	0.528112	*	2.16064	0.167112	*
specific-	A08G53854	A08G53854	A08G53854	[PATH:ko01110] Level1--Metabolism | Level2--Global and overview maps | Level3--Biosynthesis of secondary metabolites;[PATH:ko00906] Level1--Metabolism | Level2--Metabolism of terpenoids and polyketides | Level3--Carotenoid biosynthesis;[PATH:ko01100] Level1--Metabolism | Level2--Global and overview maps | Level3--Metabolic pathways	K09840	{GO:0016702; oxidoreductase activity, acting on single donors with incorporation of molecular oxygen, incorporation of two atoms of oxygen; molecular_function} {GO:0055114; oxidation-reduction process; biological_process}	{IPR004294; Carotenoid oxygenase}	A08	125537651	125538898	+	2.06586	0.678337	*	3.01743	0.232283	*	3.33319	0.37747	*	2.8226	0.253922	*	4.1531	0.00966347	Up	2.47868	0.497317	*	1.40804	0.910107	*	2.86771	0.462617	*	1.75788	0.69054	*	-1.76697	0.87511	*
specific-	A09G55347	A09G55347	A09G55347	[PATH:ko01110] Level1--Metabolism | Level2--Global and overview maps | Level3--Biosynthesis of secondary metabolites;[PATH:ko00564] Level1--Metabolism | Level2--Lipid metabolism | Level3--Glycerophospholipid metabolism;[PATH:ko04011] Level1--Environmental Information Processing | Level2--Signal transduction | Level3--MAPK signaling pathway - yeast	K00006	{GO:0004367; glycerol-3-phosphate dehydrogenase [NAD+] activity; molecular_function} {GO:0005975; carbohydrate metabolic process; biological_process} {GO:0006072; glycerol-3-phosphate metabolic process; biological_process} {GO:0009331; glycerol-3-phosphate dehydrogenase complex; cellular_component} {GO:0016491; oxidoreductase activity; molecular_function} {GO:0016616; oxidoreductase activity, act…	{IPR006109; Glycerol-3-phosphate dehydrogenase, NAD-dependent, C-terminal} {IPR006168; Glycerol-3-phosphate dehydrogenase, NAD-dependent} {IPR008927; 6-phosphogluconate dehydrogenase-like, C-terminal domain superfamily} {IPR011128; Glycerol-3-phosphate dehydrogenase, NAD-dependent, N-terminal} {IPR013328; 6-phosphogluconate dehydrogenase, domain 2} {IPR017751; Glycerol-3-phosphate dehydrogenase, …	A09	13421303	13423775	-	-0.762553	0.558269	*	-0.655033	0.603788	*	-0.0853444	0.959188	*	0.67646	0.408469	*	1.36763	0.0412025	Up	-0.444727	0.784568	*	-0.678003	0.572064	*	-0.79557	0.634764	*	0.146603	0.967526	*	0.482187	0.71903	*
specific-	A09G55455	A09G55455	A09G55455	[PATH:ko01110] Level1--Metabolism | Level2--Global and overview maps | Level3--Biosynthesis of secondary metabolites;[PATH:ko01200] Level1--Metabolism | Level2--Global and overview maps | Level3--Carbon metabolism;[PATH:ko00010] Level1--Metabolism | Level2--Carbohydrate metabolism | Level3--Glycolysis / Gluconeogenesis;[PATH:ko01120] Level1--Metabolism | Level2--Global and overview maps | Level3-…	K00134	{GO:0006006; glucose metabolic process; biological_process} {GO:0016620; oxidoreductase activity, acting on the aldehyde or oxo group of donors, NAD or NADP as acceptor; molecular_function} {GO:0050661; NADP binding; molecular_function} {GO:0051287; NAD binding; molecular_function} {GO:0055114; oxidation-reduction process; biological_process}	{IPR006424; Glyceraldehyde-3-phosphate dehydrogenase, type I} {IPR020828; Glyceraldehyde 3-phosphate dehydrogenase, NAD(P) binding domain} {IPR020829; Glyceraldehyde 3-phosphate dehydrogenase, catalytic domain} {IPR020830; Glyceraldehyde 3-phosphate dehydrogenase, active site} {IPR020831; Glyceraldehyde/Erythrose phosphate dehydrogenase family} {IPR036291; NAD(P)-binding domain superfamily}	A09	16499483	16502203	+	0.786586	1.49036e-07	*	0.882083	7.7823e-10	*	0.261812	0.145056	*	1.09382	6.61812e-20	Up	0.211547	0.383477	*	-0.0378157	0.951387	*	0.253739	0.250436	*	0.35447	0.0718722	*	0.223825	0.386954	*	0.147561	0.589746	*
specific-	A09G55568	A09G55568	A09G55568	[PATH:ko01110] Level1--Metabolism | Level2--Global and overview maps | Level3--Biosynthesis of secondary metabolites;[PATH:ko00904] Level1--Metabolism | Level2--Metabolism of terpenoids and polyketides | Level3--Diterpenoid biosynthesis;[PATH:ko01100] Level1--Metabolism | Level2--Global and overview maps | Level3--Metabolic pathways	K05282	{GO:0016491; oxidoreductase activity; molecular_function} {GO:0055114; oxidation-reduction process; biological_process}	{IPR005123; Oxoglutarate/iron-dependent dioxygenase} {IPR026992; Non-haem dioxygenase N-terminal domain} {IPR027443; Isopenicillin N synthase-like}	A09	20210744	20212046	-	-2.37143	0.523811	*	-2.74041	0.420958	*	-0.886274	0.848868	*	3.69093	1.53692e-05	Up	0.125203	0.967899	*	-1.53923	0.640228	*	-0.444308	0.947468	*	0.999514	0.779474	*	1.46522	0.3725	*	2.18174	0.020366	Up
specific-	A09G58486	A09G58486	A09G58486	[PATH:ko01110] Level1--Metabolism | Level2--Global and overview maps | Level3--Biosynthesis of secondary metabolites;[PATH:ko01100] Level1--Metabolism | Level2--Global and overview maps | Level3--Metabolic pathways;[PATH:ko01230] Level1--Metabolism | Level2--Global and overview maps | Level3--Biosynthesis of amino acids;[PATH:ko01130] Level1--Metabolism | Level2--Global and overview maps | Level3…	K13832	{GO:0003824; catalytic activity; molecular_function} {GO:0003855; 3-dehydroquinate dehydratase activity; molecular_function} {GO:0004764; shikimate 3-dehydrogenase (NADP+) activity; molecular_function} {GO:0019632; shikimate metabolic process; biological_process} {GO:0050661; NADP binding; molecular_function} {GO:0055114; oxidation-reduction process; biological_process}	{IPR001381; 3-dehydroquinate dehydratase type I} {IPR006151; Quinate/shikimate 5-dehydrogenase/glutamyl-tRNA reductase} {IPR011342; Shikimate dehydrogenase} {IPR013708; Shikimate dehydrogenase substrate binding, N-terminal} {IPR013785; Aldolase-type TIM barrel} {IPR022893; Shikimate dehydrogenase family} {IPR036291; NAD(P)-binding domain superfamily}	A09	57204897	57209014	-	0.68201	3.58409e-07	*	0.836153	8.31598e-10	*	0.451756	0.00344124	*	1.16355	9.89059e-29	Up	0.787327	7.4624e-08	*	0.220994	0.594634	*	0.399153	0.152379	*	0.374887	0.375205	*	0.731544	0.00117762	*	0.622604	0.000400969	*
specific-	A09G58870	A09G58870	A09G58870	--	K10257	{GO:0006629; lipid metabolic process; biological_process} {GO:0016717; oxidoreductase activity, acting on paired donors, with oxidation of a pair of donors resulting in the reduction of molecular oxygen to two molecules of water; molecular_function} {GO:0055114; oxidation-reduction process; biological_process}	{IPR005804; Fatty acid desaturase domain} {IPR021863; Fatty acid desaturase, N-terminal}	A09	65018276	65020024	+	1.44085	0.0630556	*	-0.269188	0.864455	*	1.03729	0.294869	*	1.59831	0.0168002	Up	0.887955	0.270643	*	1.23405	0.111002	*	0.644134	0.591216	*	0.198408	0.965345	*	0.0564127	0.981455	*	1.84203	0.00136396	Up
co-	A09G58937	A09G58937	A09G58937	--	K20624	{GO:0005506; iron ion binding; molecular_function} {GO:0016705; oxidoreductase activity, acting on paired donors, with incorporation or reduction of molecular oxygen; molecular_function} {GO:0020037; heme binding; molecular_function} {GO:0055114; oxidation-reduction process; biological_process}	{IPR001128; Cytochrome P450} {IPR002401; Cytochrome P450, E-class, group I} {IPR036396; Cytochrome P450 superfamily}	A09	66421042	66422511	+	-6.15929	3.09409e-159	Down	-7.94325	1.24096e-126	Down	-7.53636	7.37934e-28	Down	-8.07929	2.23918e-211	Down	-7.49988	6.47813e-159	Down	0.569265	0.599267	*	-0.671998	0.442542	*	-2.72544	0.00394384	Down	-2.35503	0.0206577	Down	-1.89957	0.00501125	Down
specific-	A09G59036	A09G59036		[PATH:ko01100] Level1--Metabolism | Level2--Global and overview maps | Level3--Metabolic pathways;[PATH:ko00195] Level1--Metabolism | Level2--Energy metabolism | Level3--Photosynthesis	K02634	{GO:0005506; iron ion binding; molecular_function} {GO:0009055; electron transfer activity; molecular_function} {GO:0009523; photosystem II; cellular_component} {GO:0015979; photosynthesis; biological_process} {GO:0016020; membrane; cellular_component} {GO:0020037; heme binding; molecular_function} {GO:0031361; integral component of thylakoid membrane; cellular_component} {GO:0042301; phosphate i…	{IPR001056; Photosystem II reaction centre protein H} {IPR002325; Cytochrome f} {IPR024094; Cytochrome f large domain} {IPR036826; Cytochrome f large domain superfamily} {IPR036863; Photosystem II reaction centre protein H superfamily}	A09	68134462	68136751	-	-0.164117	0.851067	*	-0.460233	0.410958	*	0.145744	0.876096	*	-1.24753	0.000854289	Down	-0.650754	0.154678	*	-0.239758	0.856782	*	-0.387821	0.66923	*	-0.951804	0.0592387	*	-1.48276	0.00114227	Down	-1.2638	0.0013164	Down
specific-	A09G59311	A09G59311	A09G59311	[PATH:ko04917] Level1--Organismal Systems | Level2--Endocrine system | Level3--Prolactin signaling pathway;[PATH:ko04913] Level1--Organismal Systems | Level2--Endocrine system | Level3--Ovarian steroidogenesis;[PATH:ko01100] Level1--Metabolism | Level2--Global and overview maps | Level3--Metabolic pathways;[PATH:ko04934] Level1--Human Diseases | Level2--Endocrine and metabolic diseases | Level3--…	K00512	{GO:0005506; iron ion binding; molecular_function} {GO:0016705; oxidoreductase activity, acting on paired donors, with incorporation or reduction of molecular oxygen; molecular_function} {GO:0020037; heme binding; molecular_function} {GO:0055114; oxidation-reduction process; biological_process}	{IPR001128; Cytochrome P450} {IPR002401; Cytochrome P450, E-class, group I} {IPR036396; Cytochrome P450 superfamily}	A09	72166918	72167895	+	0.959804	0.0321536	*	0.196895	0.8166	*	0.4081	0.638242	*	1.19046	0.000979953	Up	0.283899	0.790826	*	-0.202558	0.905526	*	0.289487	0.844789	*	0.375889	0.882062	*	-0.308841	0.933057	*	0.498457	0.425853	*
specific-	A09G59313	A09G59313	A09G59313	[PATH:ko04917] Level1--Organismal Systems | Level2--Endocrine system | Level3--Prolactin signaling pathway;[PATH:ko04913] Level1--Organismal Systems | Level2--Endocrine system | Level3--Ovarian steroidogenesis;[PATH:ko01100] Level1--Metabolism | Level2--Global and overview maps | Level3--Metabolic pathways;[PATH:ko04934] Level1--Human Diseases | Level2--Endocrine and metabolic diseases | Level3--…	K00512	{GO:0005506; iron ion binding; molecular_function} {GO:0016705; oxidoreductase activity, acting on paired donors, with incorporation or reduction of molecular oxygen; molecular_function} {GO:0020037; heme binding; molecular_function} {GO:0055114; oxidation-reduction process; biological_process}	{IPR001128; Cytochrome P450} {IPR036396; Cytochrome P450 superfamily}	A09	72197532	72199191	+	-6.16503	0.0321964	Down	-4.06194	0.126668	*	-5.37202	0.0544865	*	-1.44155	0.505657	*	-2.57034	0.304623	*	-2.22611	0.530649	*	-2.45984	0.390405	*	-2.17175	0.590282	*	-2.54691	0.476565	*	1.00951	0.619533	*
specific-	A09G59469	A09G59469	A09G59469	[PATH:ko01100] Level1--Metabolism | Level2--Global and overview maps | Level3--Metabolic pathways;[PATH:ko00053] Level1--Metabolism | Level2--Carbohydrate metabolism | Level3--Ascorbate and aldarate metabolism	K08232	{GO:0016491; oxidoreductase activity; molecular_function} {GO:0050660; flavin adenine dinucleotide binding; molecular_function} {GO:0055114; oxidation-reduction process; biological_process}	{IPR016156; FAD/NAD-linked reductase, dimerisation domain superfamily} {IPR023753; FAD/NAD(P)-binding domain} {IPR036188; FAD/NAD(P)-binding domain superfamily}	A09	74384435	74388017	+	1.07969	3.23981e-14	Up	0.796529	1.14998e-05	*	0.47214	0.00331979	*	0.424405	0.00110203	*	-0.0413629	0.900722	*	1.43018	7.37227e-12	Up	0.941416	1.43766e-12	*	0.913633	9.34953e-10	*	0.498646	0.00884444	*	0.50201	0.00271386	*
specific-	A09G59490	A09G59490		--	K17479	{GO:0009055; electron transfer activity; molecular_function} {GO:0015035; protein disulfide oxidoreductase activity; molecular_function} {GO:0045454; cell redox homeostasis; biological_process}	{IPR002109; Glutaredoxin} {IPR036249; Thioredoxin-like superfamily}	A09	74662265	74663437	+	1.57138	0.394337	*	-2.18582	0.450667	*	0.682973	0.838341	*	1.65169	0.181233	*	2.51738	0.0180019	Up	-1.14921	0.579511	*	-0.500073	0.932866	*	-0.43862	0.965345	*	-0.0376446	0.990777	*	1.03379	0.438228	*
co-	A09G59523	A09G59523		[PATH:ko01110] Level1--Metabolism | Level2--Global and overview maps | Level3--Biosynthesis of secondary metabolites;[PATH:ko00904] Level1--Metabolism | Level2--Metabolism of terpenoids and polyketides | Level3--Diterpenoid biosynthesis	K13070	{GO:0016491; oxidoreductase activity; molecular_function}	{IPR002347; Short-chain dehydrogenase/reductase SDR} {IPR020904; Short-chain dehydrogenase/reductase, conserved site} {IPR036291; NAD(P)-binding domain superfamily}	A09	75018143	75019101	+	2.12467	1.61999e-06	Up	2.11033	8.3318e-08	Up	2.24736	6.40928e-07	Up	1.21035	0.0168737	Up	1.64449	0.000137475	Up	-0.152364	0.94464	*	-0.445171	0.528401	*	0.748151	0.492505	*	-0.942372	0.282164	*	-1.64489	0.000748732	Down
co-	A09G59543	A09G59543	A09G59543	NA	NA	{GO:0016491; oxidoreductase activity; molecular_function} {GO:0055114; oxidation-reduction process; biological_process}	{IPR005123; Oxoglutarate/iron-dependent dioxygenase} {IPR026992; Non-haem dioxygenase N-terminal domain} {IPR027443; Isopenicillin N synthase-like}	A09	75210613	75212024	+	-3.01609	0.00332589	Down	-3.74143	8.58127e-05	Down	-3.47733	0.000534495	Down	-4.16464	7.20097e-05	Down	-2.58805	0.0275411	Down	-3.03819	0.112316	*	-1.87807	0.313778	*	-2.62749	0.202638	*	-3.38776	0.152068	*	-1.14871	0.608393	*
co-	A09G59634	A09G59634	A09G59634	[PATH:ko01110] Level1--Metabolism | Level2--Global and overview maps | Level3--Biosynthesis of secondary metabolites;[PATH:ko01100] Level1--Metabolism | Level2--Global and overview maps | Level3--Metabolic pathways;[PATH:ko00940] Level1--Metabolism | Level2--Biosynthesis of other secondary metabolites | Level3--Phenylpropanoid biosynthesis	K00430	{GO:0003677; DNA binding; molecular_function} {GO:0004601; peroxidase activity; molecular_function} {GO:0005634; nucleus; cellular_component} {GO:0006355; regulation of transcription, DNA-templated; biological_process} {GO:0006979; response to oxidative stress; biological_process} {GO:0020037; heme binding; molecular_function} {GO:0042744; hydrogen peroxide catabolic process; biological_process} …	{IPR000823; Plant peroxidase} {IPR002016; Haem peroxidase, plant/fungal/bacterial} {IPR006779; DNA binding protein S1FA} {IPR010255; Haem peroxidase} {IPR033905; Secretory peroxidase}	A09	76355227	76359435	+	3.19919	5.16467e-22	Up	2.61138	1.37495e-24	Up	2.09528	6.98864e-12	Up	3.26218	3.35303e-35	Up	1.23281	1.58376e-07	Up	1.20064	1.59339e-13	Up	0.74131	0.00605038	*	1.56504	6.50031e-14	Up	1.11394	3.91093e-05	Up	0.119633	0.737422	*
specific-	A09G59658	A09G59658	A09G59658	[PATH:ko00040] Level1--Metabolism | Level2--Carbohydrate metabolism | Level3--Pentose and glucuronate interconversions;[PATH:ko01110] Level1--Metabolism | Level2--Global and overview maps | Level3--Biosynthesis of secondary metabolites;[PATH:ko00010] Level1--Metabolism | Level2--Carbohydrate metabolism | Level3--Glycolysis / Gluconeogenesis;[PATH:ko01120] Level1--Metabolism | Level2--Global and o…	K00002	{GO:0016491; oxidoreductase activity; molecular_function} {GO:0055114; oxidation-reduction process; biological_process}	{IPR018170; Aldo/keto reductase, conserved site} {IPR020471; Aldo/keto reductase} {IPR023210; NADP-dependent oxidoreductase domain} {IPR036812; NADP-dependent oxidoreductase domain superfamily}	A09	76593995	76595764	-	-0.0933231	0.915924	*	0.0156027	0.988221	*	0.9933	0.00203408	*	0.773677	0.0287814	*	1.00968	0.0071164	Up	-0.960837	0.0117508	*	-0.784014	0.0716135	*	-0.239193	0.886683	*	-0.430675	0.511582	*	0.103934	0.945805	*
co-	A09G59781	A09G59781	A09G59781	NA	NA	{GO:0016491; oxidoreductase activity; molecular_function} {GO:0055114; oxidation-reduction process; biological_process}	{IPR005123; Oxoglutarate/iron-dependent dioxygenase} {IPR026992; Non-haem dioxygenase N-terminal domain} {IPR027443; Isopenicillin N synthase-like}	A09	77611004	77612293	-	-3.56535	5.48374e-34	Down	-6.00579	1.48054e-57	Down	-8.41025	8.69208e-27	Down	-10.6007	1.76655e-17	Down	-9.11765	2.8206e-24	Down	8.48917	1.11251e-08	Up	5.38256	0.0182467	Up	3.17268	0.767957	*	2.27473	0.930682	*	NA	NA	NA
specific-	A09G59850	A09G59850	A09G59850	[PATH:ko01110] Level1--Metabolism | Level2--Global and overview maps | Level3--Biosynthesis of secondary metabolites;[PATH:ko00900] Level1--Metabolism | Level2--Metabolism of terpenoids and polyketides | Level3--Terpenoid backbone biosynthesis;[PATH:ko01100] Level1--Metabolism | Level2--Global and overview maps | Level3--Metabolic pathways;[PATH:ko01130] Level1--Metabolism | Level2--Global and ov…	K00099	{GO:0005515; protein binding; molecular_function} {GO:0008299; isoprenoid biosynthetic process; biological_process} {GO:0030604; 1-deoxy-D-xylulose-5-phosphate reductoisomerase activity; molecular_function} {GO:0046872; metal ion binding; molecular_function} {GO:0055114; oxidation-reduction process; biological_process} {GO:0070402; NADPH binding; molecular_function}	{IPR003821; 1-deoxy-D-xylulose 5-phosphate reductoisomerase} {IPR013512; 1-deoxy-D-xylulose 5-phosphate reductoisomerase, N-terminal} {IPR013644; 1-deoxy-D-xylulose 5-phosphate reductoisomerase, C-terminal} {IPR026877; DXP reductoisomerase C-terminal domain} {IPR036169; DXP reductoisomerase, C-terminal domain superfamily} {IPR036291; NAD(P)-binding domain superfamily}	A09	78349370	78353172	-	-0.55265	0.00378404	*	-0.643307	3.47951e-05	*	-0.979465	5.07427e-11	*	-0.628797	2.39029e-07	*	-1.31513	5.57982e-24	Down	0.758903	5.55311e-08	*	0.373382	0.143826	*	0.362993	0.223841	*	0.318453	0.157246	*	0.0289407	0.961199	*
specific-	A09G59941	A09G59941	A09G59941	[PATH:ko01110] Level1--Metabolism | Level2--Global and overview maps | Level3--Biosynthesis of secondary metabolites;[PATH:ko01100] Level1--Metabolism | Level2--Global and overview maps | Level3--Metabolic pathways;[PATH:ko00940] Level1--Metabolism | Level2--Biosynthesis of other secondary metabolites | Level3--Phenylpropanoid biosynthesis	K22395	{GO:0016491; oxidoreductase activity; molecular_function} {GO:0050660; flavin adenine dinucleotide binding; molecular_function} {GO:0055114; oxidation-reduction process; biological_process} {GO:0071949; FAD binding; molecular_function}	{IPR006094; FAD linked oxidase, N-terminal} {IPR012951; Berberine/berberine-like} {IPR016166; FAD-binding domain, PCMH-type} {IPR016167; FAD-binding, type PCMH, subdomain 1} {IPR036318; FAD-binding, type PCMH-like superfamily}	A09	79399688	79401292	+	-0.558686	0.832516	*	-2.13405	0.268013	*	-2.54685	0.359197	*	3.49971	7.77843e-06	Up	1.01853	0.565266	*	-2.70859	0.0509097	*	-3.41897	0.00229935	Down	-0.109253	0.986609	*	-1.49309	0.532822	*	1.77883	0.00423518	Up
co-	A09G59953	A09G59953	A09G59953	[PATH:ko03320] Level1--Organismal Systems | Level2--Endocrine system | Level3--PPAR signaling pathway;[PATH:ko01100] Level1--Metabolism | Level2--Global and overview maps | Level3--Metabolic pathways;[PATH:ko00830] Level1--Metabolism | Level2--Metabolism of cofactors and vitamins | Level3--Retinol metabolism;[PATH:ko04750] Level1--Organismal Systems | Level2--Sensory system | Level3--Inflammatory…	K07425	{GO:0005506; iron ion binding; molecular_function} {GO:0016705; oxidoreductase activity, acting on paired donors, with incorporation or reduction of molecular oxygen; molecular_function} {GO:0020037; heme binding; molecular_function} {GO:0055114; oxidation-reduction process; biological_process}	{IPR001128; Cytochrome P450} {IPR002401; Cytochrome P450, E-class, group I} {IPR017972; Cytochrome P450, conserved site} {IPR036396; Cytochrome P450 superfamily}	A09	79507466	79509508	+	-6.6528	6.16683e-47	Down	-6.44777	7.4896e-60	Down	-7.31943	3.31389e-47	Down	-8.73236	1.44861e-44	Down	-7.18761	1.76557e-11	Down	6.29125	0.0066292	Up	4.62753	0.127449	*	5.26493	0.0889774	*	4.63117	0.469383	*	4.28752	0.278511	*
specific-	A09G60266	A09G60266	A09G60266	--	K20562	{GO:0005506; iron ion binding; molecular_function} {GO:0016705; oxidoreductase activity, acting on paired donors, with incorporation or reduction of molecular oxygen; molecular_function} {GO:0020037; heme binding; molecular_function} {GO:0055114; oxidation-reduction process; biological_process}	{IPR001128; Cytochrome P450} {IPR002401; Cytochrome P450, E-class, group I} {IPR036396; Cytochrome P450 superfamily}	A09	82041901	82043473	-	-0.326388	0.640107	*	-0.00952903	0.994337	*	-0.846358	0.183442	*	0.518713	0.0728232	*	-1.13814	0.00113615	Down	-0.968933	1.44268e-05	*	-0.481634	0.121509	*	-0.970114	0.107287	*	-0.416224	0.180122	*	-0.0981085	0.945805	*
specific-	A09G60371	A09G60371	A09G60371	[PATH:ko01110] Level1--Metabolism | Level2--Global and overview maps | Level3--Biosynthesis of secondary metabolites;[PATH:ko01100] Level1--Metabolism | Level2--Global and overview maps | Level3--Metabolic pathways;[PATH:ko00940] Level1--Metabolism | Level2--Biosynthesis of other secondary metabolites | Level3--Phenylpropanoid biosynthesis	K00430	{GO:0004601; peroxidase activity; molecular_function} {GO:0006979; response to oxidative stress; biological_process} {GO:0020037; heme binding; molecular_function} {GO:0042744; hydrogen peroxide catabolic process; biological_process} {GO:0055114; oxidation-reduction process; biological_process}	{IPR000823; Plant peroxidase} {IPR002016; Haem peroxidase, plant/fungal/bacterial} {IPR010255; Haem peroxidase} {IPR019793; Peroxidases heam-ligand binding site} {IPR019794; Peroxidase, active site} {IPR033905; Secretory peroxidase}	A09	82865313	82866479	+	6.13313	0.0205776	Up	3.84786	0.445344	*	NA	NA	NA	NA	NA	NA	NA	NA	NA	1.57275	0.92615	*	-1.92118	0.932866	*	0.146555	0.995839	*	-1.34804	0.959601	*	-1.42069	0.945805	*
co-	A09G60415	A09G60415	A09G60415	[PATH:ko00591] Level1--Metabolism | Level2--Lipid metabolism | Level3--Linoleic acid metabolism	K15718	{GO:0005515; protein binding; molecular_function} {GO:0016491; oxidoreductase activity; molecular_function} {GO:0016702; oxidoreductase activity, acting on single donors with incorporation of molecular oxygen, incorporation of two atoms of oxygen; molecular_function} {GO:0046872; metal ion binding; molecular_function} {GO:0055114; oxidation-reduction process; biological_process}	{IPR001024; PLAT/LH2 domain} {IPR001246; Lipoxygenase, plant} {IPR013819; Lipoxygenase, C-terminal} {IPR020834; Lipoxygenase, conserved site} {IPR027433; Lipoxygenase, domain 3} {IPR036226; Lipoxigenase, C-terminal domain superfamily} {IPR036392; PLAT/LH2 domain superfamily}	A09	83231880	83235117	+	-1.31418	1.93637e-07	Down	-1.57125	7.76272e-12	Down	-1.89144	1.79584e-08	Down	-1.25203	1.46112e-07	Down	-1.61665	1.82774e-10	Down	-0.0665121	0.951387	*	0.0945169	0.94756	*	-0.179432	0.935703	*	-0.4692	0.262604	*	0.888385	0.00145756	*
specific-	A09G60428	A09G60428	A09G60428	[PATH:ko00195] Level1--Metabolism | Level2--Energy metabolism | Level3--Photosynthesis	K02639	{GO:0009055; electron transfer activity; molecular_function} {GO:0022900; electron transport chain; biological_process} {GO:0051536; iron-sulfur cluster binding; molecular_function} {GO:0051537; 2 iron, 2 sulfur cluster binding; molecular_function}	{IPR001041; 2Fe-2S ferredoxin-type iron-sulfur binding domain} {IPR010241; Ferredoxin [2Fe-2S], plant} {IPR012675; Beta-grasp domain superfamily} {IPR036010; 2Fe-2S ferredoxin-like superfamily}	A09	83322418	83322882	-	2.2772	0.226057	*	2.13806	0.28453	*	3.68602	0.0139806	Up	1.81665	0.402049	*	2.65534	0.0931322	*	-2.39625	0.129255	*	-2.02663	0.20536	*	-2.16548	0.144235	*	-4.31552	0.0213659	Down	-3.42664	0.0128574	Down
specific-	A09G60531	A09G60531	A09G60531	[PATH:ko00402] Level1--Metabolism | Level2--Biosynthesis of other secondary metabolites | Level3--Benzoxazinoid biosynthesis	K13229	{GO:0016491; oxidoreductase activity; molecular_function} {GO:0055114; oxidation-reduction process; biological_process}	{IPR005123; Oxoglutarate/iron-dependent dioxygenase} {IPR026992; Non-haem dioxygenase N-terminal domain} {IPR027443; Isopenicillin N synthase-like}	A09	84130262	84131561	+	4.39171	0.312282	*	NA	NA	NA	2.30802	0.820817	*	5.4636	0.0180721	Up	1.75407	0.847388	*	-0.741478	0.942188	*	-2.48705	0.580779	*	-1.56573	0.830766	*	1.08997	0.930682	*	-1.77213	0.702809	*
co-	A09G60536	A09G60536	A09G60536	[PATH:ko00402] Level1--Metabolism | Level2--Biosynthesis of other secondary metabolites | Level3--Benzoxazinoid biosynthesis	K13229	{GO:0016491; oxidoreductase activity; molecular_function} {GO:0055114; oxidation-reduction process; biological_process}	{IPR005123; Oxoglutarate/iron-dependent dioxygenase} {IPR027443; Isopenicillin N synthase-like}	A09	84181528	84183415	+	-1.63091	4.85923e-16	Down	-1.86436	6.15579e-24	Down	-1.82699	1.34912e-16	Down	-2.12447	2.97963e-31	Down	-2.05466	5.5375e-18	Down	0.575232	0.074631	*	0.131996	0.9036	*	-0.339623	0.62265	*	-0.409566	0.653491	*	-0.81251	0.00956581	*
specific-	A09G60538	A09G60538	A09G60538	[PATH:ko00402] Level1--Metabolism | Level2--Biosynthesis of other secondary metabolites | Level3--Benzoxazinoid biosynthesis	K13229	{GO:0016491; oxidoreductase activity; molecular_function} {GO:0055114; oxidation-reduction process; biological_process}	{IPR005123; Oxoglutarate/iron-dependent dioxygenase} {IPR026992; Non-haem dioxygenase N-terminal domain} {IPR027443; Isopenicillin N synthase-like}	A09	84188304	84190044	+	-0.757981	0.196426	*	-0.688964	0.182428	*	-0.966187	0.0854826	*	-0.590182	0.25209	*	-1.29234	0.012682	Down	0.861019	0.148499	*	0.979569	0.0792866	*	0.181545	0.965345	*	0.803654	0.323678	*	-0.0482859	0.980344	*
specific-	A09G60839	A09G60839		NA	NA	{GO:0009055; electron transfer activity; molecular_function}	{IPR003245; Phytocyanin domain} {IPR008972; Cupredoxin}	A09	86281250	86282425	-	0.419699	0.183885	*	0.311303	0.464246	*	1.22209	0.00156728	Up	-0.384217	0.247593	*	0.783368	0.0702494	*	0.726868	0.0879549	*	0.547423	0.223272	*	0.70332	0.411845	*	0.299448	0.823282	*	-0.243401	0.834713	*
specific-	A10G60941	A10G60941		NA	NA	{GO:0016491; oxidoreductase activity; molecular_function}	{IPR002347; Short-chain dehydrogenase/reductase SDR} {IPR020904; Short-chain dehydrogenase/reductase, conserved site} {IPR036291; NAD(P)-binding domain superfamily}	A10	419320	421400	+	0.117251	0.840427	*	0.456162	0.188849	*	0.200343	0.69277	*	1.14051	2.21131e-07	Up	0.309608	0.423305	*	-0.0742985	0.948875	*	-0.00180462	0.998482	*	0.620461	0.0822299	*	0.557176	0.0622653	*	0.134387	0.860475	*
specific-	A10G60995	A10G60995	A10G60995	--	K20667	{GO:0005506; iron ion binding; molecular_function} {GO:0016705; oxidoreductase activity, acting on paired donors, with incorporation or reduction of molecular oxygen; molecular_function} {GO:0020037; heme binding; molecular_function} {GO:0055114; oxidation-reduction process; biological_process}	{IPR001128; Cytochrome P450} {IPR002401; Cytochrome P450, E-class, group I} {IPR017972; Cytochrome P450, conserved site} {IPR036396; Cytochrome P450 superfamily}	A10	639422	642308	+	0.783102	0.00101701	*	0.709109	0.0107584	*	0.951221	0.0457339	*	-0.723491	0.000308135	*	-1.84555	1.31228e-09	Down	2.35286	6.54443e-19	Up	1.66279	3.11436e-12	Up	-0.141559	0.965345	*	0.138764	0.959601	*	-0.2947	0.611932	*
co-	A10G61010	A10G61010	A10G61010	[PATH:ko01110] Level1--Metabolism | Level2--Global and overview maps | Level3--Biosynthesis of secondary metabolites;[PATH:ko01100] Level1--Metabolism | Level2--Global and overview maps | Level3--Metabolic pathways;[PATH:ko00940] Level1--Metabolism | Level2--Biosynthesis of other secondary metabolites | Level3--Phenylpropanoid biosynthesis	K22395	{GO:0016491; oxidoreductase activity; molecular_function} {GO:0050660; flavin adenine dinucleotide binding; molecular_function} {GO:0055114; oxidation-reduction process; biological_process} {GO:0071949; FAD binding; molecular_function}	{IPR006094; FAD linked oxidase, N-terminal} {IPR012951; Berberine/berberine-like} {IPR016166; FAD-binding domain, PCMH-type} {IPR016167; FAD-binding, type PCMH, subdomain 1} {IPR036318; FAD-binding, type PCMH-like superfamily}	A10	690220	691824	-	3.13149	5.21159e-08	Up	3.73021	9.76968e-07	Up	1.96296	8.0408e-05	Up	1.2256	0.0167404	Up	1.89966	8.16792e-05	Up	3.2243	4.82397e-09	Up	3.76707	0.00142113	Up	3.24092	0.0103239	Up	0.979564	0.40084	*	0.711741	0.599675	*
specific-	A10G61025	A10G61025	A10G61025	[PATH:ko01100] Level1--Metabolism | Level2--Global and overview maps | Level3--Metabolic pathways;[PATH:ko00052] Level1--Metabolism | Level2--Carbohydrate metabolism | Level3--Galactose metabolism;[PATH:ko00500] Level1--Metabolism | Level2--Carbohydrate metabolism | Level3--Starch and sucrose metabolism	K01187	{GO:0016491; oxidoreductase activity; molecular_function} {GO:0050660; flavin adenine dinucleotide binding; molecular_function} {GO:0055114; oxidation-reduction process; biological_process} {GO:0071949; FAD binding; molecular_function}	{IPR006094; FAD linked oxidase, N-terminal} {IPR012951; Berberine/berberine-like} {IPR016166; FAD-binding domain, PCMH-type} {IPR016167; FAD-binding, type PCMH, subdomain 1} {IPR036318; FAD-binding, type PCMH-like superfamily}	A10	733147	734730	+	1.39352	0.150424	*	1.74255	0.00200787	Up	-0.0704835	0.961172	*	-0.931856	0.288053	*	-1.26663	0.215088	*	2.37888	0.0725508	*	2.70029	0.0400552	Up	0.870704	0.886415	*	0.409644	0.963596	*	-1.10839	0.861633	*
co-	A10G61029	A10G61029	A10G61029	[PATH:ko01110] Level1--Metabolism | Level2--Global and overview maps | Level3--Biosynthesis of secondary metabolites;[PATH:ko01100] Level1--Metabolism | Level2--Global and overview maps | Level3--Metabolic pathways;[PATH:ko00940] Level1--Metabolism | Level2--Biosynthesis of other secondary metabolites | Level3--Phenylpropanoid biosynthesis	K22395	{GO:0016491; oxidoreductase activity; molecular_function} {GO:0050660; flavin adenine dinucleotide binding; molecular_function} {GO:0055114; oxidation-reduction process; biological_process} {GO:0071949; FAD binding; molecular_function}	{IPR006094; FAD linked oxidase, N-terminal} {IPR012951; Berberine/berberine-like} {IPR016166; FAD-binding domain, PCMH-type} {IPR016167; FAD-binding, type PCMH, subdomain 1} {IPR036318; FAD-binding, type PCMH-like superfamily}	A10	748517	749872	+	-1.98287	1.41365e-06	Down	-1.94703	7.57138e-07	Down	-2.72468	1.48594e-06	Down	-1.08494	0.00874112	Down	-1.06398	0.0120302	Down	-0.119508	0.882581	*	-0.338236	0.363081	*	-0.107251	0.959753	*	0.545993	0.156653	*	1.01446	0.000336146	Up
specific-	A10G61603	A10G61603		--	K03676	{GO:0009055; electron transfer activity; molecular_function} {GO:0015035; protein disulfide oxidoreductase activity; molecular_function} {GO:0045454; cell redox homeostasis; biological_process}	{IPR002109; Glutaredoxin} {IPR011905; Glutaredoxin-like, plant II} {IPR036249; Thioredoxin-like superfamily}	A10	2921744	2922196	-	0.527862	0.256082	*	0.25978	0.605552	*	-0.0547428	0.941165	*	-1.43486	0.00042715	Down	-0.743362	0.255786	*	1.26902	8.37636e-07	Up	1.02578	0.0175033	Up	0.443872	0.496927	*	-0.851342	0.114248	*	-0.311415	0.628555	*
specific-	A10G61697	A10G61697	A10G61697	NA	NA	{GO:0016491; oxidoreductase activity; molecular_function} {GO:0055114; oxidation-reduction process; biological_process}	{IPR005123; Oxoglutarate/iron-dependent dioxygenase} {IPR026992; Non-haem dioxygenase N-terminal domain} {IPR027443; Isopenicillin N synthase-like}	A10	3263687	3265009	-	1.21928	1.38351e-05	Up	0.884077	0.000402499	*	0.149122	0.759611	*	-0.56248	0.0116357	*	-0.769568	0.0280687	*	1.71918	7.50806e-22	Up	1.01736	2.84562e-08	Up	0.449964	0.218685	*	-0.310242	0.737363	*	-0.448064	0.102669	*
co-	A10G62256	A10G62256	A10G62256	[PATH:ko01110] Level1--Metabolism | Level2--Global and overview maps | Level3--Biosynthesis of secondary metabolites;[PATH:ko01100] Level1--Metabolism | Level2--Global and overview maps | Level3--Metabolic pathways;[PATH:ko00592] Level1--Metabolism | Level2--Lipid metabolism | Level3--alpha-Linolenic acid metabolism;[PATH:ko00591] Level1--Metabolism | Level2--Lipid metabolism | Level3--Linoleic a…	K00454	{GO:0005515; protein binding; molecular_function} {GO:0016491; oxidoreductase activity; molecular_function} {GO:0016702; oxidoreductase activity, acting on single donors with incorporation of molecular oxygen, incorporation of two atoms of oxygen; molecular_function} {GO:0046872; metal ion binding; molecular_function} {GO:0055114; oxidation-reduction process; biological_process}	{IPR001024; PLAT/LH2 domain} {IPR001246; Lipoxygenase, plant} {IPR013819; Lipoxygenase, C-terminal} {IPR020833; Lipoxygenase, iron binding site} {IPR020834; Lipoxygenase, conserved site} {IPR027433; Lipoxygenase, domain 3} {IPR036226; Lipoxigenase, C-terminal domain superfamily} {IPR036392; PLAT/LH2 domain superfamily}	A10	6260229	6264075	-	-2.6412	8.11436e-14	Down	-2.85674	1.82596e-24	Down	-2.84096	1.58294e-11	Down	-3.27856	7.67216e-37	Down	-2.84597	2.81192e-30	Down	-0.281882	0.78262	*	-0.46386	0.481969	*	-1.24492	0.00730389	Down	-1.03717	0.0150642	Down	-1.94113	8.92108e-11	Down
specific-	A10G62523	A10G62523	A10G62523	[PATH:ko01200] Level1--Metabolism | Level2--Global and overview maps | Level3--Carbon metabolism;[PATH:ko01120] Level1--Metabolism | Level2--Global and overview maps | Level3--Microbial metabolism in diverse environments;[PATH:ko01100] Level1--Metabolism | Level2--Global and overview maps | Level3--Metabolic pathways;[PATH:ko00710] Level1--Metabolism | Level2--Energy metabolism | Level3--Carbon f…	K00029	{GO:0004470; malic enzyme activity; molecular_function} {GO:0004471; malate dehydrogenase (decarboxylating) (NAD+) activity; molecular_function} {GO:0051287; NAD binding; molecular_function} {GO:0055114; oxidation-reduction process; biological_process}	{IPR001891; Malic oxidoreductase} {IPR012301; Malic enzyme, N-terminal domain} {IPR012302; Malic enzyme, NAD-binding} {IPR015884; Malic enzyme, conserved site} {IPR036291; NAD(P)-binding domain superfamily} {IPR037062; Malic enzyme, N-terminal domain superfamily}	A10	8388359	8394802	-	-0.471246	0.00188978	*	-0.562262	3.69096e-07	*	-0.588942	0.000164941	*	-1.0043	1.75185e-22	Down	-0.81071	2.58491e-11	*	0.278793	0.080177	*	0.0618448	0.912812	*	-0.210508	0.468762	*	-0.289498	0.0676227	*	-0.274678	0.0494175	*
specific-	A10G63743	A10G63743	A10G63743	[PATH:ko04146] Level1--Cellular Processes | Level2--Transport and catabolism | Level3--Peroxisome;[PATH:ko01110] Level1--Metabolism | Level2--Global and overview maps | Level3--Biosynthesis of secondary metabolites;[PATH:ko01200] Level1--Metabolism | Level2--Global and overview maps | Level3--Carbon metabolism;[PATH:ko01120] Level1--Metabolism | Level2--Global and overview maps | Level3--Microbia…	K00031	{GO:0000287; magnesium ion binding; molecular_function} {GO:0004450; isocitrate dehydrogenase (NADP+) activity; molecular_function} {GO:0006102; isocitrate metabolic process; biological_process} {GO:0016616; oxidoreductase activity, acting on the CH-OH group of donors, NAD or NADP as acceptor; molecular_function} {GO:0051287; NAD binding; molecular_function} {GO:0055114; oxidation-reduction proce…	{IPR004790; Isocitrate dehydrogenase NADP-dependent} {IPR019818; Isocitrate/isopropylmalate dehydrogenase, conserved site} {IPR024084; Isopropylmalate dehydrogenase-like domain}	A10	21746328	21751006	-	0.436216	0.319774	*	0.504327	0.169677	*	0.234696	0.705445	*	1.32514	9.12835e-07	Up	0.68339	0.0799633	*	-0.430204	0.318414	*	-0.062995	0.960951	*	0.420557	0.511455	*	0.611277	0.0752189	*	0.5049	0.155295	*
specific-	A10G63852	A10G63852	A10G63852	[PATH:ko01110] Level1--Metabolism | Level2--Global and overview maps | Level3--Biosynthesis of secondary metabolites;[PATH:ko01100] Level1--Metabolism | Level2--Global and overview maps | Level3--Metabolic pathways;[PATH:ko00940] Level1--Metabolism | Level2--Biosynthesis of other secondary metabolites | Level3--Phenylpropanoid biosynthesis	K00430	{GO:0004601; peroxidase activity; molecular_function} {GO:0006979; response to oxidative stress; biological_process} {GO:0020037; heme binding; molecular_function} {GO:0042744; hydrogen peroxide catabolic process; biological_process} {GO:0055114; oxidation-reduction process; biological_process}	{IPR000823; Plant peroxidase} {IPR002016; Haem peroxidase, plant/fungal/bacterial} {IPR010255; Haem peroxidase} {IPR019793; Peroxidases heam-ligand binding site} {IPR019794; Peroxidase, active site} {IPR033905; Secretory peroxidase}	A10	23126490	23128689	+	0.719264	0.234855	*	0.72359	0.759501	*	-1.47904	0.0369328	Down	0.999281	0.0281637	*	-0.879974	0.0717765	*	0.692434	0.560866	*	-0.599336	0.485565	*	-1.24227	0.0634103	*	-0.710423	0.899187	*	-0.486247	0.590468	*
specific-	A10G64174	A10G64174	A10G64174	--	K17756	{GO:0016614; oxidoreductase activity, acting on CH-OH group of donors; molecular_function} {GO:0046577; long-chain-alcohol oxidase activity; molecular_function} {GO:0050660; flavin adenine dinucleotide binding; molecular_function} {GO:0055114; oxidation-reduction process; biological_process}	{IPR000172; Glucose-methanol-choline oxidoreductase, N-terminal} {IPR007867; Glucose-methanol-choline oxidoreductase, C-terminal} {IPR012400; Long-chain-alcohol oxidase} {IPR036188; FAD/NAD(P)-binding domain superfamily}	A10	28769511	28774853	-	0.907487	0.0306887	*	1.09092	0.0474204	Up	0.74593	0.479443	*	0.91746	0.0153498	*	-0.0663653	0.926129	*	0.175189	0.936934	*	-0.142767	0.955612	*	0.816636	0.266651	*	-0.660198	0.676871	*	-0.642246	0.31802	*
specific-	A10G64329	A10G64329	A10G64329	[PATH:ko01110] Level1--Metabolism | Level2--Global and overview maps | Level3--Biosynthesis of secondary metabolites;[PATH:ko01200] Level1--Metabolism | Level2--Global and overview maps | Level3--Carbon metabolism;[PATH:ko01120] Level1--Metabolism | Level2--Global and overview maps | Level3--Microbial metabolism in diverse environments;[PATH:ko01100] Level1--Metabolism | Level2--Global and overvi…	K00025	{GO:0003824; catalytic activity; molecular_function} {GO:0005975; carbohydrate metabolic process; biological_process} {GO:0006108; malate metabolic process; biological_process} {GO:0016491; oxidoreductase activity; molecular_function} {GO:0016615; malate dehydrogenase activity; molecular_function} {GO:0016616; oxidoreductase activity, acting on the CH-OH group of donors, NAD or NADP as acceptor; …	{IPR001236; Lactate/malate dehydrogenase, N-terminal} {IPR001252; Malate dehydrogenase, active site} {IPR001557; L-lactate/malate dehydrogenase} {IPR010945; Malate dehydrogenase, type 2} {IPR011274; Malate dehydrogenase, NAD-dependent, cytosolic} {IPR015955; Lactate dehydrogenase/glycoside hydrolase, family 4, C-terminal} {IPR022383; Lactate/malate dehydrogenase, C-terminal} {IPR036291; NAD(P)-bi…	A10	33893531	33896714	+	-0.672012	0.0070232	*	-0.235233	0.202621	*	-0.369406	0.325589	*	1.5338	5.55745e-43	Up	0.0198331	0.966926	*	-1.7632	3.69251e-29	Down	-1.15229	1.11438e-10	Down	-0.239077	0.856009	*	0.214395	0.384448	*	-0.0464641	0.93018	*
specific-	A10G64538	A10G64538		NA	NA	{GO:0009055; electron transfer activity; molecular_function}	{IPR003245; Phytocyanin domain} {IPR008972; Cupredoxin}	A10	44738605	44738961	+	-1.39064	0.273209	*	-1.9336	0.0834916	*	-1.54793	0.297534	*	1.84562	0.00026835	Up	0.995638	0.19636	*	-2.47087	0.0337513	Down	-1.22518	0.227979	*	-0.285208	0.965345	*	0.818699	0.350145	*	0.71216	0.416376	*
co-	A10G66224	A10G66224	A10G66224	[PATH:ko00905] Level1--Metabolism | Level2--Metabolism of terpenoids and polyketides | Level3--Brassinosteroid biosynthesis	K15639	{GO:0005506; iron ion binding; molecular_function} {GO:0016705; oxidoreductase activity, acting on paired donors, with incorporation or reduction of molecular oxygen; molecular_function} {GO:0020037; heme binding; molecular_function} {GO:0055114; oxidation-reduction process; biological_process}	{IPR001128; Cytochrome P450} {IPR002401; Cytochrome P450, E-class, group I} {IPR017972; Cytochrome P450, conserved site} {IPR036396; Cytochrome P450 superfamily}	A10	70190825	70191979	-	2.89813	1.69428e-32	Up	2.77232	2.927e-18	Up	3.0632	3.66991e-34	Up	3.4281	2.86881e-89	Up	3.09888	1.56054e-54	Up	-0.0596045	0.951387	*	-0.36433	0.552759	*	0.527701	0.169138	*	0.234514	0.743771	*	0.227872	0.602576	*
co-	A10G66225	A10G66225	A10G66225	NA	NA	{GO:0005506; iron ion binding; molecular_function} {GO:0016705; oxidoreductase activity, acting on paired donors, with incorporation or reduction of molecular oxygen; molecular_function} {GO:0020037; heme binding; molecular_function} {GO:0055114; oxidation-reduction process; biological_process}	{IPR001128; Cytochrome P450} {IPR036396; Cytochrome P450 superfamily}	A10	70192099	70192726	-	1.95754	8.53501e-06	Up	1.89247	1.13663e-07	Up	2.84983	2.67693e-16	Up	2.24562	1.14132e-12	Up	2.69896	3.77688e-14	Up	0.0730892	0.953006	*	0.00283921	0.998399	*	0.702444	0.0797716	*	-0.00167357	0.998917	*	0.179912	0.875252	*
specific-	A10G66329	A10G66329	A10G66329	[PATH:ko01110] Level1--Metabolism | Level2--Global and overview maps | Level3--Biosynthesis of secondary metabolites;[PATH:ko01100] Level1--Metabolism | Level2--Global and overview maps | Level3--Metabolic pathways;[PATH:ko00940] Level1--Metabolism | Level2--Biosynthesis of other secondary metabolites | Level3--Phenylpropanoid biosynthesis	K22395	{GO:0016491; oxidoreductase activity; molecular_function} {GO:0050660; flavin adenine dinucleotide binding; molecular_function} {GO:0055114; oxidation-reduction process; biological_process} {GO:0071949; FAD binding; molecular_function}	{IPR006094; FAD linked oxidase, N-terminal} {IPR012951; Berberine/berberine-like} {IPR016166; FAD-binding domain, PCMH-type} {IPR016167; FAD-binding, type PCMH, subdomain 1} {IPR036318; FAD-binding, type PCMH-like superfamily}	A10	74547317	74548915	+	0.877824	0.0248348	*	0.241742	0.628253	*	-0.642803	0.188215	*	1.48311	1.99776e-10	Up	0.504245	0.32616	*	-0.294143	0.713351	*	-0.214947	0.888907	*	0.454242	0.729272	*	0.15824	0.941063	*	0.108769	0.945805	*
co-	A10G66842	A10G66842	A10G66842	NA	NA	{GO:0016491; oxidoreductase activity; molecular_function} {GO:0055114; oxidation-reduction process; biological_process}	{IPR005123; Oxoglutarate/iron-dependent dioxygenase} {IPR026992; Non-haem dioxygenase N-terminal domain} {IPR027443; Isopenicillin N synthase-like}	A10	96201711	96203012	+	2.46299	4.54426e-18	Up	1.84208	0.00031297	Up	2.51594	4.01695e-10	Up	3.0602	6.23902e-37	Up	2.3033	1.98893e-12	Up	-1.11367	1.30637e-07	Down	-1.17402	3.22118e-11	Down	-0.740494	0.0825663	*	-0.792391	0.000993989	*	-0.746157	0.000721222	*
specific-	A10G66973	A10G66973	A10G66973	[PATH:ko01100] Level1--Metabolism | Level2--Global and overview maps | Level3--Metabolic pathways;[PATH:ko00260] Level1--Metabolism | Level2--Amino acid metabolism | Level3--Glycine, serine and threonine metabolism	K00108	{GO:0016614; oxidoreductase activity, acting on CH-OH group of donors; molecular_function} {GO:0050660; flavin adenine dinucleotide binding; molecular_function} {GO:0055114; oxidation-reduction process; biological_process}	{IPR000172; Glucose-methanol-choline oxidoreductase, N-terminal} {IPR007867; Glucose-methanol-choline oxidoreductase, C-terminal} {IPR012132; Glucose-methanol-choline oxidoreductase} {IPR036188; FAD/NAD(P)-binding domain superfamily}	A10	101611724	101617234	-	-1.23225	0.729779	*	-1.45557	0.610673	*	-0.603029	0.902004	*	1.17655	0.427243	*	3.26964	0.000831301	Up	-0.961889	0.842325	*	-1.30902	0.80592	*	-0.499508	0.965345	*	1.36369	0.586663	*	0.0590381	0.987156	*
co-	A10G67338	A10G67338	A10G67338	--	K20617	{GO:0005506; iron ion binding; molecular_function} {GO:0016705; oxidoreductase activity, acting on paired donors, with incorporation or reduction of molecular oxygen; molecular_function} {GO:0020037; heme binding; molecular_function} {GO:0055114; oxidation-reduction process; biological_process}	{IPR001128; Cytochrome P450} {IPR002401; Cytochrome P450, E-class, group I} {IPR017972; Cytochrome P450, conserved site} {IPR036396; Cytochrome P450 superfamily}	A10	108977364	108978965	-	-6.47063	1.58531e-38	Down	-5.97461	9.96151e-40	Down	-7.53258	1.7466e-36	Down	-6.68257	1.65872e-40	Down	-8.41502	1.62698e-44	Down	-0.788268	0.531321	*	-0.680655	0.607806	*	-0.684091	0.713715	*	-0.988349	0.569256	*	-1.06686	0.335453	*
specific-	A10G67412	A10G67412		[PATH:ko01110] Level1--Metabolism | Level2--Global and overview maps | Level3--Biosynthesis of secondary metabolites;[PATH:ko00902] Level1--Metabolism | Level2--Metabolism of terpenoids and polyketides | Level3--Monoterpenoid biosynthesis	K15095	{GO:0016491; oxidoreductase activity; molecular_function}	{IPR002347; Short-chain dehydrogenase/reductase SDR} {IPR020904; Short-chain dehydrogenase/reductase, conserved site} {IPR036291; NAD(P)-binding domain superfamily}	A10	109933607	109934805	+	1.05798	1.4359e-07	Up	0.894871	3.85086e-06	*	0.563481	0.0588888	*	0.124573	0.701795	*	-0.227259	0.555175	*	0.469062	0.0645716	*	0.452255	0.125726	*	0.0851458	0.965345	*	-0.318236	0.642071	*	-0.917092	1.94824e-05	*
specific-	A10G67577	A10G67577	A10G67577	--	K00521	{GO:0016491; oxidoreductase activity; molecular_function} {GO:0055114; oxidation-reduction process; biological_process}	{IPR013112; FAD-binding 8} {IPR013121; Ferric reductase, NAD binding domain} {IPR013130; Ferric reductase transmembrane component-like domain} {IPR017927; FAD-binding domain, ferredoxin reductase-type} {IPR017938; Riboflavin synthase-like beta-barrel} {IPR039261; Ferredoxin-NADP reductase (FNR), nucleotide-binding domain}	A10	113040725	113044013	-	0.736355	0.227242	*	0.896011	0.10738	*	0.426165	0.604497	*	1.5511	0.000112875	Up	0.771106	0.144458	*	-1.74927	0.000879497	Down	-1.30386	0.0288989	Down	-0.509402	0.640386	*	-0.814255	0.28731	*	-0.823216	0.162982	*
specific-	A10G67895	A10G67895	A10G67895	--	K05909	{GO:0005507; copper ion binding; molecular_function} {GO:0016491; oxidoreductase activity; molecular_function} {GO:0055114; oxidation-reduction process; biological_process}	{IPR001117; Multicopper oxidase, type 1} {IPR002355; Multicopper oxidase, copper-binding site} {IPR008972; Cupredoxin} {IPR011706; Multicopper oxidase, type 2} {IPR011707; Multicopper oxidase, type 3} {IPR033138; Multicopper oxidases, conserved site} {IPR034285; Laccase, second cupredoxin domain} {IPR034288; Laccase, first cupredoxin domain} {IPR034289; Laccase, third cupredoxin domain}	A10	116646933	116649434	+	0.808767	0.559367	*	-4.9787	0.00112467	Down	-1.39797	0.540959	*	0.893164	0.291004	*	1.2555	0.139182	*	0.120976	0.971016	*	-0.207308	0.964343	*	-0.377146	0.965345	*	-1.94192	0.406279	*	0.803955	0.628762	*
co-	A10G68016	A10G68016	A10G68016	--	K20617	{GO:0005506; iron ion binding; molecular_function} {GO:0016705; oxidoreductase activity, acting on paired donors, with incorporation or reduction of molecular oxygen; molecular_function} {GO:0020037; heme binding; molecular_function} {GO:0055114; oxidation-reduction process; biological_process}	{IPR001128; Cytochrome P450} {IPR002401; Cytochrome P450, E-class, group I} {IPR017972; Cytochrome P450, conserved site} {IPR036396; Cytochrome P450 superfamily}	A10	118067666	118069506	+	-1.97226	1.01311e-14	Down	-1.72149	6.5534e-12	Down	-1.84072	1.50303e-12	Down	-1.31431	1.16074e-08	Down	-1.48506	1.86978e-07	Down	1.02835	0.0035935	Up	0.444863	0.498111	*	0.645797	0.585996	*	0.414192	0.661377	*	0.72365	0.147575	*
specific-	A10G68031	A10G68031	A10G68031	--	K10257	{GO:0006629; lipid metabolic process; biological_process} {GO:0016717; oxidoreductase activity, acting on paired donors, with oxidation of a pair of donors resulting in the reduction of molecular oxygen to two molecules of water; molecular_function} {GO:0055114; oxidation-reduction process; biological_process}	{IPR005804; Fatty acid desaturase domain} {IPR021863; Fatty acid desaturase, N-terminal}	A10	118160407	118163022	-	1.26527	0.0626608	*	0.819998	0.299125	*	0.0872927	0.951622	*	2.16667	2.52799e-05	Up	0.427202	0.693663	*	-0.44699	0.476167	*	-0.558728	0.520301	*	0.0441953	0.973316	*	-0.219173	0.866839	*	-0.632808	0.23586	*
specific-	A10G68037	A10G68037	A10G68037	--	K05909	{GO:0005507; copper ion binding; molecular_function} {GO:0016491; oxidoreductase activity; molecular_function} {GO:0046274; lignin catabolic process; biological_process} {GO:0048046; apoplast; cellular_component} {GO:0052716; hydroquinone:oxygen oxidoreductase activity; molecular_function} {GO:0055114; oxidation-reduction process; biological_process}	{IPR001117; Multicopper oxidase, type 1} {IPR002355; Multicopper oxidase, copper-binding site} {IPR008972; Cupredoxin} {IPR011706; Multicopper oxidase, type 2} {IPR011707; Multicopper oxidase, type 3} {IPR017761; Laccase} {IPR033138; Multicopper oxidases, conserved site} {IPR034285; Laccase, second cupredoxin domain} {IPR034288; Laccase, first cupredoxin domain} {IPR034289; Laccase, third cupredo…	A10	118192528	118194810	+	0.833396	0.0142883	*	0.921769	0.00821373	*	-1.32418	0.00570141	Down	0.786152	0.172298	*	0.194936	0.718156	*	0.101234	0.956275	*	0.785129	0.378097	*	-0.00202917	0.999042	*	0.644061	0.849367	*	0.889056	0.476555	*
co-	A11G68451	A11G68451	A11G68451	[PATH:ko01110] Level1--Metabolism | Level2--Global and overview maps | Level3--Biosynthesis of secondary metabolites;[PATH:ko01100] Level1--Metabolism | Level2--Global and overview maps | Level3--Metabolic pathways;[PATH:ko00940] Level1--Metabolism | Level2--Biosynthesis of other secondary metabolites | Level3--Phenylpropanoid biosynthesis	K22395	{GO:0016491; oxidoreductase activity; molecular_function} {GO:0050660; flavin adenine dinucleotide binding; molecular_function} {GO:0055114; oxidation-reduction process; biological_process} {GO:0071949; FAD binding; molecular_function}	{IPR006094; FAD linked oxidase, N-terminal} {IPR012951; Berberine/berberine-like} {IPR016166; FAD-binding domain, PCMH-type} {IPR016167; FAD-binding, type PCMH, subdomain 1} {IPR036318; FAD-binding, type PCMH-like superfamily}	A11	1704583	1706184	+	5.63305	4.8182e-17	Up	6.54529	2.96259e-26	Up	5.29522	4.08283e-13	Up	5.72092	5.59862e-25	Up	4.83806	2.2624e-12	Up	0.824397	0.426072	*	1.68342	0.0824962	*	1.69759	0.0317923	Up	0.431419	0.890599	*	0.770528	0.491481	*
co-	A11G68728	A11G68728	A11G68728	NA	NA	{GO:0016491; oxidoreductase activity; molecular_function} {GO:0055114; oxidation-reduction process; biological_process}	{IPR005123; Oxoglutarate/iron-dependent dioxygenase} {IPR026992; Non-haem dioxygenase N-terminal domain} {IPR027443; Isopenicillin N synthase-like}	A11	2672569	2674602	-	3.19684	1.99991e-39	Up	2.95278	4.14603e-24	Up	3.05788	5.37239e-20	Up	1.9867	4.59379e-08	Up	1.56704	0.000427555	Up	0.894852	0.000793793	*	0.196165	0.889629	*	0.191661	0.951874	*	-0.515544	0.45738	*	-1.01381	0.000697369	Down
specific-	A11G68790	A11G68790		--	K17479	{GO:0009055; electron transfer activity; molecular_function} {GO:0015035; protein disulfide oxidoreductase activity; molecular_function} {GO:0045454; cell redox homeostasis; biological_process}	{IPR002109; Glutaredoxin} {IPR036249; Thioredoxin-like superfamily}	A11	2863665	2864732	+	-2.00834	0.243501	*	-0.897948	0.577055	*	-0.650726	0.809311	*	2.11884	0.000364371	Up	-1.60656	0.290812	*	-4.15276	1.55768e-07	Down	-3.81673	5.15878e-08	Down	-1.36642	0.110581	*	-2.578	0.0003573	Down	-4.67946	1.32159e-09	Down
specific-	A11G69057	A11G69057	A11G69057	[PATH:ko01110] Level1--Metabolism | Level2--Global and overview maps | Level3--Biosynthesis of secondary metabolites;[PATH:ko01200] Level1--Metabolism | Level2--Global and overview maps | Level3--Carbon metabolism;[PATH:ko01120] Level1--Metabolism | Level2--Global and overview maps | Level3--Microbial metabolism in diverse environments;[PATH:ko01100] Level1--Metabolism | Level2--Global and overvi…	K00026	{GO:0003824; catalytic activity; molecular_function} {GO:0005975; carbohydrate metabolic process; biological_process} {GO:0006099; tricarboxylic acid cycle; biological_process} {GO:0006108; malate metabolic process; biological_process} {GO:0016491; oxidoreductase activity; molecular_function} {GO:0016615; malate dehydrogenase activity; molecular_function} {GO:0016616; oxidoreductase activity, act…	{IPR001236; Lactate/malate dehydrogenase, N-terminal} {IPR001252; Malate dehydrogenase, active site} {IPR010097; Malate dehydrogenase, type 1} {IPR015955; Lactate dehydrogenase/glycoside hydrolase, family 4, C-terminal} {IPR022383; Lactate/malate dehydrogenase, C-terminal} {IPR036291; NAD(P)-binding domain superfamily}	A11	3861103	3862326	-	-0.164646	0.819722	*	-0.143961	0.839929	*	-0.489328	0.278235	*	1.31786	1.87687e-10	Up	-0.497807	0.0997671	*	0.338667	0.66032	*	-0.081913	0.946003	*	-0.311302	0.337813	*	0.439426	0.0455723	*	0.353932	0.0879707	*
co-	A11G69164	A11G69164	A11G69164	--	K20665	{GO:0005506; iron ion binding; molecular_function} {GO:0016705; oxidoreductase activity, acting on paired donors, with incorporation or reduction of molecular oxygen; molecular_function} {GO:0020037; heme binding; molecular_function} {GO:0055114; oxidation-reduction process; biological_process}	{IPR001128; Cytochrome P450} {IPR002401; Cytochrome P450, E-class, group I} {IPR036396; Cytochrome P450 superfamily}	A11	4267909	4269387	-	-7.55736	1.82581e-07	Down	-6.07876	2.8398e-06	Down	-7.72493	1.14834e-07	Down	-8.10212	6.53877e-09	Down	-6.22469	1.53103e-06	Down	0.192231	0.986685	*	-0.227071	0.988235	*	-0.874235	0.965345	*	-0.621238	0.973947	*	-0.690623	0.961199	*
specific-	A11G69230	A11G69230	A11G69230	NA	NA	{GO:0016491; oxidoreductase activity; molecular_function} {GO:0055114; oxidation-reduction process; biological_process}	{IPR005123; Oxoglutarate/iron-dependent dioxygenase} {IPR026992; Non-haem dioxygenase N-terminal domain} {IPR027443; Isopenicillin N synthase-like}	A11	4658726	4659805	+	-0.896016	0.0761199	*	-0.23385	0.808272	*	-1.56631	0.00571319	Down	0.161127	0.753895	*	-0.793633	0.0965425	*	-1.22563	0.0357069	Down	-0.453288	0.66868	*	-0.095143	0.965345	*	0.0307811	0.982108	*	-0.136827	0.945805	*
co-	A11G69372	A11G69372	A11G69372	--	K19791	{GO:0005507; copper ion binding; molecular_function} {GO:0016491; oxidoreductase activity; molecular_function} {GO:0055114; oxidation-reduction process; biological_process}	{IPR001117; Multicopper oxidase, type 1} {IPR008972; Cupredoxin} {IPR011706; Multicopper oxidase, type 2} {IPR011707; Multicopper oxidase, type 3}	A11	5167859	5170511	-	-4.68175	4.02814e-97	Down	-4.34579	4.85862e-116	Down	-2.53238	1.13985e-15	Down	-2.36886	5.76088e-30	Down	-1.54392	1.61798e-06	Down	-2.46873	7.67524e-12	Down	-1.66099	0.00174136	Down	-0.910918	0.012889	*	-0.847819	0.0296376	*	-0.0184044	0.982683	*
specific-	A11G69633	A11G69633	A11G69633	[PATH:ko01110] Level1--Metabolism | Level2--Global and overview maps | Level3--Biosynthesis of secondary metabolites;[PATH:ko00010] Level1--Metabolism | Level2--Carbohydrate metabolism | Level3--Glycolysis / Gluconeogenesis;[PATH:ko01120] Level1--Metabolism | Level2--Global and overview maps | Level3--Microbial metabolism in diverse environments;[PATH:ko01100] Level1--Metabolism | Level2--Global …	K18857	{GO:0008270; zinc ion binding; molecular_function} {GO:0016491; oxidoreductase activity; molecular_function} {GO:0055114; oxidation-reduction process; biological_process}	{IPR002328; Alcohol dehydrogenase, zinc-type, conserved site} {IPR011032; GroES-like superfamily} {IPR013149; Alcohol dehydrogenase, C-terminal} {IPR013154; Alcohol dehydrogenase, N-terminal} {IPR036291; NAD(P)-binding domain superfamily}	A11	6246864	6249344	-	0.0502419	0.963518	*	0.333821	0.727133	*	0.139317	0.918416	*	1.01629	0.0148525	Up	0.90862	0.0316463	*	-0.342489	0.729819	*	-0.693163	0.32962	*	-0.607616	0.646459	*	0.232412	0.959601	*	0.55215	0.297213	*
specific-	A11G69833	A11G69833	A11G69833	[PATH:ko01110] Level1--Metabolism | Level2--Global and overview maps | Level3--Biosynthesis of secondary metabolites;[PATH:ko01200] Level1--Metabolism | Level2--Global and overview maps | Level3--Carbon metabolism;[PATH:ko00010] Level1--Metabolism | Level2--Carbohydrate metabolism | Level3--Glycolysis / Gluconeogenesis;[PATH:ko01120] Level1--Metabolism | Level2--Global and overview maps | Level3-…	K00134	{GO:0006006; glucose metabolic process; biological_process} {GO:0016620; oxidoreductase activity, acting on the aldehyde or oxo group of donors, NAD or NADP as acceptor; molecular_function} {GO:0050661; NADP binding; molecular_function} {GO:0051287; NAD binding; molecular_function} {GO:0055114; oxidation-reduction process; biological_process}	{IPR006424; Glyceraldehyde-3-phosphate dehydrogenase, type I} {IPR020828; Glyceraldehyde 3-phosphate dehydrogenase, NAD(P) binding domain} {IPR020829; Glyceraldehyde 3-phosphate dehydrogenase, catalytic domain} {IPR020830; Glyceraldehyde 3-phosphate dehydrogenase, active site} {IPR020831; Glyceraldehyde/Erythrose phosphate dehydrogenase family} {IPR036291; NAD(P)-binding domain superfamily}	A11	7059778	7062544	-	-0.108133	0.791875	*	0.223531	0.365078	*	0.259021	0.394058	*	1.13135	2.89436e-10	Up	0.396789	0.17647	*	-0.698414	0.00130433	*	-0.134341	0.712076	*	0.113436	0.949703	*	0.0889173	0.904261	*	0.350457	0.0584754	*
co-	A11G69997	A11G69997	A11G69997	[PATH:ko00040] Level1--Metabolism | Level2--Carbohydrate metabolism | Level3--Pentose and glucuronate interconversions;[PATH:ko01100] Level1--Metabolism | Level2--Global and overview maps | Level3--Metabolic pathways;[PATH:ko00053] Level1--Metabolism | Level2--Carbohydrate metabolism | Level3--Ascorbate and aldarate metabolism;[PATH:ko00520] Level1--Metabolism | Level2--Carbohydrate metabolism | …	K00012	{GO:0003979; UDP-glucose 6-dehydrogenase activity; molecular_function} {GO:0016616; oxidoreductase activity, acting on the CH-OH group of donors, NAD or NADP as acceptor; molecular_function} {GO:0051287; NAD binding; molecular_function} {GO:0055114; oxidation-reduction process; biological_process}	{IPR001732; UDP-glucose/GDP-mannose dehydrogenase, N-terminal} {IPR008927; 6-phosphogluconate dehydrogenase-like, C-terminal domain superfamily} {IPR014026; UDP-glucose/GDP-mannose dehydrogenase, dimerisation} {IPR014027; UDP-glucose/GDP-mannose dehydrogenase, C-terminal} {IPR017476; UDP-glucose/GDP-mannose dehydrogenase} {IPR028356; UDP-glucose 6-dehydrogenase, eukaryotic type} {IPR036220; UDP-g…	A11	7685259	7686698	-	-3.06929	1.21097e-72	Down	-3.24113	5.34262e-74	Down	-2.82974	3.0457e-43	Down	-2.23997	6.59187e-41	Down	-2.33717	4.50069e-22	Down	-0.425781	0.0550876	*	-0.043408	0.964343	*	-0.217481	0.782485	*	-0.140681	0.869569	*	0.444038	0.0306646	*
specific-	A11G70398	A11G70398	A11G70398	--	K00521	{GO:0016491; oxidoreductase activity; molecular_function} {GO:0055114; oxidation-reduction process; biological_process}	{IPR013112; FAD-binding 8} {IPR013121; Ferric reductase, NAD binding domain} {IPR013130; Ferric reductase transmembrane component-like domain} {IPR039261; Ferredoxin-NADP reductase (FNR), nucleotide-binding domain}	A11	9548141	9551923	-	-2.99363	0.0329065	Down	0.87216	0.814834	*	0.477342	0.876096	*	-0.386266	0.847556	*	-2.79982	0.0878535	*	-0.682155	0.81831	*	-0.294501	0.89267	*	-2.97218	1.86525e-06	Down	-1.39719	0.548507	*	1.32199	0.661856	*
specific-	A11G70459	A11G70459		--	K21734	{GO:0006629; lipid metabolic process; biological_process} {GO:0016021; integral component of membrane; cellular_component} {GO:0016491; oxidoreductase activity; molecular_function}	{IPR001199; Cytochrome b5-like heme/steroid binding domain} {IPR005804; Fatty acid desaturase domain} {IPR012171; Fatty acid desaturase} {IPR036400; Cytochrome b5-like heme/steroid binding domain superfamily}	A11	9867725	9869068	+	-0.11474	0.943284	*	-0.963259	0.405659	*	-0.151089	0.930473	*	1.42967	0.00972866	Up	1.1594	0.115683	*	1.01826	0.628644	*	1.40028	0.306831	*	1.62639	0.321835	*	2.65452	0.0037703	Up	3.03671	2.70072e-05	Up
co-	A11G70627	A11G70627	A11G70627	--	K20619	{GO:0005506; iron ion binding; molecular_function} {GO:0016705; oxidoreductase activity, acting on paired donors, with incorporation or reduction of molecular oxygen; molecular_function} {GO:0020037; heme binding; molecular_function} {GO:0055114; oxidation-reduction process; biological_process}	{IPR001128; Cytochrome P450} {IPR002401; Cytochrome P450, E-class, group I} {IPR017972; Cytochrome P450, conserved site} {IPR036396; Cytochrome P450 superfamily}	A11	10776089	10777923	+	-4.53087	4.27967e-06	Down	-4.96344	5.70107e-08	Down	-3.59387	8.01972e-05	Down	-4.8659	6.15058e-09	Down	-5.43238	7.29737e-08	Down	-1.22624	0.417228	*	-1.70718	0.173215	*	-1.58912	0.608922	*	-3.46378	0.0437232	Down	-3.18223	0.0358077	Down
specific-	A11G71265	A11G71265		NA	NA	{GO:0009055; electron transfer activity; molecular_function}	{IPR003245; Phytocyanin domain} {IPR008972; Cupredoxin} {IPR028871; Blue (type 1) copper protein, binding site}	A11	14477039	14477719	-	-0.506072	0.712538	*	-1.26194	0.173551	*	-1.28018	0.415755	*	1.90008	0.000122581	Up	1.16309	0.0708854	*	-1.0326	0.219477	*	-0.644277	0.554065	*	-0.759844	0.77934	*	0.993072	0.212129	*	0.994351	0.0438059	*
specific-	A11G71596	A11G71596	A11G71596	[PATH:ko01100] Level1--Metabolism | Level2--Global and overview maps | Level3--Metabolic pathways;[PATH:ko00380] Level1--Metabolism | Level2--Amino acid metabolism | Level3--Tryptophan metabolism	K11816	{GO:0004499; N,N-dimethylaniline monooxygenase activity; molecular_function} {GO:0016491; oxidoreductase activity; molecular_function} {GO:0050660; flavin adenine dinucleotide binding; molecular_function} {GO:0050661; NADP binding; molecular_function} {GO:0055114; oxidation-reduction process; biological_process}	{IPR000103; Pyridine nucleotide-disulphide oxidoreductase, class-II} {IPR020946; Flavin monooxygenase-like} {IPR036188; FAD/NAD(P)-binding domain superfamily}	A11	16717729	16719210	+	0.455668	0.943284	*	-1.04103	0.854342	*	0.204349	0.970616	*	2.95603	0.0349126	Up	2.33175	0.225961	*	1.33311	0.592288	*	-0.221365	0.972445	*	-0.129124	0.991374	*	1.82199	0.502199	*	2.20207	0.14851	*
co-	A11G71602	A11G71602	A11G71602	[PATH:ko01110] Level1--Metabolism | Level2--Global and overview maps | Level3--Biosynthesis of secondary metabolites;[PATH:ko00905] Level1--Metabolism | Level2--Metabolism of terpenoids and polyketides | Level3--Brassinosteroid biosynthesis;[PATH:ko01100] Level1--Metabolism | Level2--Global and overview maps | Level3--Metabolic pathways	K20623	{GO:0005506; iron ion binding; molecular_function} {GO:0016705; oxidoreductase activity, acting on paired donors, with incorporation or reduction of molecular oxygen; molecular_function} {GO:0020037; heme binding; molecular_function} {GO:0055114; oxidation-reduction process; biological_process}	{IPR001128; Cytochrome P450} {IPR002401; Cytochrome P450, E-class, group I} {IPR036396; Cytochrome P450 superfamily}	A11	16755224	16757727	+	-1.86715	1.4086e-07	Down	-1.62322	6.77204e-07	Down	-2.20298	2.07171e-08	Down	-1.33428	0.000316393	Down	-1.48352	2.9984e-05	Down	-1.42271	1.17297e-12	Down	-0.581421	0.000777877	*	-1.12183	1.04779e-05	Down	-0.614825	0.0245652	*	-0.74077	3.26437e-06	*
specific-	A11G71974	A11G71974	A11G71974	[PATH:ko01110] Level1--Metabolism | Level2--Global and overview maps | Level3--Biosynthesis of secondary metabolites;[PATH:ko01200] Level1--Metabolism | Level2--Global and overview maps | Level3--Carbon metabolism;[PATH:ko01120] Level1--Metabolism | Level2--Global and overview maps | Level3--Microbial metabolism in diverse environments;[PATH:ko01100] Level1--Metabolism | Level2--Global and overvi…	K00036	{GO:0004345; glucose-6-phosphate dehydrogenase activity; molecular_function} {GO:0006006; glucose metabolic process; biological_process} {GO:0050661; NADP binding; molecular_function} {GO:0055114; oxidation-reduction process; biological_process}	{IPR001282; Glucose-6-phosphate dehydrogenase} {IPR019796; Glucose-6-phosphate dehydrogenase, active site} {IPR022674; Glucose-6-phosphate dehydrogenase, NAD-binding} {IPR022675; Glucose-6-phosphate dehydrogenase, C-terminal} {IPR036291; NAD(P)-binding domain superfamily}	A11	19228376	19232159	+	0.694348	0.17129	*	0.374884	0.554035	*	-0.352155	0.707412	*	-0.181214	0.811016	*	1.25507	0.00152978	Up	-0.474479	0.735424	*	-0.383059	0.812349	*	-0.103491	0.969685	*	-1.31533	0.171598	*	0.706019	0.427318	*
specific-	A11G72724	A11G72724	A11G72724	[PATH:ko01110] Level1--Metabolism | Level2--Global and overview maps | Level3--Biosynthesis of secondary metabolites;[PATH:ko01100] Level1--Metabolism | Level2--Global and overview maps | Level3--Metabolic pathways;[PATH:ko00940] Level1--Metabolism | Level2--Biosynthesis of other secondary metabolites | Level3--Phenylpropanoid biosynthesis	K09755	{GO:0005506; iron ion binding; molecular_function} {GO:0016705; oxidoreductase activity, acting on paired donors, with incorporation or reduction of molecular oxygen; molecular_function} {GO:0020037; heme binding; molecular_function} {GO:0055114; oxidation-reduction process; biological_process}	{IPR001128; Cytochrome P450} {IPR036396; Cytochrome P450 superfamily}	A11	26101093	26102028	-	1.34895	0.0807361	*	1.0688	0.193052	*	1.04581	0.23543	*	1.11209	0.134732	*	1.84634	0.00254883	Up	2.06155	0.0104855	Up	1.57071	0.0403177	Up	1.94297	0.0162745	Up	0.878706	0.565181	*	2.06122	0.00123462	Up
specific-	A11G72763	A11G72763		[PATH:ko05418] Level1--Human Diseases | Level2--Cardiovascular diseases | Level3--Fluid shear stress and atherosclerosis;[PATH:ko04621] Level1--Organismal Systems | Level2--Immune system | Level3--NOD-like receptor signaling pathway	K03671	{GO:0006662; glycerol ether metabolic process; biological_process} {GO:0015035; protein disulfide oxidoreductase activity; molecular_function} {GO:0045454; cell redox homeostasis; biological_process}	{IPR005746; Thioredoxin} {IPR013766; Thioredoxin domain} {IPR017937; Thioredoxin, conserved site} {IPR036249; Thioredoxin-like superfamily}	A11	26635131	26636201	+	2.15371	0.150807	*	1.39606	0.512378	*	2.20539	0.139538	*	1.90307	0.178616	*	3.04861	0.00725533	Up	1.52896	0.545595	*	1.42154	0.567762	*	1.6522	0.539829	*	1.21018	0.801442	*	1.38939	0.603998	*
co-	A11G72784	A11G72784	A11G72784	[PATH:ko01100] Level1--Metabolism | Level2--Global and overview maps | Level3--Metabolic pathways;[PATH:ko00195] Level1--Metabolism | Level2--Energy metabolism | Level3--Photosynthesis	K02703	{GO:0009055; electron transfer activity; molecular_function} {GO:0009772; photosynthetic electron transport in photosystem II; biological_process} {GO:0019684; photosynthesis, light reaction; biological_process} {GO:0045156; electron transporter, transferring electrons within the cyclic electron transport pathway of photosynthesis activity; molecular_function}	{IPR000484; Photosynthetic reaction centre, L/M} {IPR005867; Photosystem II protein D1} {IPR036854; Photosystem II protein D1/D2 superfamily}	A11	26764421	26765374	-	-25.1476	2.35613e-09	Down	-25.4564	1.27231e-09	Down	-25.3365	2.07503e-09	Down	-25.6225	6.52544e-10	Down	-25.6217	1.02557e-09	Down	NA	NA	NA	NA	NA	NA	NA	NA	NA	NA	NA	NA	NA	NA	NA
co-	A11G73033	A11G73033	A11G73033	--	K23136	{GO:0005506; iron ion binding; molecular_function} {GO:0016705; oxidoreductase activity, acting on paired donors, with incorporation or reduction of molecular oxygen; molecular_function} {GO:0020037; heme binding; molecular_function} {GO:0055114; oxidation-reduction process; biological_process}	{IPR001128; Cytochrome P450} {IPR002401; Cytochrome P450, E-class, group I} {IPR017972; Cytochrome P450, conserved site} {IPR036396; Cytochrome P450 superfamily}	A11	29603481	29605235	-	2.45842	8.7724e-21	Up	2.36383	8.98035e-17	Up	2.4793	3.22797e-20	Up	1.28935	6.96042e-05	Up	2.0336	4.2477e-08	Up	-0.0230216	0.981434	*	-0.541826	0.134481	*	-0.522397	0.638374	*	-0.948006	0.0342024	*	-1.12155	0.0019054	Down
specific-	A11G73187	A11G73187	A11G73187	[PATH:ko01110] Level1--Metabolism | Level2--Global and overview maps | Level3--Biosynthesis of secondary metabolites;[PATH:ko00906] Level1--Metabolism | Level2--Metabolism of terpenoids and polyketides | Level3--Carotenoid biosynthesis;[PATH:ko01100] Level1--Metabolism | Level2--Global and overview maps | Level3--Metabolic pathways	K09838	{GO:0005515; protein binding; molecular_function} {GO:0009507; chloroplast; cellular_component} {GO:0009540; zeaxanthin epoxidase [overall] activity; molecular_function} {GO:0009688; abscisic acid biosynthetic process; biological_process} {GO:0016020; membrane; cellular_component} {GO:0055114; oxidation-reduction process; biological_process} {GO:0071949; FAD binding; molecular_function}	{IPR000253; Forkhead-associated (FHA) domain} {IPR002938; FAD-binding domain} {IPR008984; SMAD/FHA domain superfamily} {IPR017079; Zeaxanthin epoxidase} {IPR036188; FAD/NAD(P)-binding domain superfamily}	A11	32703446	32707430	-	-0.0376469	0.966824	*	-0.0358567	0.961556	*	0.329088	0.624548	*	1.04803	0.00279096	Up	0.127486	0.874707	*	-1.10023	0.0125334	Down	-1.21941	0.00519535	Down	-0.0775865	0.965345	*	-0.230874	0.901044	*	-0.20423	0.847317	*
specific-	A11G74926	A11G74926	A11G74926	[PATH:ko01110] Level1--Metabolism | Level2--Global and overview maps | Level3--Biosynthesis of secondary metabolites;[PATH:ko00943] Level1--Metabolism | Level2--Biosynthesis of other secondary metabolites | Level3--Isoflavonoid biosynthesis	K13260	{GO:0005506; iron ion binding; molecular_function} {GO:0016705; oxidoreductase activity, acting on paired donors, with incorporation or reduction of molecular oxygen; molecular_function} {GO:0020037; heme binding; molecular_function} {GO:0055114; oxidation-reduction process; biological_process}	{IPR001128; Cytochrome P450} {IPR002401; Cytochrome P450, E-class, group I} {IPR017972; Cytochrome P450, conserved site} {IPR036396; Cytochrome P450 superfamily}	A11	65967827	65969411	+	0.906113	0.00273407	*	1.38165	1.67494e-06	Up	0.25587	0.704781	*	0.810716	0.0085196	*	0.67268	0.105768	*	0.114591	0.886358	*	0.445746	0.142835	*	0.416282	0.19476	*	0.184884	0.81486	*	0.341147	0.350695	*
specific-	A11G74983	A11G74983	A11G74983	NA	NA	{GO:0016491; oxidoreductase activity; molecular_function} {GO:0055114; oxidation-reduction process; biological_process}	{IPR006076; FAD dependent oxidoreductase} {IPR036188; FAD/NAD(P)-binding domain superfamily}	A11	66253748	66254368	+	-1.06947	0.425454	*	-2.75542	0.0328875	Down	0.428668	0.798657	*	-1.18087	0.300164	*	-0.454893	0.781715	*	-0.296472	0.951387	*	-2.02782	0.41547	*	0.294519	0.965345	*	-0.92352	0.849913	*	-0.401942	0.935707	*
co-	A11G75058	A11G75058	A11G75058	[PATH:ko01110] Level1--Metabolism | Level2--Global and overview maps | Level3--Biosynthesis of secondary metabolites;[PATH:ko00073] Level1--Metabolism | Level2--Lipid metabolism | Level3--Cutin, suberine and wax biosynthesis	K15405	{GO:0005506; iron ion binding; molecular_function} {GO:0016705; oxidoreductase activity, acting on paired donors, with incorporation or reduction of molecular oxygen; molecular_function} {GO:0020037; heme binding; molecular_function} {GO:0055114; oxidation-reduction process; biological_process}	{IPR001128; Cytochrome P450} {IPR002401; Cytochrome P450, E-class, group I} {IPR017972; Cytochrome P450, conserved site} {IPR036396; Cytochrome P450 superfamily}	A11	67111615	67113129	+	5.70599	0.000151962	Up	5.26958	0.000194215	Up	6.87434	1.17456e-07	Up	3.98824	0.0142611	Up	6.95034	3.21365e-07	Up	-2.19178	0.0845197	*	-3.1566	0.00713994	Down	-3.19598	0.0437988	Down	-6.84693	1.15147e-07	Down	-3.77779	8.24176e-07	Down
specific-	A11G75345	A11G75345	A11G75345	[PATH:ko00983] Level1--Metabolism | Level2--Xenobiotics biodegradation and metabolism | Level3--Drug metabolism - other enzymes;[PATH:ko00230] Level1--Metabolism | Level2--Nucleotide metabolism | Level3--Purine metabolism;[PATH:ko00240] Level1--Metabolism | Level2--Nucleotide metabolism | Level3--Pyrimidine metabolism;[PATH:ko01100] Level1--Metabolism | Level2--Global and overview maps | Level3--…	K10807	{GO:0004748; ribonucleoside-diphosphate reductase activity, thioredoxin disulfide as acceptor; molecular_function} {GO:0005524; ATP binding; molecular_function} {GO:0006260; DNA replication; biological_process} {GO:0055114; oxidation-reduction process; biological_process}	{IPR000788; Ribonucleotide reductase large subunit, C-terminal} {IPR005144; ATP-cone domain} {IPR008926; Ribonucleotide reductase R1 subunit, N-terminal} {IPR013346; Ribonucleotide reductase, class I , alpha subunit} {IPR013509; Ribonucleotide reductase large subunit, N-terminal}	A11	69714784	69719074	+	-0.777132	0.00051301	*	-0.621618	0.00102875	*	-0.212907	0.616162	*	0.794096	1.57265e-08	*	1.35696	3.30324e-13	Up	-0.626741	0.020975	*	-0.423106	0.150558	*	-0.0635942	0.965345	*	1.06228	3.56053e-06	Up	1.02701	2.38457e-09	Up
specific-	A11G76304	A11G76304	A11G76304	NA	NA	{GO:0016491; oxidoreductase activity; molecular_function} {GO:0055114; oxidation-reduction process; biological_process}	{IPR005123; Oxoglutarate/iron-dependent dioxygenase} {IPR026992; Non-haem dioxygenase N-terminal domain} {IPR027443; Isopenicillin N synthase-like}	A11	101772849	101773956	+	-0.349332	0.850234	*	-0.692621	0.60663	*	-1.61059	0.184858	*	2.19734	4.73614e-05	Up	-0.0394954	0.977104	*	-2.15101	0.00761985	Down	-1.8837	0.0319816	Down	-0.388521	0.90222	*	-0.726519	0.542385	*	0.421699	0.716031	*
co-	A11G76732	A11G76732	A11G76732	[PATH:ko04626] Level1--Organismal Systems | Level2--Environmental adaptation | Level3--Plant-pathogen interaction;[PATH:ko04016] Level1--Environmental Information Processing | Level2--Signal transduction | Level3--MAPK signaling pathway - plant	K13447	{GO:0004601; peroxidase activity; molecular_function} {GO:0005509; calcium ion binding; molecular_function} {GO:0016020; membrane; cellular_component} {GO:0016491; oxidoreductase activity; molecular_function} {GO:0050664; oxidoreductase activity, acting on NAD(P)H, oxygen as acceptor; molecular_function} {GO:0055114; oxidation-reduction process; biological_process}	{IPR000778; Cytochrome b245, heavy chain} {IPR002048; EF-hand domain} {IPR011992; EF-hand domain pair} {IPR013112; FAD-binding 8} {IPR013121; Ferric reductase, NAD binding domain} {IPR013130; Ferric reductase transmembrane component-like domain} {IPR013623; NADPH oxidase Respiratory burst} {IPR017927; FAD-binding domain, ferredoxin reductase-type} {IPR017938; Riboflavin synthase-like beta-barrel}…	A11	113524508	113529182	+	-2.3234	8.82883e-24	Down	-2.12243	3.45696e-10	Down	-3.25974	4.13168e-41	Down	-2.76015	3.39403e-23	Down	-2.99402	1.9227e-27	Down	1.32647	0.134708	*	1.11144	0.0106934	Up	0.0133123	0.995839	*	0.234875	0.959601	*	-0.156464	0.920141	*
specific-	A11G77772	A11G77772	A11G77772	--	K22983	{GO:0005506; iron ion binding; molecular_function} {GO:0016705; oxidoreductase activity, acting on paired donors, with incorporation or reduction of molecular oxygen; molecular_function} {GO:0020037; heme binding; molecular_function} {GO:0055114; oxidation-reduction process; biological_process}	{IPR001128; Cytochrome P450} {IPR036396; Cytochrome P450 superfamily}	A11	124719760	124720683	-	-2.63268	0.321033	*	-5.7958	0.0432898	Down	-1.23978	0.720092	*	2.34888	0.0565503	*	0.986249	0.614346	*	-5.8418	0.00555417	Down	-3.85226	0.0601116	*	-1.38718	0.720398	*	-0.443749	0.963859	*	2.55203	0.000794725	Up
specific-	A12G77997	A12G77997	A12G77997	[PATH:ko01110] Level1--Metabolism | Level2--Global and overview maps | Level3--Biosynthesis of secondary metabolites;[PATH:ko01100] Level1--Metabolism | Level2--Global and overview maps | Level3--Metabolic pathways;[PATH:ko00940] Level1--Metabolism | Level2--Biosynthesis of other secondary metabolites | Level3--Phenylpropanoid biosynthesis	K00430	{GO:0004601; peroxidase activity; molecular_function} {GO:0006979; response to oxidative stress; biological_process} {GO:0020037; heme binding; molecular_function} {GO:0042744; hydrogen peroxide catabolic process; biological_process} {GO:0055114; oxidation-reduction process; biological_process}	{IPR000823; Plant peroxidase} {IPR002016; Haem peroxidase, plant/fungal/bacterial} {IPR010255; Haem peroxidase} {IPR019793; Peroxidases heam-ligand binding site} {IPR033905; Secretory peroxidase}	A12	889793	891013	-	-1.69522	0.192754	*	-2.39466	0.11368	*	-0.385986	0.918416	*	1.58823	0.0928686	*	2.9798	0.000113142	Up	-3.73842	0.045332	Down	-1.50568	0.550884	*	-0.442745	0.965345	*	-1.18305	0.75014	*	1.63816	0.583384	*
specific-	A12G78599	A12G78599	A12G78599	[PATH:ko01110] Level1--Metabolism | Level2--Global and overview maps | Level3--Biosynthesis of secondary metabolites;[PATH:ko01100] Level1--Metabolism | Level2--Global and overview maps | Level3--Metabolic pathways;[PATH:ko00592] Level1--Metabolism | Level2--Lipid metabolism | Level3--alpha-Linolenic acid metabolism	K01723	{GO:0004497; monooxygenase activity; molecular_function} {GO:0005506; iron ion binding; molecular_function} {GO:0016705; oxidoreductase activity, acting on paired donors, with incorporation or reduction of molecular oxygen; molecular_function} {GO:0020037; heme binding; molecular_function} {GO:0055114; oxidation-reduction process; biological_process}	{IPR001128; Cytochrome P450} {IPR002403; Cytochrome P450, E-class, group IV} {IPR036396; Cytochrome P450 superfamily}	A12	4529012	4530475	+	-1.28791	0.209564	*	-1.54903	0.112557	*	-3.6033	0.00706029	Down	-0.504754	0.6229	*	-1.28223	0.242012	*	0.361187	0.951387	*	0.742994	0.84789	*	0.931699	0.826238	*	0.881212	0.810705	*	1.62055	0.151125	*
co-	A12G78765	A12G78765	A12G78765	--	K19791	{GO:0005507; copper ion binding; molecular_function} {GO:0016491; oxidoreductase activity; molecular_function} {GO:0055114; oxidation-reduction process; biological_process}	{IPR001117; Multicopper oxidase, type 1} {IPR008972; Cupredoxin} {IPR011706; Multicopper oxidase, type 2} {IPR011707; Multicopper oxidase, type 3} {IPR034273; Ascorbate oxidase homologue, first cupredoxin domain} {IPR034275; Ascorbate oxidase homologue, third cupredoxin domain}	A12	5871991	5874244	+	-7.21072	2.01854e-114	Down	-7.21614	2.97274e-133	Down	-5.92952	3.1417e-63	Down	-5.94005	1.68294e-94	Down	-4.69467	1.18009e-15	Down	-1.8031	0.000239464	Down	-0.843431	0.23774	*	-0.571722	0.54215	*	-0.561934	0.567853	*	-0.47417	0.533292	*
specific-	A12G79517	A12G79517	A12G79517	[PATH:ko01110] Level1--Metabolism | Level2--Global and overview maps | Level3--Biosynthesis of secondary metabolites;[PATH:ko01100] Level1--Metabolism | Level2--Global and overview maps | Level3--Metabolic pathways;[PATH:ko00941] Level1--Metabolism | Level2--Biosynthesis of other secondary metabolites | Level3--Flavonoid biosynthesis	K00475	{GO:0016491; oxidoreductase activity; molecular_function} {GO:0055114; oxidation-reduction process; biological_process}	{IPR005123; Oxoglutarate/iron-dependent dioxygenase} {IPR026992; Non-haem dioxygenase N-terminal domain} {IPR027443; Isopenicillin N synthase-like}	A12	13814968	13816674	-	0.134945	0.903377	*	-0.121252	0.906652	*	-0.670843	0.407476	*	2.47056	4.48e-05	Up	0.294972	0.709849	*	-0.757996	0.00712629	*	-0.626666	0.0957509	*	-0.0705243	0.973316	*	0.186514	0.853539	*	0.616312	0.0224454	*
specific-	A12G79934	A12G79934	A12G79934	[PATH:ko00900] Level1--Metabolism | Level2--Metabolism of terpenoids and polyketides | Level3--Terpenoid backbone biosynthesis;[PATH:ko01130] Level1--Metabolism | Level2--Global and overview maps | Level3--Biosynthesis of antibiotics	K05906	{GO:0001735; prenylcysteine oxidase activity; molecular_function} {GO:0016670; oxidoreductase activity, acting on a sulfur group of donors, oxygen as acceptor; molecular_function} {GO:0030328; prenylcysteine catabolic process; biological_process} {GO:0055114; oxidation-reduction process; biological_process}	{IPR010795; Prenylcysteine lyase} {IPR017046; Prenylcysteine oxidase} {IPR036188; FAD/NAD(P)-binding domain superfamily}	A12	26763821	26766731	-	0.995945	1.24219e-07	*	1.11367	4.17478e-15	Up	0.596946	0.00212661	*	0.36259	0.0208407	*	0.189404	0.400149	*	0.54887	0.00033799	*	0.520302	0.00251591	*	0.448307	0.128766	*	0.117026	0.899391	*	0.00589477	0.988656	*
co-	A12G80078	A12G80078	A12G80078	[PATH:ko01110] Level1--Metabolism | Level2--Global and overview maps | Level3--Biosynthesis of secondary metabolites;[PATH:ko00943] Level1--Metabolism | Level2--Biosynthesis of other secondary metabolites | Level3--Isoflavonoid biosynthesis	K13260	{GO:0005506; iron ion binding; molecular_function} {GO:0016705; oxidoreductase activity, acting on paired donors, with incorporation or reduction of molecular oxygen; molecular_function} {GO:0020037; heme binding; molecular_function} {GO:0055114; oxidation-reduction process; biological_process}	{IPR001128; Cytochrome P450} {IPR002401; Cytochrome P450, E-class, group I} {IPR036396; Cytochrome P450 superfamily}	A12	30481626	30482318	+	2.45377	7.62424e-18	Up	2.13061	1.72062e-11	Up	2.43006	4.05049e-15	Up	1.20435	0.00683931	Up	2.04651	5.87389e-07	Up	0.610547	0.0486304	*	-0.0404586	0.964343	*	0.161632	0.965345	*	-0.734189	0.213173	*	-0.901422	0.00881112	*
specific-	A12G81474	A12G81474		--	K05337	{GO:0005506; iron ion binding; molecular_function} {GO:0009055; electron transfer activity; molecular_function}	{IPR001080; 3Fe-4S ferredoxin} {IPR001623; DnaJ domain} {IPR017896; 4Fe-4S ferredoxin-type, iron-sulphur binding domain} {IPR036869; Chaperone J-domain superfamily}	A12	53611595	53618909	+	1.18632	0.140333	*	1.12252	0.101307	*	1.20703	0.112041	*	2.72517	5.2545e-10	Up	-0.307608	0.862283	*	-2.24225	0.000150955	Down	-2.03991	7.61926e-05	Down	0.14348	0.965345	*	-0.704778	0.398585	*	-1.14036	0.0556681	*
specific-	A12G82608	A12G82608	A12G82608	[PATH:ko00410] Level1--Metabolism | Level2--Metabolism of other amino acids | Level3--beta-Alanine metabolism;[PATH:ko00330] Level1--Metabolism | Level2--Amino acid metabolism | Level3--Arginine and proline metabolism	K17839	{GO:0016491; oxidoreductase activity; molecular_function} {GO:0055114; oxidation-reduction process; biological_process}	{IPR001613; Flavin amine oxidase} {IPR002937; Amine oxidase} {IPR036188; FAD/NAD(P)-binding domain superfamily}	A12	69604497	69608441	-	-0.658207	0.00158208	*	-0.861125	1.79936e-07	*	-0.915946	2.91036e-06	*	-0.953981	2.42471e-08	*	-1.02015	4.05752e-09	Down	0.317977	0.0220435	*	-0.0452982	0.950374	*	0.420425	0.107744	*	0.123251	0.635291	*	-0.172352	0.288832	*
co-	A12G82696	A12G82696	A12G82696	NA	NA	{GO:0016491; oxidoreductase activity; molecular_function} {GO:0055114; oxidation-reduction process; biological_process}	{IPR005123; Oxoglutarate/iron-dependent dioxygenase} {IPR026992; Non-haem dioxygenase N-terminal domain} {IPR027443; Isopenicillin N synthase-like}	A12	78231629	78233410	-	-2.57934	5.58179e-07	Down	-3.8991	1.90917e-11	Down	-2.90645	2.16865e-06	Down	-2.01158	4.73181e-06	Down	-2.79715	1.78975e-08	Down	-1.28587	0.520836	*	-3.77465	0.0101757	Down	0.602098	0.866673	*	0.279071	0.959601	*	-0.524281	0.829566	*
specific-	A12G82808	A12G82808		[PATH:ko01110] Level1--Metabolism | Level2--Global and overview maps | Level3--Biosynthesis of secondary metabolites;[PATH:ko00902] Level1--Metabolism | Level2--Metabolism of terpenoids and polyketides | Level3--Monoterpenoid biosynthesis	K15095	{GO:0016491; oxidoreductase activity; molecular_function}	{IPR002347; Short-chain dehydrogenase/reductase SDR} {IPR020904; Short-chain dehydrogenase/reductase, conserved site} {IPR036291; NAD(P)-binding domain superfamily}	A12	80379340	80382898	+	1.59159	0.00401506	Up	1.14031	0.0649772	*	0.844256	0.407746	*	0.464284	0.566348	*	0.242137	0.88089	*	-0.643547	0.284772	*	-0.494848	0.391367	*	-0.530807	0.706268	*	-1.442	0.0115569	Down	-0.671744	0.29349	*
specific-	A12G82920	A12G82920	A12G82920	--	K05909	{GO:0005507; copper ion binding; molecular_function} {GO:0016491; oxidoreductase activity; molecular_function} {GO:0046274; lignin catabolic process; biological_process} {GO:0048046; apoplast; cellular_component} {GO:0052716; hydroquinone:oxygen oxidoreductase activity; molecular_function} {GO:0055114; oxidation-reduction process; biological_process}	{IPR001117; Multicopper oxidase, type 1} {IPR002355; Multicopper oxidase, copper-binding site} {IPR008972; Cupredoxin} {IPR011706; Multicopper oxidase, type 2} {IPR011707; Multicopper oxidase, type 3} {IPR017761; Laccase} {IPR033138; Multicopper oxidases, conserved site} {IPR034285; Laccase, second cupredoxin domain} {IPR034288; Laccase, first cupredoxin domain} {IPR034289; Laccase, third cupredo…	A12	82200139	82202113	+	3.58346	0.620456	*	0.924479	0.906652	*	2.2995	0.820817	*	5.02938	0.0189421	Up	4.85717	0.0590029	*	-0.320908	0.959596	*	-4.09945	0.537555	*	-2.83203	0.751908	*	2.19558	0.197412	*	1.83455	0.425122	*
specific-	A12G82984	A12G82984		NA	NA	{GO:0005737; cytoplasm; cellular_component} {GO:0006629; lipid metabolic process; biological_process} {GO:0016021; integral component of membrane; cellular_component} {GO:0016627; oxidoreductase activity, acting on the CH-CH group of donors; molecular_function}	{IPR001104; 3-oxo-5-alpha-steroid 4-dehydrogenase, C-terminal} {IPR010721; Protein of unknown function DUF1295}	A12	83779240	83780933	-	0.4042	0.89262	*	-0.394937	0.906652	*	0.929292	0.774953	*	2.91827	0.000570589	Up	1.73451	0.429593	*	-1.34423	0.619142	*	-0.414582	0.948212	*	0.0234796	0.995839	*	-0.130028	0.981455	*	1.80647	0.132198	*
specific-	A12G83286	A12G83286	A12G83286	[PATH:ko01110] Level1--Metabolism | Level2--Global and overview maps | Level3--Biosynthesis of secondary metabolites;[PATH:ko01100] Level1--Metabolism | Level2--Global and overview maps | Level3--Metabolic pathways;[PATH:ko01130] Level1--Metabolism | Level2--Global and overview maps | Level3--Biosynthesis of antibiotics;[PATH:ko00100] Level1--Metabolism | Level2--Lipid metabolism | Level3--Steroi…	K05917	{GO:0004497; monooxygenase activity; molecular_function} {GO:0005506; iron ion binding; molecular_function} {GO:0016705; oxidoreductase activity, acting on paired donors, with incorporation or reduction of molecular oxygen; molecular_function} {GO:0020037; heme binding; molecular_function} {GO:0055114; oxidation-reduction process; biological_process}	{IPR001128; Cytochrome P450} {IPR002403; Cytochrome P450, E-class, group IV} {IPR017972; Cytochrome P450, conserved site} {IPR036396; Cytochrome P450 superfamily}	A12	88867415	88869785	+	0.495045	0.00964534	*	0.549434	0.00348586	*	0.67487	0.000138442	*	1.2964	1.39055e-20	Up	0.723592	3.19894e-05	*	-0.510381	0.0477379	*	-0.418972	0.0906298	*	0.0654055	0.965345	*	0.294251	0.221512	*	0.143193	0.647952	*
specific-	A12G83326	A12G83326	A12G83326	[PATH:ko00410] Level1--Metabolism | Level2--Metabolism of other amino acids | Level3--beta-Alanine metabolism;[PATH:ko00981] Level1--Metabolism | Level2--Metabolism of terpenoids and polyketides | Level3--Insect hormone biosynthesis;[PATH:ko00340] Level1--Metabolism | Level2--Amino acid metabolism | Level3--Histidine metabolism;[PATH:ko01110] Level1--Metabolism | Level2--Global and overview maps …	K00128	{GO:0016491; oxidoreductase activity; molecular_function} {GO:0016620; oxidoreductase activity, acting on the aldehyde or oxo group of donors, NAD or NADP as acceptor; molecular_function} {GO:0055114; oxidation-reduction process; biological_process}	{IPR015590; Aldehyde dehydrogenase domain} {IPR016160; Aldehyde dehydrogenase, cysteine active site} {IPR016161; Aldehyde/histidinol dehydrogenase} {IPR016162; Aldehyde dehydrogenase, N-terminal} {IPR016163; Aldehyde dehydrogenase, C-terminal} {IPR029510; Aldehyde dehydrogenase, glutamic acid active site}	A12	89799809	89803461	+	0.310984	0.509727	*	-0.324511	0.28983	*	0.419342	0.61555	*	1.45993	1.21111e-11	Up	0.993675	0.000289981	*	-0.68712	0.20619	*	-0.359779	0.543483	*	0.141522	0.965345	*	-0.330948	0.754058	*	0.940308	0.0149394	*
co-	A12G83357	A12G83357	A12G83357	[PATH:ko00410] Level1--Metabolism | Level2--Metabolism of other amino acids | Level3--beta-Alanine metabolism;[PATH:ko00950] Level1--Metabolism | Level2--Biosynthesis of other secondary metabolites | Level3--Isoquinoline alkaloid biosynthesis;[PATH:ko01110] Level1--Metabolism | Level2--Global and overview maps | Level3--Biosynthesis of secondary metabolites;[PATH:ko01100] Level1--Metabolism | Lev…	K00276	{GO:0005507; copper ion binding; molecular_function} {GO:0008131; primary amine oxidase activity; molecular_function} {GO:0009308; amine metabolic process; biological_process} {GO:0048038; quinone binding; molecular_function} {GO:0055114; oxidation-reduction process; biological_process}	{IPR015798; Copper amine oxidase, catalytic domain} {IPR015800; Copper amine oxidase, N2-terminal} {IPR015802; Copper amine oxidase, N3-terminal} {IPR016182; Copper amine oxidase, N-terminal} {IPR036460; Copper amine oxidase, catalytic domain superfamily}	A12	90381773	90387057	-	2.0777	8.67412e-31	Up	2.0241	1.22263e-52	Up	1.71884	5.34423e-29	Up	2.06706	3.32861e-30	Up	1.74301	1.39896e-33	Up	-0.0334981	0.952775	*	-0.0812092	0.846425	*	0.149797	0.855077	*	0.735176	1.05214e-05	*	-0.0820905	0.83492	*
specific-	A12G83367	A12G83367	A12G83367	--	K01773	{GO:0005506; iron ion binding; molecular_function} {GO:0016705; oxidoreductase activity, acting on paired donors, with incorporation or reduction of molecular oxygen; molecular_function} {GO:0020037; heme binding; molecular_function} {GO:0055114; oxidation-reduction process; biological_process}	{IPR001128; Cytochrome P450} {IPR002401; Cytochrome P450, E-class, group I} {IPR036396; Cytochrome P450 superfamily}	A12	90832185	90836348	+	0.901556	8.12787e-06	*	1.02322	3.94429e-10	Up	0.994677	4.85676e-07	*	0.100557	0.673528	*	0.982623	6.26339e-08	*	0.561576	4.50312e-06	*	0.640853	8.15166e-06	*	0.445137	0.0171344	*	-0.189161	0.756578	*	-0.0672783	0.80905	*
specific-	A12G83496	A12G83496	A12G83496	[PATH:ko01110] Level1--Metabolism | Level2--Global and overview maps | Level3--Biosynthesis of secondary metabolites;[PATH:ko01100] Level1--Metabolism | Level2--Global and overview maps | Level3--Metabolic pathways;[PATH:ko00940] Level1--Metabolism | Level2--Biosynthesis of other secondary metabolites | Level3--Phenylpropanoid biosynthesis	K00430	{GO:0004601; peroxidase activity; molecular_function} {GO:0006979; response to oxidative stress; biological_process} {GO:0020037; heme binding; molecular_function} {GO:0042744; hydrogen peroxide catabolic process; biological_process} {GO:0055114; oxidation-reduction process; biological_process}	{IPR000823; Plant peroxidase} {IPR002016; Haem peroxidase, plant/fungal/bacterial} {IPR010255; Haem peroxidase} {IPR019793; Peroxidases heam-ligand binding site} {IPR019794; Peroxidase, active site} {IPR033905; Secretory peroxidase}	A12	93575135	93576762	-	-1.65315	0.214614	*	-2.80327	0.0260654	Down	-0.737686	0.78644	*	1.69118	0.283623	*	1.16244	0.340191	*	-2.28129	0.0600655	*	-0.693235	0.812999	*	1.51428	0.70601	*	-0.403944	0.959601	*	2.82684	0.0285498	Up
specific-	A12G83532	A12G83532	A12G83532	[PATH:ko01110] Level1--Metabolism | Level2--Global and overview maps | Level3--Biosynthesis of secondary metabolites;[PATH:ko01100] Level1--Metabolism | Level2--Global and overview maps | Level3--Metabolic pathways;[PATH:ko00940] Level1--Metabolism | Level2--Biosynthesis of other secondary metabolites | Level3--Phenylpropanoid biosynthesis	K00430	{GO:0004601; peroxidase activity; molecular_function} {GO:0006979; response to oxidative stress; biological_process} {GO:0020037; heme binding; molecular_function} {GO:0042744; hydrogen peroxide catabolic process; biological_process} {GO:0055114; oxidation-reduction process; biological_process}	{IPR000823; Plant peroxidase} {IPR002016; Haem peroxidase, plant/fungal/bacterial} {IPR010255; Haem peroxidase} {IPR019793; Peroxidases heam-ligand binding site} {IPR019794; Peroxidase, active site} {IPR033905; Secretory peroxidase}	A12	94210553	94211848	-	1.00808	0.354648	*	1.62942	0.0202673	Up	-1.25755	0.35541	*	0.716316	0.587214	*	0.401605	0.771979	*	-0.418329	0.882581	*	0.438227	0.854018	*	-0.0995094	0.977569	*	-0.124023	0.973947	*	-0.0127001	0.995434	*
specific-	A12G83583	A12G83583	A12G83583	[PATH:ko00040] Level1--Metabolism | Level2--Carbohydrate metabolism | Level3--Pentose and glucuronate interconversions;[PATH:ko01100] Level1--Metabolism | Level2--Global and overview maps | Level3--Metabolic pathways;[PATH:ko00053] Level1--Metabolism | Level2--Carbohydrate metabolism | Level3--Ascorbate and aldarate metabolism;[PATH:ko00520] Level1--Metabolism | Level2--Carbohydrate metabolism | …	K00012	{GO:0003979; UDP-glucose 6-dehydrogenase activity; molecular_function} {GO:0016616; oxidoreductase activity, acting on the CH-OH group of donors, NAD or NADP as acceptor; molecular_function} {GO:0051287; NAD binding; molecular_function} {GO:0055114; oxidation-reduction process; biological_process}	{IPR001732; UDP-glucose/GDP-mannose dehydrogenase, N-terminal} {IPR008927; 6-phosphogluconate dehydrogenase-like, C-terminal domain superfamily} {IPR014026; UDP-glucose/GDP-mannose dehydrogenase, dimerisation} {IPR014027; UDP-glucose/GDP-mannose dehydrogenase, C-terminal} {IPR017476; UDP-glucose/GDP-mannose dehydrogenase} {IPR028356; UDP-glucose 6-dehydrogenase, eukaryotic type} {IPR036220; UDP-g…	A12	94856737	94858179	+	-0.909044	1.39576e-06	*	-0.867364	3.24568e-07	*	-1.40879	7.40765e-13	Down	-0.472992	0.000720576	*	-0.755946	0.000921353	*	-0.169355	0.767775	*	0.0327032	0.972068	*	0.0598638	0.965345	*	0.0932873	0.95457	*	0.55772	0.0354488	*
specific-	A12G83623	A12G83623	A12G83623	[PATH:ko00600] Level1--Metabolism | Level2--Lipid metabolism | Level3--Sphingolipid metabolism;[PATH:ko01100] Level1--Metabolism | Level2--Global and overview maps | Level3--Metabolic pathways	K04713	{GO:0005506; iron ion binding; molecular_function} {GO:0008610; lipid biosynthetic process; biological_process} {GO:0016491; oxidoreductase activity; molecular_function} {GO:0055114; oxidation-reduction process; biological_process}	{IPR006694; Fatty acid hydroxylase}	A12	95319603	95321451	-	-0.484132	0.0178781	*	-0.256997	0.262774	*	-0.892788	4.27065e-06	*	-0.773381	2.00498e-05	*	-1.11035	2.45496e-07	Down	0.134962	0.726332	*	0.25045	0.457659	*	0.285725	0.39069	*	-0.115305	0.867269	*	-0.25709	0.329958	*
co-	A12G83871	A12G83871	A12G83871	[PATH:ko04917] Level1--Organismal Systems | Level2--Endocrine system | Level3--Prolactin signaling pathway;[PATH:ko04913] Level1--Organismal Systems | Level2--Endocrine system | Level3--Ovarian steroidogenesis;[PATH:ko01100] Level1--Metabolism | Level2--Global and overview maps | Level3--Metabolic pathways;[PATH:ko04934] Level1--Human Diseases | Level2--Endocrine and metabolic diseases | Level3--…	K00512	{GO:0005506; iron ion binding; molecular_function} {GO:0016705; oxidoreductase activity, acting on paired donors, with incorporation or reduction of molecular oxygen; molecular_function} {GO:0020037; heme binding; molecular_function} {GO:0055114; oxidation-reduction process; biological_process}	{IPR001128; Cytochrome P450} {IPR002401; Cytochrome P450, E-class, group I} {IPR036396; Cytochrome P450 superfamily}	A12	99696796	99697797	-	1.44587	1.72941e-05	Up	1.57467	0.000171944	Up	1.0666	0.0265806	Up	2.69922	1.93703e-23	Up	2.16309	6.86992e-12	Up	-0.602089	0.0038491	*	-0.356966	0.631102	*	-0.468074	0.17723	*	0.011672	0.988442	*	0.84219	3.21014e-07	*
specific-	A12G83989	A12G83989	A12G83989	[PATH:ko04626] Level1--Organismal Systems | Level2--Environmental adaptation | Level3--Plant-pathogen interaction;[PATH:ko04016] Level1--Environmental Information Processing | Level2--Signal transduction | Level3--MAPK signaling pathway - plant	K13447	{GO:0004601; peroxidase activity; molecular_function} {GO:0005509; calcium ion binding; molecular_function} {GO:0016020; membrane; cellular_component} {GO:0016491; oxidoreductase activity; molecular_function} {GO:0050664; oxidoreductase activity, acting on NAD(P)H, oxygen as acceptor; molecular_function} {GO:0055114; oxidation-reduction process; biological_process}	{IPR000778; Cytochrome b245, heavy chain} {IPR002048; EF-hand domain} {IPR011992; EF-hand domain pair} {IPR013112; FAD-binding 8} {IPR013121; Ferric reductase, NAD binding domain} {IPR013130; Ferric reductase transmembrane component-like domain} {IPR013623; NADPH oxidase Respiratory burst} {IPR017927; FAD-binding domain, ferredoxin reductase-type} {IPR017938; Riboflavin synthase-like beta-barrel}…	A12	101201685	101207248	-	-0.0892317	0.854061	*	-0.599029	0.1401	*	-0.601892	0.290979	*	0.731094	6.55005e-07	*	1.12121	2.39344e-11	Up	-0.107248	0.899938	*	-0.375445	0.564691	*	-0.538468	0.385145	*	0.154368	0.959601	*	1.11243	9.82157e-10	Up
co-	A12G84066	A12G84066	A12G84066	[PATH:ko00906] Level1--Metabolism | Level2--Metabolism of terpenoids and polyketides | Level3--Carotenoid biosynthesis	K09843	{GO:0005506; iron ion binding; molecular_function} {GO:0016705; oxidoreductase activity, acting on paired donors, with incorporation or reduction of molecular oxygen; molecular_function} {GO:0020037; heme binding; molecular_function} {GO:0055114; oxidation-reduction process; biological_process}	{IPR001128; Cytochrome P450} {IPR002401; Cytochrome P450, E-class, group I} {IPR017972; Cytochrome P450, conserved site} {IPR036396; Cytochrome P450 superfamily}	A12	102064081	102066088	-	-2.30175	6.25386e-30	Down	-2.19753	3.69577e-26	Down	-2.96795	7.49249e-50	Down	-2.60807	5.31051e-48	Down	-1.58348	4.71513e-13	Down	0.902206	0.00639747	*	0.261389	0.735555	*	0.199794	0.911978	*	0.485936	0.606048	*	0.308019	0.639813	*
specific-	A12G84098	A12G84098	A12G84098	[PATH:ko04917] Level1--Organismal Systems | Level2--Endocrine system | Level3--Prolactin signaling pathway;[PATH:ko04913] Level1--Organismal Systems | Level2--Endocrine system | Level3--Ovarian steroidogenesis;[PATH:ko01100] Level1--Metabolism | Level2--Global and overview maps | Level3--Metabolic pathways;[PATH:ko04934] Level1--Human Diseases | Level2--Endocrine and metabolic diseases | Level3--…	K00512	{GO:0005506; iron ion binding; molecular_function} {GO:0016705; oxidoreductase activity, acting on paired donors, with incorporation or reduction of molecular oxygen; molecular_function} {GO:0020037; heme binding; molecular_function} {GO:0055114; oxidation-reduction process; biological_process}	{IPR001128; Cytochrome P450} {IPR002401; Cytochrome P450, E-class, group I} {IPR036396; Cytochrome P450 superfamily}	A12	102375528	102380470	-	0.587742	0.435504	*	0.454369	0.607115	*	0.347526	0.785768	*	1.74618	0.000110338	Up	0.453948	0.588386	*	-0.846734	0.0101498	*	-0.326268	0.636062	*	-0.241507	0.848688	*	-0.620037	0.393638	*	-0.0444133	0.961199	*
specific-	A12G84149	A12G84149		[PATH:ko00195] Level1--Metabolism | Level2--Energy metabolism | Level3--Photosynthesis	K02639	{GO:0009055; electron transfer activity; molecular_function} {GO:0051536; iron-sulfur cluster binding; molecular_function}	{IPR036010; 2Fe-2S ferredoxin-like superfamily}	A12	102847226	102849291	+	1.09652	0.00186762	Up	0.989838	0.00656591	*	0.860195	0.0341598	*	0.880187	0.0133396	*	0.986551	0.00800234	*	-0.0241833	0.982388	*	-0.164257	0.857858	*	0.183419	0.88758	*	-0.277478	0.707388	*	-0.318168	0.562582	*
co-	A12G84275	A12G84275	A12G84275	[PATH:ko01110] Level1--Metabolism | Level2--Global and overview maps | Level3--Biosynthesis of secondary metabolites;[PATH:ko00010] Level1--Metabolism | Level2--Carbohydrate metabolism | Level3--Glycolysis / Gluconeogenesis;[PATH:ko01120] Level1--Metabolism | Level2--Global and overview maps | Level3--Microbial metabolism in diverse environments;[PATH:ko01100] Level1--Metabolism | Level2--Global …	K00016	{GO:0003824; catalytic activity; molecular_function} {GO:0004459; L-lactate dehydrogenase activity; molecular_function} {GO:0005737; cytoplasm; cellular_component} {GO:0005975; carbohydrate metabolic process; biological_process} {GO:0016491; oxidoreductase activity; molecular_function} {GO:0016616; oxidoreductase activity, acting on the CH-OH group of donors, NAD or NADP as acceptor; molecular_fu…	{IPR001236; Lactate/malate dehydrogenase, N-terminal} {IPR001557; L-lactate/malate dehydrogenase} {IPR011304; L-lactate dehydrogenase} {IPR015955; Lactate dehydrogenase/glycoside hydrolase, family 4, C-terminal} {IPR018177; L-lactate dehydrogenase, active site} {IPR022383; Lactate/malate dehydrogenase, C-terminal} {IPR036291; NAD(P)-binding domain superfamily}	A12	104164102	104165499	-	-1.35794	0.00306219	Down	-1.17495	0.0015204	Down	-2.62538	5.82279e-08	Down	-2.31348	3.25467e-09	Down	-1.58951	4.33175e-05	Down	0.877419	0.61842	*	1.41385	0.180072	*	0.29515	0.965345	*	-0.321692	0.959601	*	-0.159997	0.961199	*
specific-	A12G84288	A12G84288	A12G84288	[PATH:ko04917] Level1--Organismal Systems | Level2--Endocrine system | Level3--Prolactin signaling pathway;[PATH:ko04913] Level1--Organismal Systems | Level2--Endocrine system | Level3--Ovarian steroidogenesis;[PATH:ko01100] Level1--Metabolism | Level2--Global and overview maps | Level3--Metabolic pathways;[PATH:ko04934] Level1--Human Diseases | Level2--Endocrine and metabolic diseases | Level3--…	K00512	{GO:0005506; iron ion binding; molecular_function} {GO:0016705; oxidoreductase activity, acting on paired donors, with incorporation or reduction of molecular oxygen; molecular_function} {GO:0020037; heme binding; molecular_function} {GO:0055114; oxidation-reduction process; biological_process}	{IPR001128; Cytochrome P450} {IPR002401; Cytochrome P450, E-class, group I} {IPR036396; Cytochrome P450 superfamily}	A12	104337897	104339884	+	-0.715181	0.0441143	*	-1.38331	2.47517e-11	Down	-0.561485	0.079907	*	-0.713338	0.000304095	*	-0.27139	0.391108	*	-1.16058	0.00164622	Down	-1.591	8.51286e-05	Down	-1.46272	0.00119057	Down	-1.20167	0.0152211	Down	-0.594462	0.163696	*
specific-	A12G84298	A12G84298	A12G84298	[PATH:ko01110] Level1--Metabolism | Level2--Global and overview maps | Level3--Biosynthesis of secondary metabolites;[PATH:ko01100] Level1--Metabolism | Level2--Global and overview maps | Level3--Metabolic pathways;[PATH:ko00100] Level1--Metabolism | Level2--Lipid metabolism | Level3--Steroid biosynthesis	K14423	{GO:0005506; iron ion binding; molecular_function} {GO:0008610; lipid biosynthetic process; biological_process} {GO:0016491; oxidoreductase activity; molecular_function} {GO:0055114; oxidation-reduction process; biological_process}	{IPR006694; Fatty acid hydroxylase}	A12	104431623	104434130	-	0.600373	0.62412	*	-0.0677773	0.966512	*	0.0870915	0.961986	*	2.64418	2.36483e-07	Up	1.39316	0.0654293	*	-1.60043	0.0021051	Down	-0.882178	0.105147	*	0.158146	0.965345	*	0.429334	0.682905	*	0.123696	0.945805	*
specific-	A12G84337	A12G84337	A12G84337	[PATH:ko01100] Level1--Metabolism | Level2--Global and overview maps | Level3--Metabolic pathways;[PATH:ko00830] Level1--Metabolism | Level2--Metabolism of cofactors and vitamins | Level3--Retinol metabolism	K07437	{GO:0004497; monooxygenase activity; molecular_function} {GO:0005506; iron ion binding; molecular_function} {GO:0016705; oxidoreductase activity, acting on paired donors, with incorporation or reduction of molecular oxygen; molecular_function} {GO:0020037; heme binding; molecular_function} {GO:0055114; oxidation-reduction process; biological_process}	{IPR001128; Cytochrome P450} {IPR002403; Cytochrome P450, E-class, group IV} {IPR017972; Cytochrome P450, conserved site} {IPR036396; Cytochrome P450 superfamily}	A12	104769846	104772161	+	-0.421804	0.929847	*	-0.500292	0.906652	*	2.29381	0.119676	*	2.43713	0.0306781	Up	1.91282	0.191272	*	1.69952	0.219772	*	0.518898	0.936239	*	1.05545	0.914973	*	0.412323	0.959601	*	2.67803	0.0225032	Up
co-	A12G84709	A12G84709	A12G84709	[PATH:ko03320] Level1--Organismal Systems | Level2--Endocrine system | Level3--PPAR signaling pathway;[PATH:ko01100] Level1--Metabolism | Level2--Global and overview maps | Level3--Metabolic pathways;[PATH:ko00830] Level1--Metabolism | Level2--Metabolism of cofactors and vitamins | Level3--Retinol metabolism;[PATH:ko04750] Level1--Organismal Systems | Level2--Sensory system | Level3--Inflammatory…	K07425	{GO:0005506; iron ion binding; molecular_function} {GO:0016705; oxidoreductase activity, acting on paired donors, with incorporation or reduction of molecular oxygen; molecular_function} {GO:0020037; heme binding; molecular_function} {GO:0055114; oxidation-reduction process; biological_process}	{IPR001128; Cytochrome P450} {IPR002401; Cytochrome P450, E-class, group I} {IPR017972; Cytochrome P450, conserved site} {IPR036396; Cytochrome P450 superfamily}	A12	107830775	107835397	-	-1.30746	0.0395383	Down	-1.21975	0.00775222	Down	-3.04289	3.45396e-09	Down	-3.84122	1.17675e-13	Down	-4.87584	1.98163e-11	Down	1.25168	0.0591244	*	0.551832	0.774848	*	-0.214841	0.965345	*	0.222616	0.959601	*	-0.911611	0.51327	*
specific-	A12G84733	A12G84733	A12G84733	[PATH:ko01110] Level1--Metabolism | Level2--Global and overview maps | Level3--Biosynthesis of secondary metabolites;[PATH:ko01100] Level1--Metabolism | Level2--Global and overview maps | Level3--Metabolic pathways;[PATH:ko00940] Level1--Metabolism | Level2--Biosynthesis of other secondary metabolites | Level3--Phenylpropanoid biosynthesis	K22395	{GO:0016491; oxidoreductase activity; molecular_function} {GO:0050660; flavin adenine dinucleotide binding; molecular_function} {GO:0055114; oxidation-reduction process; biological_process} {GO:0071949; FAD binding; molecular_function}	{IPR006094; FAD linked oxidase, N-terminal} {IPR012951; Berberine/berberine-like} {IPR016166; FAD-binding domain, PCMH-type} {IPR016167; FAD-binding, type PCMH, subdomain 1} {IPR036318; FAD-binding, type PCMH-like superfamily}	A12	108018191	108024856	+	-0.638553	0.606585	*	-0.68406	0.456603	*	-1.65832	0.0698263	*	-1.12022	0.167431	*	-2.11138	0.0437823	Down	0.0308879	0.98882	*	0.867397	0.582564	*	1.00427	0.57555	*	-0.387605	0.959601	*	-0.354236	0.945131	*
specific-	A12G84761	A12G84761	A12G84761	[PATH:ko00040] Level1--Metabolism | Level2--Carbohydrate metabolism | Level3--Pentose and glucuronate interconversions;[PATH:ko01100] Level1--Metabolism | Level2--Global and overview maps | Level3--Metabolic pathways;[PATH:ko00051] Level1--Metabolism | Level2--Carbohydrate metabolism | Level3--Fructose and mannose metabolism	K00008	{GO:0008270; zinc ion binding; molecular_function} {GO:0016491; oxidoreductase activity; molecular_function} {GO:0055114; oxidation-reduction process; biological_process}	{IPR002328; Alcohol dehydrogenase, zinc-type, conserved site} {IPR011032; GroES-like superfamily} {IPR013149; Alcohol dehydrogenase, C-terminal} {IPR013154; Alcohol dehydrogenase, N-terminal} {IPR020843; Polyketide synthase, enoylreductase domain} {IPR036291; NAD(P)-binding domain superfamily}	A12	108188337	108189883	-	1.10516	0.359433	*	0.779432	0.275185	*	1.40195	0.0137526	Up	1.16129	0.15976	*	0.243721	0.845967	*	-2.27299	0.00323944	Down	-1.68536	0.00945184	Down	-0.689088	0.564801	*	-1.35264	0.207697	*	-1.48255	0.0228669	Down
specific-	A12G84791	A12G84791	A12G84791	[PATH:ko00981] Level1--Metabolism | Level2--Metabolism of terpenoids and polyketides | Level3--Insect hormone biosynthesis	K14985	{GO:0005506; iron ion binding; molecular_function} {GO:0016705; oxidoreductase activity, acting on paired donors, with incorporation or reduction of molecular oxygen; molecular_function} {GO:0020037; heme binding; molecular_function} {GO:0055114; oxidation-reduction process; biological_process}	{IPR001128; Cytochrome P450} {IPR036396; Cytochrome P450 superfamily}	A12	108474908	108476815	+	5.18349	0.0392705	Up	3.3853	0.571588	*	NA	NA	NA	0.748289	0.915286	*	1.58867	0.862283	*	-1.9638	0.913504	*	-1.41901	0.955612	*	-1.09942	0.965345	*	-1.8058	0.95457	*	0.860438	0.945805	*
co-	A12G84917	A12G84917		--	K03676	{GO:0009055; electron transfer activity; molecular_function} {GO:0015035; protein disulfide oxidoreductase activity; molecular_function} {GO:0045454; cell redox homeostasis; biological_process}	{IPR002109; Glutaredoxin} {IPR011899; Glutaredoxin, eukaryotic/virial} {IPR014025; Glutaredoxin subgroup} {IPR036249; Thioredoxin-like superfamily}	A12	109666533	109667233	-	-1.76719	1.42364e-13	Down	-1.91092	1.44591e-17	Down	-1.65533	9.13061e-13	Down	-2.14907	1.20373e-19	Down	-2.42285	6.88016e-20	Down	0.36835	0.424066	*	0.312622	0.582332	*	0.362583	0.604121	*	0.282629	0.691481	*	-0.47566	0.263327	*
specific-	A13G85021	A13G85021		[PATH:ko01110] Level1--Metabolism | Level2--Global and overview maps | Level3--Biosynthesis of secondary metabolites;[PATH:ko00906] Level1--Metabolism | Level2--Metabolism of terpenoids and polyketides | Level3--Carotenoid biosynthesis;[PATH:ko01100] Level1--Metabolism | Level2--Global and overview maps | Level3--Metabolic pathways	K06443	{GO:0016117; carotenoid biosynthetic process; biological_process} {GO:0016705; oxidoreductase activity, acting on paired donors, with incorporation or reduction of molecular oxygen; molecular_function}	{IPR010108; Lycopene cyclase, beta/epsilon} {IPR036188; FAD/NAD(P)-binding domain superfamily}	A13	323701	325194	-	0.844625	0.0514206	*	0.996113	0.0144902	*	0.813828	0.114976	*	1.10077	0.00145962	Up	0.893923	0.0289843	*	-0.147226	0.885712	*	-0.231963	0.748902	*	0.0333894	0.980424	*	-0.0408287	0.980197	*	-0.0981906	0.945805	*
specific-	A13G85077	A13G85077		[PATH:ko01110] Level1--Metabolism | Level2--Global and overview maps | Level3--Biosynthesis of secondary metabolites;[PATH:ko00906] Level1--Metabolism | Level2--Metabolism of terpenoids and polyketides | Level3--Carotenoid biosynthesis;[PATH:ko01100] Level1--Metabolism | Level2--Global and overview maps | Level3--Metabolic pathways	K06443	{GO:0016117; carotenoid biosynthetic process; biological_process} {GO:0016705; oxidoreductase activity, acting on paired donors, with incorporation or reduction of molecular oxygen; molecular_function}	{IPR010108; Lycopene cyclase, beta/epsilon} {IPR036188; FAD/NAD(P)-binding domain superfamily}	A13	528700	529434	-	-5.32927	0.0102919	Down	-0.921247	0.589197	*	-0.313493	0.930473	*	-0.284464	0.923919	*	-3.04151	0.065658	*	-0.25271	0.975742	*	2.77884	0.11665	*	1.8184	0.789274	*	2.29993	0.50632	*	1.36361	0.834441	*
co-	A13G85189	A13G85189	A13G85189	[PATH:ko00040] Level1--Metabolism | Level2--Carbohydrate metabolism | Level3--Pentose and glucuronate interconversions;[PATH:ko01110] Level1--Metabolism | Level2--Global and overview maps | Level3--Biosynthesis of secondary metabolites;[PATH:ko00010] Level1--Metabolism | Level2--Carbohydrate metabolism | Level3--Glycolysis / Gluconeogenesis;[PATH:ko01120] Level1--Metabolism | Level2--Global and o…	K00002	{GO:0016491; oxidoreductase activity; molecular_function} {GO:0055114; oxidation-reduction process; biological_process}	{IPR018170; Aldo/keto reductase, conserved site} {IPR020471; Aldo/keto reductase} {IPR023210; NADP-dependent oxidoreductase domain} {IPR036812; NADP-dependent oxidoreductase domain superfamily}	A13	997135	998672	+	-6.80177	7.91554e-05	Down	-5.30496	0.00076658	Down	-4.55005	0.00168011	Down	-7.346	7.00537e-06	Down	-6.37856	0.000132124	Down	2.03214	0.848638	*	-1.18885	0.955612	*	1.70843	0.954667	*	2.15987	0.825927	*	1.51923	0.924214	*
specific-	A13G85222	A13G85222	A13G85222	--	K00344	{GO:0016491; oxidoreductase activity; molecular_function} {GO:0055114; oxidation-reduction process; biological_process}	{IPR011032; GroES-like superfamily} {IPR013154; Alcohol dehydrogenase, N-terminal} {IPR020843; Polyketide synthase, enoylreductase domain}	A13	1140261	1141581	-	0.638409	0.616317	*	0.113231	0.92652	*	0.801696	0.439499	*	0.795803	0.243718	*	1.26392	0.0443278	Up	-0.980061	0.397204	*	-0.117099	0.964343	*	0.147366	0.965345	*	-0.554425	0.758365	*	0.0598537	0.974322	*
specific-	A13G85368	A13G85368	A13G85368	[PATH:ko01110] Level1--Metabolism | Level2--Global and overview maps | Level3--Biosynthesis of secondary metabolites;[PATH:ko00904] Level1--Metabolism | Level2--Metabolism of terpenoids and polyketides | Level3--Diterpenoid biosynthesis;[PATH:ko01100] Level1--Metabolism | Level2--Global and overview maps | Level3--Metabolic pathways	K04123	{GO:0005506; iron ion binding; molecular_function} {GO:0016705; oxidoreductase activity, acting on paired donors, with incorporation or reduction of molecular oxygen; molecular_function} {GO:0020037; heme binding; molecular_function} {GO:0055114; oxidation-reduction process; biological_process}	{IPR001128; Cytochrome P450} {IPR002401; Cytochrome P450, E-class, group I} {IPR036396; Cytochrome P450 superfamily}	A13	1681736	1685179	-	0.117976	0.965411	*	-0.148862	0.960831	*	0.0787131	0.978612	*	2.66277	0.00215593	Up	0.530347	0.834532	*	-3.15094	0.00976622	Down	-1.60593	0.484387	*	0.158457	0.965345	*	-0.138229	0.973947	*	0.991376	0.360884	*
specific-	A13G85490	A13G85490	A13G85490	--	K20661	{GO:0005506; iron ion binding; molecular_function} {GO:0016705; oxidoreductase activity, acting on paired donors, with incorporation or reduction of molecular oxygen; molecular_function} {GO:0020037; heme binding; molecular_function} {GO:0055114; oxidation-reduction process; biological_process}	{IPR001128; Cytochrome P450} {IPR036396; Cytochrome P450 superfamily}	A13	2188012	2190750	+	4.28689	0.000681972	Up	3.19567	0.0588617	*	0.0337594	0.993879	*	0.0674331	0.981292	*	-2.41984	0.661777	*	0.504404	0.956275	*	0.980208	0.906293	*	-0.35333	0.978071	*	-1.75347	0.912525	*	0.981174	0.925845	*
co-	A13G86036	A13G86036		NA	NA	{GO:0009055; electron transfer activity; molecular_function}	{IPR003245; Phytocyanin domain} {IPR008972; Cupredoxin}	A13	5028973	5029630	+	4.16183	3.21853e-45	Up	3.48906	6.43425e-24	Up	3.50681	1.13818e-11	Up	-1.94039	0.0276597	Down	-1.71908	0.0162711	Down	12.7029	1.76874e-23	Up	11.4174	2.57083e-19	Up	7.49432	1.68321e-05	Up	4.92839	0.113415	*	5.10943	0.0608376	*
co-	A13G86037	A13G86037		NA	NA	{GO:0009055; electron transfer activity; molecular_function}	{IPR003245; Phytocyanin domain} {IPR008972; Cupredoxin}	A13	5032230	5032905	+	2.08023	9.93164e-09	Up	1.83404	5.20383e-06	Up	2.23936	4.89184e-05	Up	-2.43119	1.6517e-08	Down	-1.76659	0.000296585	Down	11.9929	4.64112e-21	Up	11.2101	1.42212e-18	Up	7.70194	5.87518e-07	Up	6.62702	5.89205e-05	Up	5.8456	0.000844473	Up
specific-	A13G86078	A13G86078	A13G86078	[PATH:ko00906] Level1--Metabolism | Level2--Metabolism of terpenoids and polyketides | Level3--Carotenoid biosynthesis	K09843	{GO:0005506; iron ion binding; molecular_function} {GO:0016705; oxidoreductase activity, acting on paired donors, with incorporation or reduction of molecular oxygen; molecular_function} {GO:0020037; heme binding; molecular_function} {GO:0055114; oxidation-reduction process; biological_process}	{IPR001128; Cytochrome P450} {IPR002401; Cytochrome P450, E-class, group I} {IPR017972; Cytochrome P450, conserved site} {IPR036396; Cytochrome P450 superfamily}	A13	5356546	5359260	-	0.711075	0.870106	*	0.944054	0.726438	*	0.725211	0.862332	*	1.29499	0.500719	*	3.47909	0.0134487	Up	-4.03903	0.529592	*	-0.14249	0.987993	*	-0.437911	0.965345	*	-0.597178	0.969129	*	1.14109	0.801197	*
co-	A13G86252	A13G86252		[PATH:ko01110] Level1--Metabolism | Level2--Global and overview maps | Level3--Biosynthesis of secondary metabolites;[PATH:ko00900] Level1--Metabolism | Level2--Metabolism of terpenoids and polyketides | Level3--Terpenoid backbone biosynthesis;[PATH:ko01100] Level1--Metabolism | Level2--Global and overview maps | Level3--Metabolic pathways;[PATH:ko01130] Level1--Metabolism | Level2--Global and ov…	K03527	{GO:0019288; isopentenyl diphosphate biosynthetic process, methylerythritol 4-phosphate pathway; biological_process} {GO:0046872; metal ion binding; molecular_function} {GO:0050992; dimethylallyl diphosphate biosynthetic process; biological_process} {GO:0051745; 4-hydroxy-3-methylbut-2-en-1-yl diphosphate reductase activity; molecular_function}	{IPR003451; 4-hydroxy-3-methylbut-2-enyl diphosphate reductase}	A13	6587565	6591336	+	-3.16469	1.85824e-27	Down	-2.69177	4.97925e-31	Down	-3.18267	2.36332e-33	Down	-2.04721	7.25797e-14	Down	-2.90321	1.90033e-32	Down	-0.635535	0.0922712	*	-0.561327	0.101246	*	0.0123155	0.995839	*	0.0950324	0.946345	*	-0.499066	0.119695	*
specific-	A13G88179	A13G88179	A13G88179	--	K05909	{GO:0005507; copper ion binding; molecular_function} {GO:0016491; oxidoreductase activity; molecular_function} {GO:0046274; lignin catabolic process; biological_process} {GO:0048046; apoplast; cellular_component} {GO:0052716; hydroquinone:oxygen oxidoreductase activity; molecular_function} {GO:0055114; oxidation-reduction process; biological_process}	{IPR001117; Multicopper oxidase, type 1} {IPR002355; Multicopper oxidase, copper-binding site} {IPR008972; Cupredoxin} {IPR011706; Multicopper oxidase, type 2} {IPR011707; Multicopper oxidase, type 3} {IPR017761; Laccase} {IPR034285; Laccase, second cupredoxin domain} {IPR034288; Laccase, first cupredoxin domain}	A13	46342735	46346842	+	1.17777	0.544249	*	0.139978	0.953363	*	-0.281428	0.935393	*	2.34763	0.0213421	Up	1.70531	0.15796	*	-2.03021	0.21079	*	-0.745246	0.824827	*	-0.108438	0.986609	*	-2.68565	0.168396	*	0.328052	0.945805	*
co-	A13G90050	A13G90050	A13G90050	[PATH:ko00591] Level1--Metabolism | Level2--Lipid metabolism | Level3--Linoleic acid metabolism	K15718	{GO:0005515; protein binding; molecular_function} {GO:0016491; oxidoreductase activity; molecular_function} {GO:0016702; oxidoreductase activity, acting on single donors with incorporation of molecular oxygen, incorporation of two atoms of oxygen; molecular_function} {GO:0046872; metal ion binding; molecular_function} {GO:0055114; oxidation-reduction process; biological_process}	{IPR001024; PLAT/LH2 domain} {IPR001246; Lipoxygenase, plant} {IPR013819; Lipoxygenase, C-terminal} {IPR020833; Lipoxygenase, iron binding site} {IPR020834; Lipoxygenase, conserved site} {IPR027433; Lipoxygenase, domain 3} {IPR036226; Lipoxigenase, C-terminal domain superfamily} {IPR036392; PLAT/LH2 domain superfamily}	A13	78544089	78547757	+	-1.16163	3.80424e-06	Down	-1.4413	3.03949e-10	Down	-2.90905	3.26657e-35	Down	-4.19223	4.82016e-78	Down	-3.51969	1.52012e-78	Down	1.77299	5.60761e-08	Up	1.906	1.08625e-07	Up	-0.296892	0.910984	*	-0.911662	0.140965	*	-1.18381	0.000153859	Down
specific-	A13G90180	A13G90180		[PATH:ko05014] Level1--Human Diseases | Level2--Neurodegenerative diseases | Level3--Amyotrophic lateral sclerosis (ALS);[PATH:ko05416] Level1--Human Diseases | Level2--Cardiovascular diseases | Level3--Viral myocarditis;[PATH:ko05134] Level1--Human Diseases | Level2--Infectious diseases: Bacterial | Level3--Legionellosis;[PATH:ko05222] Level1--Human Diseases | Level2--Cancers: Specific types | L…	K08738	{GO:0009055; electron transfer activity; molecular_function} {GO:0020037; heme binding; molecular_function}	{IPR009056; Cytochrome c-like domain} {IPR036909; Cytochrome c-like domain superfamily}	A13	84973813	84974623	-	-0.868776	0.610178	*	0.361734	0.836096	*	0.137268	0.949521	*	1.4744	0.0404128	Up	0.96491	0.322001	*	-0.936721	0.532142	*	-0.541238	0.815538	*	0.700713	0.844974	*	0.867386	0.661402	*	0.678811	0.600552	*
specific-	A13G90435	A13G90435	A13G90435	[PATH:ko04917] Level1--Organismal Systems | Level2--Endocrine system | Level3--Prolactin signaling pathway;[PATH:ko04913] Level1--Organismal Systems | Level2--Endocrine system | Level3--Ovarian steroidogenesis;[PATH:ko01100] Level1--Metabolism | Level2--Global and overview maps | Level3--Metabolic pathways;[PATH:ko04934] Level1--Human Diseases | Level2--Endocrine and metabolic diseases | Level3--…	K00512	{GO:0005506; iron ion binding; molecular_function} {GO:0016705; oxidoreductase activity, acting on paired donors, with incorporation or reduction of molecular oxygen; molecular_function} {GO:0020037; heme binding; molecular_function} {GO:0055114; oxidation-reduction process; biological_process}	{IPR001128; Cytochrome P450} {IPR036396; Cytochrome P450 superfamily}	A13	96105783	96106694	+	0.506584	0.0453159	*	0.562535	0.0185707	*	-0.499397	0.00881157	*	-1.04843	1.18183e-12	Down	-0.784572	0.0107357	*	1.39768	2.97868e-05	Up	1.09224	0.00309464	Up	0.675667	0.150831	*	0.222833	0.908362	*	-0.256252	0.85681	*
specific-	A13G90538	A13G90538		NA	NA	{GO:0009055; electron transfer activity; molecular_function}	{IPR003245; Phytocyanin domain} {IPR008972; Cupredoxin}	A13	98474655	98475418	-	0.15295	0.878579	*	-0.708164	0.124196	*	-1.6552	2.55125e-05	Down	-0.507842	0.17618	*	0.955862	0.00260554	*	0.0428536	0.986685	*	0.167225	0.923183	*	-0.050373	0.976933	*	-1.10381	0.10129	*	1.39418	0.00223703	Up
co-	A13G90598	A13G90598		[PATH:ko05418] Level1--Human Diseases | Level2--Cardiovascular diseases | Level3--Fluid shear stress and atherosclerosis;[PATH:ko04621] Level1--Organismal Systems | Level2--Immune system | Level3--NOD-like receptor signaling pathway	K03671	{GO:0006662; glycerol ether metabolic process; biological_process} {GO:0015035; protein disulfide oxidoreductase activity; molecular_function} {GO:0045454; cell redox homeostasis; biological_process}	{IPR005746; Thioredoxin} {IPR013766; Thioredoxin domain} {IPR017937; Thioredoxin, conserved site} {IPR036249; Thioredoxin-like superfamily}	A13	99610199	99611268	-	1.35188	0.00396206	Up	1.43463	0.00302567	Up	1.91407	0.000976555	Up	1.58466	6.34788e-05	Up	1.77341	0.000534069	Up	-0.74451	0.192532	*	-0.375117	0.680527	*	-0.292201	0.896435	*	-0.531708	0.540583	*	-0.65481	0.321486	*
co-	A13G90702	A13G90702	A13G90702	[PATH:ko01110] Level1--Metabolism | Level2--Global and overview maps | Level3--Biosynthesis of secondary metabolites;[PATH:ko00904] Level1--Metabolism | Level2--Metabolism of terpenoids and polyketides | Level3--Diterpenoid biosynthesis	K04125	{GO:0016491; oxidoreductase activity; molecular_function} {GO:0055114; oxidation-reduction process; biological_process}	{IPR005123; Oxoglutarate/iron-dependent dioxygenase} {IPR026992; Non-haem dioxygenase N-terminal domain} {IPR027443; Isopenicillin N synthase-like}	A13	101593458	101594921	+	-3.0923	3.6177e-20	Down	-4.19782	5.57121e-30	Down	-4.34981	2.11476e-17	Down	-5.69964	1.7542e-53	Down	-5.25957	3.55249e-44	Down	1.90752	0.000309471	Up	0.994009	0.200697	*	-1.11449	0.350197	*	-2.05985	0.1569	*	-0.780616	0.503144	*
specific-	A13G90708	A13G90708	A13G90708	[PATH:ko01110] Level1--Metabolism | Level2--Global and overview maps | Level3--Biosynthesis of secondary metabolites;[PATH:ko00906] Level1--Metabolism | Level2--Metabolism of terpenoids and polyketides | Level3--Carotenoid biosynthesis;[PATH:ko01100] Level1--Metabolism | Level2--Global and overview maps | Level3--Metabolic pathways	K09840	{GO:0016702; oxidoreductase activity, acting on single donors with incorporation of molecular oxygen, incorporation of two atoms of oxygen; molecular_function} {GO:0055114; oxidation-reduction process; biological_process}	{IPR004294; Carotenoid oxygenase}	A13	101735730	101737499	+	0.0119214	0.993035	*	0.908916	0.512727	*	0.383697	0.868668	*	-0.0474327	0.972763	*	1.80792	0.0010555	Up	0.685528	0.643009	*	0.347843	0.929302	*	0.0213091	0.995839	*	-0.33615	0.959601	*	0.168599	0.961199	*
specific-	A13G90713	A13G90713	A13G90713	--	K23145	{GO:0016491; oxidoreductase activity; molecular_function} {GO:0055114; oxidation-reduction process; biological_process}	{IPR005123; Oxoglutarate/iron-dependent dioxygenase} {IPR026992; Non-haem dioxygenase N-terminal domain} {IPR027443; Isopenicillin N synthase-like}	A13	101841487	101842754	+	1.29222	0.380241	*	-0.937596	0.736369	*	1.78244	0.399998	*	3.32784	1.84538e-06	Up	2.12957	0.197279	*	-0.505928	0.945111	*	-0.718237	0.85851	*	1.02899	0.799458	*	-0.492368	0.959079	*	1.11206	0.551594	*
specific-	A13G90765	A13G90765	A13G90765	[PATH:ko01110] Level1--Metabolism | Level2--Global and overview maps | Level3--Biosynthesis of secondary metabolites;[PATH:ko00940] Level1--Metabolism | Level2--Biosynthesis of other secondary metabolites | Level3--Phenylpropanoid biosynthesis	K06892	{GO:0016491; oxidoreductase activity; molecular_function} {GO:0055114; oxidation-reduction process; biological_process}	{IPR005123; Oxoglutarate/iron-dependent dioxygenase} {IPR026992; Non-haem dioxygenase N-terminal domain} {IPR027443; Isopenicillin N synthase-like}	A13	102590595	102596586	+	0.61291	0.819517	*	0.260452	0.932125	*	-2.61004	0.294067	*	-4.8789	0.0406655	Down	-4.87409	0.0620464	*	5.71029	0.00771227	Up	4.62461	0.158093	*	2.90979	0.830277	*	1.2827	0.959601	*	2.82406	0.836549	*
co-	A13G91359	A13G91359	A13G91359	NA	NA	{GO:0016491; oxidoreductase activity; molecular_function} {GO:0055114; oxidation-reduction process; biological_process}	{IPR005123; Oxoglutarate/iron-dependent dioxygenase} {IPR026992; Non-haem dioxygenase N-terminal domain} {IPR027443; Isopenicillin N synthase-like}	A13	110343625	110346566	-	-1.51283	6.85988e-13	Down	-1.47484	1.40889e-13	Down	-1.57245	2.5294e-11	Down	-1.60299	3.54324e-14	Down	-1.67861	7.27581e-16	Down	0.121787	0.923905	*	0.152762	0.872615	*	-0.15553	0.928854	*	-0.267918	0.691506	*	-0.12492	0.885346	*
co-	A13G91415	A13G91415		NA	NA	{GO:0009055; electron transfer activity; molecular_function}	{IPR003245; Phytocyanin domain} {IPR008972; Cupredoxin} {IPR028871; Blue (type 1) copper protein, binding site}	A13	110799129	110799836	+	-2.34698	1.41589e-15	Down	-1.64047	5.48816e-09	Down	-2.48425	1.08042e-19	Down	-2.37612	9.09065e-21	Down	-2.49132	1.25879e-19	Down	-0.233136	0.825881	*	0.901784	0.00355532	*	-0.0877369	0.965345	*	0.383511	0.646914	*	-0.13473	0.920141	*
specific-	A13G91496	A13G91496	A13G91496	NA	NA	{GO:0016491; oxidoreductase activity; molecular_function} {GO:0055114; oxidation-reduction process; biological_process}	{IPR005123; Oxoglutarate/iron-dependent dioxygenase} {IPR026992; Non-haem dioxygenase N-terminal domain} {IPR027443; Isopenicillin N synthase-like}	A13	111571994	111573564	-	1.18388	8.38802e-05	Up	0.878385	0.0015374	*	-0.164101	0.783285	*	-0.84601	0.00234848	*	-0.508154	0.18348	*	1.59775	1.36819e-06	Up	0.900471	0.00584854	*	0.0665238	0.965345	*	-0.575965	0.181051	*	-0.624335	0.0719504	*
co-	A13G91520	A13G91520	A13G91520	NA	NA	{GO:0016491; oxidoreductase activity; molecular_function} {GO:0055114; oxidation-reduction process; biological_process}	{IPR005123; Oxoglutarate/iron-dependent dioxygenase} {IPR026992; Non-haem dioxygenase N-terminal domain} {IPR027443; Isopenicillin N synthase-like}	A13	111894838	111899088	-	6.98813	2.63211e-22	Up	7.41081	2.14981e-24	Up	4.55529	2.39271e-15	Up	5.52027	8.16268e-16	Up	5.77433	9.11851e-09	Up	3.83683	1.52912e-05	Up	3.96173	1.81039e-05	Up	3.65447	9.96341e-05	Up	2.85193	0.027056	Up	2.50958	0.0170479	Up
co-	A13G91521	A13G91521	A13G91521	NA	NA	{GO:0016491; oxidoreductase activity; molecular_function} {GO:0055114; oxidation-reduction process; biological_process}	{IPR005123; Oxoglutarate/iron-dependent dioxygenase} {IPR026992; Non-haem dioxygenase N-terminal domain} {IPR027443; Isopenicillin N synthase-like}	A13	111920500	111924888	-	3.14878	2.1581e-22	Up	3.82221	4.19509e-133	Up	2.48851	2.2366e-17	Up	2.44687	5.24633e-15	Up	2.47536	1.30631e-11	Up	2.89151	8.95278e-63	Up	2.87921	2.3215e-59	Up	3.1917	3.33681e-103	Up	2.79403	1.07869e-08	Up	1.72265	9.56254e-27	Up
specific-	A13G91724	A13G91724	A13G91724	[PATH:ko00195] Level1--Metabolism | Level2--Energy metabolism | Level3--Photosynthesis	K02639	{GO:0009055; electron transfer activity; molecular_function} {GO:0022900; electron transport chain; biological_process} {GO:0051536; iron-sulfur cluster binding; molecular_function} {GO:0051537; 2 iron, 2 sulfur cluster binding; molecular_function}	{IPR001041; 2Fe-2S ferredoxin-type iron-sulfur binding domain} {IPR006058; 2Fe-2S ferredoxin, iron-sulphur binding site} {IPR010241; Ferredoxin [2Fe-2S], plant} {IPR012675; Beta-grasp domain superfamily} {IPR036010; 2Fe-2S ferredoxin-like superfamily}	A13	113647332	113647799	-	-0.320026	0.710601	*	-0.6026	0.22995	*	-0.418945	0.537106	*	1.48493	2.50955e-08	Up	0.0424936	0.956811	*	-1.23312	0.0137524	Down	-1.10638	0.00839154	Down	-0.266144	0.859943	*	0.0866961	0.964574	*	0.163426	0.875689	*
specific-	A13G91759	A13G91759	A13G91759	[PATH:ko01110] Level1--Metabolism | Level2--Global and overview maps | Level3--Biosynthesis of secondary metabolites;[PATH:ko01100] Level1--Metabolism | Level2--Global and overview maps | Level3--Metabolic pathways;[PATH:ko00100] Level1--Metabolism | Level2--Lipid metabolism | Level3--Steroid biosynthesis	K14424	{GO:0005506; iron ion binding; molecular_function} {GO:0008610; lipid biosynthetic process; biological_process} {GO:0016491; oxidoreductase activity; molecular_function} {GO:0055114; oxidation-reduction process; biological_process}	{IPR006694; Fatty acid hydroxylase}	A13	113885638	113887784	+	0.607802	0.0743907	*	0.756461	0.00512633	*	0.776262	0.00767169	*	1.30513	3.15997e-08	Up	0.644026	0.0596313	*	0.105307	0.940921	*	0.142584	0.917828	*	0.337399	0.768024	*	0.655228	0.162212	*	0.140653	0.904918	*
specific-	A13G91903	A13G91903	A13G91903	[PATH:ko04723] Level1--Organismal Systems | Level2--Nervous system | Level3--Retrograde endocannabinoid signaling;[PATH:ko01100] Level1--Metabolism | Level2--Global and overview maps | Level3--Metabolic pathways;[PATH:ko04714] Level1--Organismal Systems | Level2--Environmental adaptation | Level3--Thermogenesis;[PATH:ko00190] Level1--Metabolism | Level2--Energy metabolism | Level3--Oxidative phos…	K03935	{GO:0016651; oxidoreductase activity, acting on NAD(P)H; molecular_function} {GO:0048038; quinone binding; molecular_function} {GO:0051287; NAD binding; molecular_function} {GO:0055114; oxidation-reduction process; biological_process}	{IPR001135; NADH-quinone oxidoreductase, subunit D} {IPR029014; [NiFe]-hydrogenase, large subunit} {IPR038290; NADH-quinone oxidoreductase, subunit D superfamily}	A13	114829379	114831907	+	1.61557	0.0239779	Up	1.02112	0.636007	*	-0.567843	0.842776	*	0.665798	0.765421	*	-0.177835	0.940965	*	0.0897282	0.989411	*	-1.09045	0.955612	*	-0.185662	0.973945	*	-6.87405	0.37403	*	0.348624	0.945805	*
co-	A13G92054	A13G92054	A13G92054	[PATH:ko01100] Level1--Metabolism | Level2--Global and overview maps | Level3--Metabolic pathways;[PATH:ko04260] Level1--Organismal Systems | Level2--Circulatory system | Level3--Cardiac muscle contraction;[PATH:ko04714] Level1--Organismal Systems | Level2--Environmental adaptation | Level3--Thermogenesis;[PATH:ko00190] Level1--Metabolism | Level2--Energy metabolism | Level3--Oxidative phosphoryl…	K02256	{GO:0004129; cytochrome-c oxidase activity; molecular_function} {GO:0009060; aerobic respiration; biological_process} {GO:0016021; integral component of membrane; cellular_component} {GO:0020037; heme binding; molecular_function} {GO:0045277; respiratory chain complex IV; cellular_component} {GO:0055114; oxidation-reduction process; biological_process}	{IPR000883; Cytochrome c oxidase subunit I} {IPR023616; Cytochrome c oxidase-like, subunit I domain} {IPR033944; Cytochrome c oxidase subunit I domain} {IPR036927; Cytochrome c oxidase-like, subunit I superfamily}	A13	115617634	115619226	-	12.7505	6.84262e-25	Up	12.7199	5.49741e-25	Up	8.90845	0.0301526	Up	12.2716	1.2702e-23	Up	11.4603	1.15282e-17	Up	0.0888283	0.921637	*	-0.0477714	0.964343	*	-0.258408	0.742128	*	-0.550867	0.0896934	*	0.0419267	0.961199	*
co-	A13G92106	A13G92106	A13G92106	[PATH:ko01100] Level1--Metabolism | Level2--Global and overview maps | Level3--Metabolic pathways;[PATH:ko04260] Level1--Organismal Systems | Level2--Circulatory system | Level3--Cardiac muscle contraction;[PATH:ko04714] Level1--Organismal Systems | Level2--Environmental adaptation | Level3--Thermogenesis;[PATH:ko00190] Level1--Metabolism | Level2--Energy metabolism | Level3--Oxidative phosphoryl…	K02256	{GO:0004129; cytochrome-c oxidase activity; molecular_function} {GO:0009060; aerobic respiration; biological_process} {GO:0016021; integral component of membrane; cellular_component} {GO:0020037; heme binding; molecular_function} {GO:0045277; respiratory chain complex IV; cellular_component} {GO:0055114; oxidation-reduction process; biological_process}	{IPR000883; Cytochrome c oxidase subunit I} {IPR023616; Cytochrome c oxidase-like, subunit I domain} {IPR033944; Cytochrome c oxidase subunit I domain} {IPR036927; Cytochrome c oxidase-like, subunit I superfamily}	A13	115882605	115884197	-	12.7505	6.84262e-25	Up	12.7199	5.49741e-25	Up	8.90845	0.0301526	Up	12.2716	1.2702e-23	Up	11.4603	1.15282e-17	Up	0.0888283	0.921637	*	-0.0477714	0.964343	*	-0.258408	0.742128	*	-0.550867	0.0896934	*	0.0419267	0.961199	*
co-	A13G92343	A13G92343	A13G92343	[PATH:ko01100] Level1--Metabolism | Level2--Global and overview maps | Level3--Metabolic pathways;[PATH:ko04260] Level1--Organismal Systems | Level2--Circulatory system | Level3--Cardiac muscle contraction;[PATH:ko04714] Level1--Organismal Systems | Level2--Environmental adaptation | Level3--Thermogenesis;[PATH:ko00190] Level1--Metabolism | Level2--Energy metabolism | Level3--Oxidative phosphoryl…	K02256	{GO:0004129; cytochrome-c oxidase activity; molecular_function} {GO:0009060; aerobic respiration; biological_process} {GO:0016021; integral component of membrane; cellular_component} {GO:0020037; heme binding; molecular_function} {GO:0045277; respiratory chain complex IV; cellular_component} {GO:0055114; oxidation-reduction process; biological_process}	{IPR000883; Cytochrome c oxidase subunit I} {IPR023616; Cytochrome c oxidase-like, subunit I domain} {IPR033944; Cytochrome c oxidase subunit I domain} {IPR036927; Cytochrome c oxidase-like, subunit I superfamily}	A13	116793199	116794791	+	12.7505	6.84262e-25	Up	12.7199	5.49741e-25	Up	8.90845	0.0301526	Up	12.2716	1.2702e-23	Up	11.4603	1.15282e-17	Up	0.0888283	0.921637	*	-0.0477714	0.964343	*	-0.258408	0.742128	*	-0.550867	0.0896934	*	0.0419267	0.961199	*
specific-	A13G92436	A13G92436		[PATH:ko01100] Level1--Metabolism | Level2--Global and overview maps | Level3--Metabolic pathways;[PATH:ko00195] Level1--Metabolism | Level2--Energy metabolism | Level3--Photosynthesis	K02634	{GO:0005506; iron ion binding; molecular_function} {GO:0009055; electron transfer activity; molecular_function} {GO:0015979; photosynthesis; biological_process} {GO:0020037; heme binding; molecular_function} {GO:0031361; integral component of thylakoid membrane; cellular_component}	{IPR002325; Cytochrome f} {IPR011054; Rudiment single hybrid motif} {IPR024058; Cytochrome f transmembrane anchor} {IPR024094; Cytochrome f large domain} {IPR036826; Cytochrome f large domain superfamily}	A13	117279175	117280071	+	-0.937578	0.000846602	*	-0.856833	0.00805289	*	0.121048	0.788964	*	-1.25737	1.21371e-08	Down	0.0539706	0.942987	*	0.059033	0.956275	*	-0.0494731	0.969904	*	-0.1773	0.938575	*	-0.0153088	0.988327	*	0.0247044	0.980344	*
specific-	A13G92451	A13G92451		[PATH:ko01100] Level1--Metabolism | Level2--Global and overview maps | Level3--Metabolic pathways;[PATH:ko00195] Level1--Metabolism | Level2--Energy metabolism | Level3--Photosynthesis	K02634	{GO:0005506; iron ion binding; molecular_function} {GO:0009055; electron transfer activity; molecular_function} {GO:0015979; photosynthesis; biological_process} {GO:0020037; heme binding; molecular_function} {GO:0031361; integral component of thylakoid membrane; cellular_component}	{IPR002325; Cytochrome f} {IPR011054; Rudiment single hybrid motif} {IPR024058; Cytochrome f transmembrane anchor} {IPR024094; Cytochrome f large domain} {IPR036826; Cytochrome f large domain superfamily}	A13	117411729	117412625	+	-0.937578	0.000846602	*	-0.856833	0.00805289	*	0.121048	0.788964	*	-1.25737	1.21371e-08	Down	0.0539706	0.942987	*	0.059033	0.956275	*	-0.0494731	0.969904	*	-0.1773	0.938575	*	-0.0153088	0.988327	*	0.0247044	0.980344	*
specific-	A13G92468	A13G92468		[PATH:ko01100] Level1--Metabolism | Level2--Global and overview maps | Level3--Metabolic pathways;[PATH:ko00195] Level1--Metabolism | Level2--Energy metabolism | Level3--Photosynthesis	K02634	{GO:0005506; iron ion binding; molecular_function} {GO:0009055; electron transfer activity; molecular_function} {GO:0015979; photosynthesis; biological_process} {GO:0020037; heme binding; molecular_function} {GO:0031361; integral component of thylakoid membrane; cellular_component}	{IPR002325; Cytochrome f} {IPR011054; Rudiment single hybrid motif} {IPR024058; Cytochrome f transmembrane anchor} {IPR024094; Cytochrome f large domain} {IPR036826; Cytochrome f large domain superfamily}	A13	117716823	117717719	+	-0.937578	0.000846602	*	-0.856833	0.00805289	*	0.121048	0.788964	*	-1.25737	1.21371e-08	Down	0.0539706	0.942987	*	0.059033	0.956275	*	-0.0494731	0.969904	*	-0.1773	0.938575	*	-0.0153088	0.988327	*	0.0247044	0.980344	*
specific-	A13G92483	A13G92483		[PATH:ko01100] Level1--Metabolism | Level2--Global and overview maps | Level3--Metabolic pathways;[PATH:ko00195] Level1--Metabolism | Level2--Energy metabolism | Level3--Photosynthesis	K02634	{GO:0005506; iron ion binding; molecular_function} {GO:0009055; electron transfer activity; molecular_function} {GO:0015979; photosynthesis; biological_process} {GO:0020037; heme binding; molecular_function} {GO:0031361; integral component of thylakoid membrane; cellular_component}	{IPR002325; Cytochrome f} {IPR011054; Rudiment single hybrid motif} {IPR024058; Cytochrome f transmembrane anchor} {IPR024094; Cytochrome f large domain} {IPR036826; Cytochrome f large domain superfamily}	A13	117830254	117831150	+	-0.937578	0.000846602	*	-0.856833	0.00805289	*	0.121048	0.788964	*	-1.25737	1.21371e-08	Down	0.0539706	0.942987	*	0.059033	0.956275	*	-0.0494731	0.969904	*	-0.1773	0.938575	*	-0.0153088	0.988327	*	0.0247044	0.980344	*
co-	A13G92745	A13G92745	A13G92745	[PATH:ko01100] Level1--Metabolism | Level2--Global and overview maps | Level3--Metabolic pathways;[PATH:ko04260] Level1--Organismal Systems | Level2--Circulatory system | Level3--Cardiac muscle contraction;[PATH:ko04714] Level1--Organismal Systems | Level2--Environmental adaptation | Level3--Thermogenesis;[PATH:ko00190] Level1--Metabolism | Level2--Energy metabolism | Level3--Oxidative phosphoryl…	K02256	{GO:0004129; cytochrome-c oxidase activity; molecular_function} {GO:0009060; aerobic respiration; biological_process} {GO:0016021; integral component of membrane; cellular_component} {GO:0020037; heme binding; molecular_function} {GO:0045277; respiratory chain complex IV; cellular_component} {GO:0055114; oxidation-reduction process; biological_process}	{IPR000883; Cytochrome c oxidase subunit I} {IPR023616; Cytochrome c oxidase-like, subunit I domain} {IPR033944; Cytochrome c oxidase subunit I domain} {IPR036927; Cytochrome c oxidase-like, subunit I superfamily}	A13	120317557	120319149	-	12.7505	6.84262e-25	Up	12.7199	5.49741e-25	Up	8.90845	0.0301526	Up	12.2716	1.2702e-23	Up	11.4603	1.15282e-17	Up	0.0888283	0.921637	*	-0.0477714	0.964343	*	-0.258408	0.742128	*	-0.550867	0.0896934	*	0.0419267	0.961199	*
specific-	A13G92756	A13G92756	A13G92756	[PATH:ko01100] Level1--Metabolism | Level2--Global and overview maps | Level3--Metabolic pathways;[PATH:ko04260] Level1--Organismal Systems | Level2--Circulatory system | Level3--Cardiac muscle contraction;[PATH:ko04714] Level1--Organismal Systems | Level2--Environmental adaptation | Level3--Thermogenesis;[PATH:ko00190] Level1--Metabolism | Level2--Energy metabolism | Level3--Oxidative phosphoryl…	K00412	{GO:0006122; mitochondrial electron transport, ubiquinol to cytochrome c; biological_process} {GO:0008121; ubiquinol-cytochrome-c reductase activity; molecular_function} {GO:0009055; electron transfer activity; molecular_function} {GO:0016020; membrane; cellular_component} {GO:0016491; oxidoreductase activity; molecular_function} {GO:0022904; respiratory electron transport chain; biological_proce…	{IPR005797; Cytochrome b/b6, N-terminal} {IPR005798; Cytochrome b/b6, C-terminal} {IPR016174; Di-haem cytochrome, transmembrane} {IPR027387; Cytochrome b/b6-like domain superfamily} {IPR030689; Cytochrome b} {IPR036150; Cytochrome b/b6, C-terminal domain superfamily}	A13	120347461	120350433	-	0.885727	0.155561	*	1.11352	0.0359725	Up	0.31681	0.77377	*	0.213096	0.813254	*	-0.461098	0.660146	*	0.703051	0.135824	*	0.568408	0.262324	*	0.219454	0.910384	*	0.256686	0.907198	*	-0.324169	0.791364	*
specific-	D01G00271	D01G00271	D01G00271	[PATH:ko01110] Level1--Metabolism | Level2--Global and overview maps | Level3--Biosynthesis of secondary metabolites;[PATH:ko01200] Level1--Metabolism | Level2--Global and overview maps | Level3--Carbon metabolism;[PATH:ko01120] Level1--Metabolism | Level2--Global and overview maps | Level3--Microbial metabolism in diverse environments;[PATH:ko01100] Level1--Metabolism | Level2--Global and overvi…	K00036	{GO:0004345; glucose-6-phosphate dehydrogenase activity; molecular_function} {GO:0006006; glucose metabolic process; biological_process} {GO:0050661; NADP binding; molecular_function} {GO:0055114; oxidation-reduction process; biological_process}	{IPR001282; Glucose-6-phosphate dehydrogenase} {IPR019796; Glucose-6-phosphate dehydrogenase, active site} {IPR022674; Glucose-6-phosphate dehydrogenase, NAD-binding} {IPR022675; Glucose-6-phosphate dehydrogenase, C-terminal} {IPR036291; NAD(P)-binding domain superfamily}	D01	1102718	1107076	-	-0.569403	0.00708435	*	-0.664154	0.00116157	*	-0.634191	0.0316488	*	-0.666817	0.000222864	*	-1.03668	2.24095e-07	Down	0.820771	1.23479e-05	*	0.508531	0.0225341	*	0.426646	0.172796	*	0.514365	0.0220654	*	0.229444	0.472853	*
co-	D01G00636	D01G00636	D01G00636	[PATH:ko01110] Level1--Metabolism | Level2--Global and overview maps | Level3--Biosynthesis of secondary metabolites;[PATH:ko00904] Level1--Metabolism | Level2--Metabolism of terpenoids and polyketides | Level3--Diterpenoid biosynthesis	K04125	{GO:0016491; oxidoreductase activity; molecular_function} {GO:0055114; oxidation-reduction process; biological_process}	{IPR005123; Oxoglutarate/iron-dependent dioxygenase} {IPR026992; Non-haem dioxygenase N-terminal domain} {IPR027443; Isopenicillin N synthase-like}	D01	2704989	2706493	-	-4.74175	9.03401e-40	Down	-5.28429	9.52449e-55	Down	-5.39224	1.45094e-47	Down	-5.13568	3.86231e-62	Down	-4.56324	5.5916e-65	Down	0.528472	0.790576	*	-0.602994	0.816252	*	-1.13958	0.619315	*	-1.87875	0.295767	*	-1.43837	0.376587	*
specific-	D01G00736	D01G00736	D01G00736	--	K07426	{GO:0005506; iron ion binding; molecular_function} {GO:0016705; oxidoreductase activity, acting on paired donors, with incorporation or reduction of molecular oxygen; molecular_function} {GO:0020037; heme binding; molecular_function} {GO:0055114; oxidation-reduction process; biological_process}	{IPR001128; Cytochrome P450} {IPR002401; Cytochrome P450, E-class, group I} {IPR017972; Cytochrome P450, conserved site} {IPR036396; Cytochrome P450 superfamily}	D01	3259405	3261230	+	0.293092	0.601068	*	0.11914	0.906652	*	0.749291	0.0872848	*	1.63819	4.65857e-13	Up	0.459516	0.312961	*	-1.85222	0.0284781	Down	-0.811523	0.412966	*	0.79009	0.683936	*	-0.540609	0.81635	*	-0.399017	0.808254	*
specific-	D01G00739	D01G00739	D01G00739	--	K07426	{GO:0005506; iron ion binding; molecular_function} {GO:0016705; oxidoreductase activity, acting on paired donors, with incorporation or reduction of molecular oxygen; molecular_function} {GO:0020037; heme binding; molecular_function} {GO:0055114; oxidation-reduction process; biological_process}	{IPR001128; Cytochrome P450} {IPR002401; Cytochrome P450, E-class, group I} {IPR017972; Cytochrome P450, conserved site} {IPR036396; Cytochrome P450 superfamily}	D01	3272640	3274523	+	-0.962152	4.20945e-07	*	-0.859313	1.46555e-07	*	-0.984305	0.000266554	*	-0.7688	9.29317e-07	*	-1.22432	1.96877e-08	Down	0.0402923	0.956275	*	0.313526	0.220186	*	0.232107	0.855681	*	-0.350074	0.258114	*	0.293183	0.27182	*
specific-	D01G00787	D01G00787	D01G00787	NA	NA	{GO:0016491; oxidoreductase activity; molecular_function} {GO:0055114; oxidation-reduction process; biological_process}	{IPR005123; Oxoglutarate/iron-dependent dioxygenase} {IPR026992; Non-haem dioxygenase N-terminal domain} {IPR027443; Isopenicillin N synthase-like}	D01	3552401	3554240	-	1.25521	5.24285e-05	Up	0.91098	0.00554308	*	0.985865	0.00708084	*	0.547174	0.112849	*	0.623107	0.100708	*	0.323922	0.583767	*	0.135731	0.932866	*	0.0522909	0.973316	*	-0.327898	0.742555	*	-0.058364	0.967641	*
co-	D01G00789	D01G00789	D01G00789	NA	NA	{GO:0016491; oxidoreductase activity; molecular_function} {GO:0055114; oxidation-reduction process; biological_process}	{IPR005123; Oxoglutarate/iron-dependent dioxygenase} {IPR026992; Non-haem dioxygenase N-terminal domain} {IPR027443; Isopenicillin N synthase-like}	D01	3557876	3561914	-	-2.04625	0.000402231	Down	-2.43703	4.2251e-06	Down	-2.20647	0.000890479	Down	-1.46024	0.000776693	Down	-1.78663	0.0308649	Down	-2.09159	0.0326923	Down	-2.86529	0.000248603	Down	-3.41102	0.00155745	Down	-2.91462	0.00612482	Down	-1.34918	0.135403	*
specific-	D01G01068		D01G01068	[PATH:ko01200] Level1--Metabolism | Level2--Global and overview maps | Level3--Carbon metabolism;[PATH:ko01120] Level1--Metabolism | Level2--Global and overview maps | Level3--Microbial metabolism in diverse environments;[PATH:ko01100] Level1--Metabolism | Level2--Global and overview maps | Level3--Metabolic pathways;[PATH:ko00720] Level1--Metabolism | Level2--Energy metabolism | Level3--Carbon f…	K01595	{GO:0003824; catalytic activity; molecular_function} {GO:0006099; tricarboxylic acid cycle; biological_process} {GO:0008964; phosphoenolpyruvate carboxylase activity; molecular_function} {GO:0015977; carbon fixation; biological_process}	{IPR015813; Pyruvate/Phosphoenolpyruvate kinase-like domain superfamily} {IPR018129; Phosphoenolpyruvate carboxylase, Lys active site} {IPR021135; Phosphoenolpyruvate carboxylase} {IPR022805; Phosphoenolpyruvate carboxylase, bacterial/plant-type} {IPR033129; Phosphoenolpyruvate carboxylase, His active site}	D01	5261771	5266250	+	0.0911796	0.831782	*	0.308926	0.2255	*	0.0552051	0.918416	*	1.14374	1.59237e-09	Up	0.280447	0.289578	*	-1.32634	5.04178e-06	Down	-0.576624	0.123302	*	-0.592169	0.250172	*	-0.507206	0.306455	*	-0.132171	0.893124	*
specific-	D01G01148	D01G01148	D01G01148	NA	NA	{GO:0016491; oxidoreductase activity; molecular_function} {GO:0055114; oxidation-reduction process; biological_process}	{IPR011032; GroES-like superfamily} {IPR013154; Alcohol dehydrogenase, N-terminal} {IPR020843; Polyketide synthase, enoylreductase domain} {IPR036291; NAD(P)-binding domain superfamily}	D01	5745226	5748403	+	1.1334	9.06327e-06	Up	0.917305	0.000309405	*	0.849548	0.00324311	*	0.598952	0.0346959	*	0.158108	0.798342	*	0.268494	0.637718	*	0.107142	0.931712	*	-0.0184567	0.992076	*	-0.42029	0.344768	*	-0.367506	0.358456	*
co-	D01G01185	D01G01185	D01G01185	[PATH:ko01120] Level1--Metabolism | Level2--Global and overview maps | Level3--Microbial metabolism in diverse environments;[PATH:ko01100] Level1--Metabolism | Level2--Global and overview maps | Level3--Metabolic pathways;[PATH:ko00650] Level1--Metabolism | Level2--Carbohydrate metabolism | Level3--Butanoate metabolism;[PATH:ko00360] Level1--Metabolism | Level2--Amino acid metabolism | Level3--Ph…	K00074	{GO:0003857; 3-hydroxyacyl-CoA dehydrogenase activity; molecular_function} {GO:0006631; fatty acid metabolic process; biological_process} {GO:0016491; oxidoreductase activity; molecular_function} {GO:0055114; oxidation-reduction process; biological_process} {GO:0070403; NAD+ binding; molecular_function}	{IPR006108; 3-hydroxyacyl-CoA dehydrogenase, C-terminal} {IPR006176; 3-hydroxyacyl-CoA dehydrogenase, NAD binding} {IPR006180; 3-hydroxyacyl-CoA dehydrogenase, conserved site} {IPR008927; 6-phosphogluconate dehydrogenase-like, C-terminal domain superfamily} {IPR013328; 6-phosphogluconate dehydrogenase, domain 2} {IPR022694; 3-hydroxyacyl-CoA dehydrogenase} {IPR036291; NAD(P)-binding domain superf…	D01	6024170	6027038	+	1.59942	3.36835e-11	Up	1.50504	1.84874e-18	Up	1.73884	5.41674e-24	Up	1.45906	1.13859e-16	Up	1.82118	4.24703e-19	Up	0.0239443	0.956275	*	-0.132777	0.781631	*	0.191099	0.499646	*	0.175676	0.711993	*	0.145518	0.570657	*
specific-	D01G01823	D01G01823	D01G01823	[PATH:ko04917] Level1--Organismal Systems | Level2--Endocrine system | Level3--Prolactin signaling pathway;[PATH:ko04913] Level1--Organismal Systems | Level2--Endocrine system | Level3--Ovarian steroidogenesis;[PATH:ko01100] Level1--Metabolism | Level2--Global and overview maps | Level3--Metabolic pathways;[PATH:ko04934] Level1--Human Diseases | Level2--Endocrine and metabolic diseases | Level3--…	K00512	{GO:0005506; iron ion binding; molecular_function} {GO:0016705; oxidoreductase activity, acting on paired donors, with incorporation or reduction of molecular oxygen; molecular_function} {GO:0020037; heme binding; molecular_function} {GO:0055114; oxidation-reduction process; biological_process}	{IPR001128; Cytochrome P450} {IPR002401; Cytochrome P450, E-class, group I} {IPR036396; Cytochrome P450 superfamily}	D01	10959329	10960171	-	4.84021	0.198387	*	NA	NA	NA	4.57242	0.283992	*	7.2783	3.81905e-06	Up	4.91952	0.0762907	*	1.73379	0.756275	*	0.487704	0.955612	*	2.38473	0.295855	*	0.915548	0.95457	*	4.10633	0.00184034	Up
specific-	D01G02347	D01G02347	D01G02347	[PATH:ko00980] Level1--Metabolism | Level2--Xenobiotics biodegradation and metabolism | Level3--Metabolism of xenobiotics by cytochrome P450;[PATH:ko00982] Level1--Metabolism | Level2--Xenobiotics biodegradation and metabolism | Level3--Drug metabolism - cytochrome P450;[PATH:ko01110] Level1--Metabolism | Level2--Global and overview maps | Level3--Biosynthesis of secondary metabolites;[PATH:ko012…	K00121	{GO:0008270; zinc ion binding; molecular_function} {GO:0016491; oxidoreductase activity; molecular_function} {GO:0055114; oxidation-reduction process; biological_process}	{IPR002328; Alcohol dehydrogenase, zinc-type, conserved site} {IPR011032; GroES-like superfamily} {IPR013149; Alcohol dehydrogenase, C-terminal} {IPR013154; Alcohol dehydrogenase, N-terminal} {IPR036291; NAD(P)-binding domain superfamily}	D01	15898938	15902075	-	0.412592	0.429037	*	0.407945	0.404004	*	0.111326	0.913047	*	1.48306	4.51916e-06	Up	0.742407	0.0758672	*	-0.365518	0.39949	*	-0.69102	0.0272762	*	0.355682	0.508145	*	0.249831	0.696843	*	0.374043	0.262248	*
co-	D01G03067	D01G03067	D01G03067	[PATH:ko01110] Level1--Metabolism | Level2--Global and overview maps | Level3--Biosynthesis of secondary metabolites;[PATH:ko00900] Level1--Metabolism | Level2--Metabolism of terpenoids and polyketides | Level3--Terpenoid backbone biosynthesis;[PATH:ko01100] Level1--Metabolism | Level2--Global and overview maps | Level3--Metabolic pathways;[PATH:ko04976] Level1--Organismal Systems | Level2--Diges…	K00021	{GO:0004420; hydroxymethylglutaryl-CoA reductase (NADPH) activity; molecular_function} {GO:0008299; isoprenoid biosynthetic process; biological_process} {GO:0015936; coenzyme A metabolic process; biological_process} {GO:0016021; integral component of membrane; cellular_component} {GO:0016616; oxidoreductase activity, acting on the CH-OH group of donors, NAD or NADP as acceptor; molecular_function…	{IPR002202; Hydroxymethylglutaryl-CoA reductase, class I/II} {IPR004554; Hydroxymethylglutaryl-CoA reductase, eukaryotic/archaeal type} {IPR009023; Hydroxymethylglutaryl-CoA reductase, class I/II, NAD/NADP-binding domain superfamily} {IPR009029; Hydroxymethylglutaryl-CoA reductase, class I/II, substrate-binding domain superfamily} {IPR023074; Hydroxymethylglutaryl-CoA reductase, class I/II, catal…	D01	26363828	26365742	+	1.79127	1.50683e-10	Up	1.76827	4.27157e-08	Up	2.16669	5.93214e-14	Up	1.53027	2.96334e-07	Up	2.03662	1.96346e-14	Up	0.548862	0.0692106	*	0.388349	0.285453	*	-0.0488991	0.974659	*	0.342057	0.710687	*	0.409764	0.305189	*
co-	D01G03240	D01G03240	D01G03240	NA	NA	{GO:0016491; oxidoreductase activity; molecular_function} {GO:0055114; oxidation-reduction process; biological_process}	{IPR005123; Oxoglutarate/iron-dependent dioxygenase} {IPR026992; Non-haem dioxygenase N-terminal domain} {IPR027443; Isopenicillin N synthase-like}	D01	30422087	30425453	-	3.67799	2.10438e-10	Up	3.13845	1.05839e-10	Up	2.26948	0.000343677	Up	1.42813	0.026708	Up	1.6222	0.02502	Up	3.16441	7.18201e-19	Up	2.20052	2.14587e-07	Up	2.49112	2.92198e-07	Up	1.52003	0.0153276	Up	1.32744	0.0150371	Up
specific-	D01G03604	D01G03604		NA	NA	{GO:0003677; DNA binding; molecular_function} {GO:0005634; nucleus; cellular_component} {GO:0006355; regulation of transcription, DNA-templated; biological_process} {GO:0009725; response to hormone; biological_process} {GO:0016624; oxidoreductase activity, acting on the aldehyde or oxo group of donors, disulfide as acceptor; molecular_function}	{IPR001017; Dehydrogenase, E1 component} {IPR010525; Auxin response factor} {IPR027417; P-loop containing nucleoside triphosphate hydrolase} {IPR029061; Thiamin diphosphate-binding fold}	D01	43163872	43167071	-	0.437842	0.562726	*	1.01419	0.0403076	Up	0.873032	0.087703	*	0.719581	0.0781031	*	0.881431	0.0331367	*	0.0434206	0.974586	*	0.222989	0.877355	*	0.146731	0.965345	*	-0.103632	0.973947	*	0.147405	0.945805	*
specific-	D01G03936	D01G03936	D01G03936	[PATH:ko00410] Level1--Metabolism | Level2--Metabolism of other amino acids | Level3--beta-Alanine metabolism;[PATH:ko00950] Level1--Metabolism | Level2--Biosynthesis of other secondary metabolites | Level3--Isoquinoline alkaloid biosynthesis;[PATH:ko01110] Level1--Metabolism | Level2--Global and overview maps | Level3--Biosynthesis of secondary metabolites;[PATH:ko01100] Level1--Metabolism | Lev…	K00276	{GO:0005507; copper ion binding; molecular_function} {GO:0008131; primary amine oxidase activity; molecular_function} {GO:0009308; amine metabolic process; biological_process} {GO:0048038; quinone binding; molecular_function} {GO:0055114; oxidation-reduction process; biological_process}	{IPR015798; Copper amine oxidase, catalytic domain} {IPR015800; Copper amine oxidase, N2-terminal} {IPR015802; Copper amine oxidase, N3-terminal} {IPR016182; Copper amine oxidase, N-terminal} {IPR036460; Copper amine oxidase, catalytic domain superfamily}	D01	51289710	51294643	+	0.462507	0.108551	*	0.566003	0.0262419	*	0.776007	0.00167597	*	1.47182	1.76132e-10	Up	0.974887	0.000519858	*	-0.561988	0.0491812	*	-0.502308	0.037859	*	-0.0627736	0.965345	*	0.325409	0.490949	*	-0.105874	0.879823	*
co-	D01G04172	D01G04172	D01G04172	--	K19791	{GO:0005507; copper ion binding; molecular_function} {GO:0016491; oxidoreductase activity; molecular_function} {GO:0055114; oxidation-reduction process; biological_process}	{IPR001117; Multicopper oxidase, type 1} {IPR008972; Cupredoxin} {IPR011706; Multicopper oxidase, type 2} {IPR011707; Multicopper oxidase, type 3} {IPR034273; Ascorbate oxidase homologue, first cupredoxin domain} {IPR034275; Ascorbate oxidase homologue, third cupredoxin domain}	D01	56276775	56279474	-	-5.5557	1.5504e-140	Down	-5.56303	1.65888e-139	Down	-4.81914	1.1634e-30	Down	-3.25119	2.63195e-59	Down	-3.71871	1.0657e-21	Down	-0.776262	0.160301	*	0.151227	0.944308	*	-0.0186381	0.995839	*	0.390214	0.80701	*	0.336243	0.685307	*
co-	D01G04214	D01G04214	D01G04214	[PATH:ko00982] Level1--Metabolism | Level2--Xenobiotics biodegradation and metabolism | Level3--Drug metabolism - cytochrome P450;[PATH:ko01120] Level1--Metabolism | Level2--Global and overview maps | Level3--Microbial metabolism in diverse environments	K00485	{GO:0004499; N,N-dimethylaniline monooxygenase activity; molecular_function} {GO:0050660; flavin adenine dinucleotide binding; molecular_function} {GO:0050661; NADP binding; molecular_function} {GO:0055114; oxidation-reduction process; biological_process}	{IPR000960; Flavin monooxygenase FMO} {IPR020946; Flavin monooxygenase-like} {IPR036188; FAD/NAD(P)-binding domain superfamily}	D01	56987245	56988658	-	5.46308	1.71215e-22	Up	5.61205	1.67506e-23	Up	6.64569	7.44874e-24	Up	5.76706	1.4749e-32	Up	6.89643	1.85551e-46	Up	2.72506	1.37145e-17	Up	1.89629	6.04118e-06	Up	2.36522	3.67705e-09	Up	2.81289	5.16317e-21	Up	2.43684	1.29423e-12	Up
co-	D01G04215	D01G04215	D01G04215	NA	NA	{GO:0004499; N,N-dimethylaniline monooxygenase activity; molecular_function} {GO:0050660; flavin adenine dinucleotide binding; molecular_function} {GO:0050661; NADP binding; molecular_function} {GO:0055114; oxidation-reduction process; biological_process}	{IPR020946; Flavin monooxygenase-like} {IPR036188; FAD/NAD(P)-binding domain superfamily}	D01	56988692	56989108	-	6.1037	0.00106464	Up	6.61727	0.000107802	Up	6.45905	0.0020385	Up	6.37942	0.000143049	Up	8.02974	1.95265e-08	Up	2.71098	0.0305477	Up	1.70104	0.48797	*	2.38894	0.107859	*	2.71502	0.0229226	Up	2.18132	0.111983	*
co-	D01G04472	D01G04472	D01G04472	[PATH:ko01110] Level1--Metabolism | Level2--Global and overview maps | Level3--Biosynthesis of secondary metabolites;[PATH:ko00860] Level1--Metabolism | Level2--Metabolism of cofactors and vitamins | Level3--Porphyrin and chlorophyll metabolism;[PATH:ko01100] Level1--Metabolism | Level2--Global and overview maps | Level3--Metabolic pathways	K04035	{GO:0015979; photosynthesis; biological_process} {GO:0015995; chlorophyll biosynthetic process; biological_process} {GO:0016491; oxidoreductase activity; molecular_function} {GO:0046872; metal ion binding; molecular_function} {GO:0048529; magnesium-protoporphyrin IX monomethyl ester (oxidative) cyclase activity; molecular_function} {GO:0055114; oxidation-reduction process; biological_process}	{IPR003251; Rubrerythrin} {IPR008434; Magnesium-protoporphyrin IX monomethyl ester [oxidative] cyclase} {IPR009078; Ferritin-like superfamily}	D01	60218256	60219849	-	2.95192	5.15251e-06	Up	2.90127	0.000652729	Up	3.53991	6.94086e-08	Up	3.9113	2.4675e-15	Up	3.25378	2.23675e-08	Up	-2.04238	0.000993165	Down	-2.53562	0.0247819	Down	-2.01858	0.0215514	Down	-2.31394	4.49355e-06	Down	-2.47415	1.51639e-08	Down
specific-	D01G04515	D01G04515	D01G04515	[PATH:ko04917] Level1--Organismal Systems | Level2--Endocrine system | Level3--Prolactin signaling pathway;[PATH:ko04913] Level1--Organismal Systems | Level2--Endocrine system | Level3--Ovarian steroidogenesis;[PATH:ko01100] Level1--Metabolism | Level2--Global and overview maps | Level3--Metabolic pathways;[PATH:ko04934] Level1--Human Diseases | Level2--Endocrine and metabolic diseases | Level3--…	K00512	{GO:0005506; iron ion binding; molecular_function} {GO:0016705; oxidoreductase activity, acting on paired donors, with incorporation or reduction of molecular oxygen; molecular_function} {GO:0020037; heme binding; molecular_function} {GO:0055114; oxidation-reduction process; biological_process}	{IPR001128; Cytochrome P450} {IPR002401; Cytochrome P450, E-class, group I} {IPR036396; Cytochrome P450 superfamily}	D01	60806650	60807609	-	0.446346	0.158531	*	0.966083	0.000132539	*	-0.027947	0.968168	*	-0.713746	0.0150325	*	-1.03125	0.0077702	Down	1.36212	0.000161049	Up	1.14833	0.00155652	Up	0.66836	0.0840468	*	0.631115	0.318479	*	-0.170585	0.869365	*
specific-	D01G04516	D01G04516	D01G04516	[PATH:ko04917] Level1--Organismal Systems | Level2--Endocrine system | Level3--Prolactin signaling pathway;[PATH:ko04913] Level1--Organismal Systems | Level2--Endocrine system | Level3--Ovarian steroidogenesis;[PATH:ko01100] Level1--Metabolism | Level2--Global and overview maps | Level3--Metabolic pathways;[PATH:ko04934] Level1--Human Diseases | Level2--Endocrine and metabolic diseases | Level3--…	K00512	{GO:0005506; iron ion binding; molecular_function} {GO:0016705; oxidoreductase activity, acting on paired donors, with incorporation or reduction of molecular oxygen; molecular_function} {GO:0020037; heme binding; molecular_function} {GO:0055114; oxidation-reduction process; biological_process}	{IPR001128; Cytochrome P450} {IPR002401; Cytochrome P450, E-class, group I} {IPR017972; Cytochrome P450, conserved site} {IPR036396; Cytochrome P450 superfamily}	D01	60811909	60813532	-	-3.8793	0.054315	*	-6.9371	0.00231956	Down	-3.34587	0.192058	*	0.291297	0.903729	*	-1.07395	0.628832	*	-4.99305	0.196728	*	-3.00663	0.360413	*	0.719546	0.965345	*	-1.03912	0.930682	*	2.68951	0.00264448	Up
specific-	D01G04520	D01G04520	D01G04520	[PATH:ko04917] Level1--Organismal Systems | Level2--Endocrine system | Level3--Prolactin signaling pathway;[PATH:ko04913] Level1--Organismal Systems | Level2--Endocrine system | Level3--Ovarian steroidogenesis;[PATH:ko01100] Level1--Metabolism | Level2--Global and overview maps | Level3--Metabolic pathways;[PATH:ko04934] Level1--Human Diseases | Level2--Endocrine and metabolic diseases | Level3--…	K00512	{GO:0005506; iron ion binding; molecular_function} {GO:0016705; oxidoreductase activity, acting on paired donors, with incorporation or reduction of molecular oxygen; molecular_function} {GO:0020037; heme binding; molecular_function} {GO:0055114; oxidation-reduction process; biological_process}	{IPR001128; Cytochrome P450} {IPR002401; Cytochrome P450, E-class, group I} {IPR017972; Cytochrome P450, conserved site} {IPR036396; Cytochrome P450 superfamily}	D01	60863349	60865426	+	-5.46686	0.0453778	Down	-6.79952	0.210136	*	-2.72769	0.450216	*	0.857367	0.752121	*	-0.272573	0.926129	*	-0.251011	0.974328	*	0.702838	0.955612	*	3.11902	0.0870253	*	0.922662	0.886474	*	5.08405	3.46347e-10	Up
co-	D01G04558	D01G04558	D01G04558	[PATH:ko01110] Level1--Metabolism | Level2--Global and overview maps | Level3--Biosynthesis of secondary metabolites;[PATH:ko01100] Level1--Metabolism | Level2--Global and overview maps | Level3--Metabolic pathways;[PATH:ko00940] Level1--Metabolism | Level2--Biosynthesis of other secondary metabolites | Level3--Phenylpropanoid biosynthesis;[PATH:ko00941] Level1--Metabolism | Level2--Biosynthesis …	K09754	{GO:0005506; iron ion binding; molecular_function} {GO:0016705; oxidoreductase activity, acting on paired donors, with incorporation or reduction of molecular oxygen; molecular_function} {GO:0020037; heme binding; molecular_function} {GO:0055114; oxidation-reduction process; biological_process}	{IPR001128; Cytochrome P450} {IPR002401; Cytochrome P450, E-class, group I} {IPR036396; Cytochrome P450 superfamily}	D01	61133773	61135586	+	3.00571	2.23703e-26	Up	2.61681	7.26468e-20	Up	2.14856	6.79666e-06	Up	2.4362	6.73708e-13	Up	1.19041	0.00161	Up	4.71222	2.22331e-32	Up	4.20133	1.51473e-36	Up	2.98024	2.41969e-15	Up	3.30755	4.95727e-08	Up	2.51118	5.85157e-11	Up
specific-	D01G04633	D01G04633		[PATH:ko01110] Level1--Metabolism | Level2--Global and overview maps | Level3--Biosynthesis of secondary metabolites;[PATH:ko00906] Level1--Metabolism | Level2--Metabolism of terpenoids and polyketides | Level3--Carotenoid biosynthesis;[PATH:ko01100] Level1--Metabolism | Level2--Global and overview maps | Level3--Metabolic pathways	K09841	{GO:0016491; oxidoreductase activity; molecular_function}	{IPR002347; Short-chain dehydrogenase/reductase SDR} {IPR020904; Short-chain dehydrogenase/reductase, conserved site} {IPR036291; NAD(P)-binding domain superfamily}	D01	62154702	62155616	-	0.336562	0.338647	*	-0.00673759	0.997668	*	0.318762	0.397343	*	-1.85204	3.24e-18	Down	-0.520028	0.145803	*	0.828344	0.00540457	*	0.583566	0.0788995	*	-0.257632	0.892692	*	-1.06699	0.0424817	Down	-1.51071	9.07542e-13	Down
specific-	D01G04686		D01G04686	[PATH:ko01110] Level1--Metabolism | Level2--Global and overview maps | Level3--Biosynthesis of secondary metabolites;[PATH:ko01100] Level1--Metabolism | Level2--Global and overview maps | Level3--Metabolic pathways;[PATH:ko00500] Level1--Metabolism | Level2--Carbohydrate metabolism | Level3--Starch and sucrose metabolism	K00700	{GO:0003824; catalytic activity; molecular_function} {GO:0003844; 1,4-alpha-glucan branching enzyme activity; molecular_function} {GO:0004553; hydrolase activity, hydrolyzing O-glycosyl compounds; molecular_function} {GO:0005975; carbohydrate metabolic process; biological_process} {GO:0005978; glycogen biosynthetic process; biological_process} {GO:0043169; cation binding; molecular_function}	{IPR004193; Glycoside hydrolase, family 13, N-terminal} {IPR006047; Glycosyl hydrolase, family 13, catalytic domain} {IPR006048; Alpha-amylase/branching enzyme, C-terminal all beta} {IPR013780; Glycosyl hydrolase, all-beta} {IPR013783; Immunoglobulin-like fold} {IPR014756; Immunoglobulin E-set} {IPR017853; Glycoside hydrolase superfamily} {IPR037439; 1,4-alpha-glucan-branching enzyme}	D01	62655030	62664963	+	-0.29637	0.485197	*	-0.238586	0.449093	*	0.0261331	0.965727	*	1.30108	5.8248e-23	Up	0.415519	0.127091	*	-1.52029	3.71592e-26	Down	-1.05452	6.34191e-09	Down	0.164321	0.659274	*	0.13283	0.784552	*	-0.203987	0.317352	*
specific-	D01G04704	D01G04704		[PATH:ko04214] Level1--Cellular Processes | Level2--Cell growth and death | Level3--Apoptosis - fly	K03386	{GO:0016491; oxidoreductase activity; molecular_function} {GO:0045454; cell redox homeostasis; biological_process}	{IPR013740; Redoxin} {IPR013766; Thioredoxin domain} {IPR036249; Thioredoxin-like superfamily} {IPR037944; Peroxiredoxin-5-like}	D01	62921118	62921801	+	0.231467	0.819517	*	0.242624	0.768107	*	-0.251973	0.819181	*	1.36546	0.000566386	Up	0.920826	0.0551391	*	-0.0354356	0.975424	*	0.422265	0.576564	*	0.756446	0.125977	*	0.823351	0.0955872	*	1.08821	0.00227391	Up
specific-	D01G04787	D01G04787	D01G04787	[PATH:ko01110] Level1--Metabolism | Level2--Global and overview maps | Level3--Biosynthesis of secondary metabolites;[PATH:ko01100] Level1--Metabolism | Level2--Global and overview maps | Level3--Metabolic pathways;[PATH:ko00941] Level1--Metabolism | Level2--Biosynthesis of other secondary metabolites | Level3--Flavonoid biosynthesis	K05278	{GO:0016491; oxidoreductase activity; molecular_function} {GO:0055114; oxidation-reduction process; biological_process}	{IPR005123; Oxoglutarate/iron-dependent dioxygenase} {IPR026992; Non-haem dioxygenase N-terminal domain} {IPR027443; Isopenicillin N synthase-like}	D01	63697336	63700082	+	0.505206	0.542057	*	0.282106	0.703069	*	1.7053	0.00161899	Up	1.13917	0.0548932	*	0.4143	0.692696	*	-2.19464	0.000335416	Down	-2.51807	1.31904e-05	Down	-1.88082	0.00729163	Down	-2.83977	4.40791e-05	Down	-1.62571	0.00537868	Down
co-	D02G06630	D02G06630	D02G06630	[PATH:ko04917] Level1--Organismal Systems | Level2--Endocrine system | Level3--Prolactin signaling pathway;[PATH:ko04913] Level1--Organismal Systems | Level2--Endocrine system | Level3--Ovarian steroidogenesis;[PATH:ko01100] Level1--Metabolism | Level2--Global and overview maps | Level3--Metabolic pathways;[PATH:ko04934] Level1--Human Diseases | Level2--Endocrine and metabolic diseases | Level3--…	K00512	{GO:0005506; iron ion binding; molecular_function} {GO:0016705; oxidoreductase activity, acting on paired donors, with incorporation or reduction of molecular oxygen; molecular_function} {GO:0020037; heme binding; molecular_function} {GO:0055114; oxidation-reduction process; biological_process}	{IPR001128; Cytochrome P450} {IPR036396; Cytochrome P450 superfamily}	D02	1038662	1040201	+	1.85025	1.3455e-17	Up	2.0464	4.05169e-24	Up	1.96077	6.0938e-38	Up	1.93016	1.95745e-39	Up	1.69043	5.72877e-26	Up	-0.255552	0.363408	*	-0.0343977	0.964343	*	0.529829	0.0405248	*	-0.226468	0.771009	*	-0.267222	0.135255	*
[truncated: 383 more rows]
